# Supplementary material for: Sample preparation and electrochemical data of Co3O4 working electrode for seawater splitting
Source: Data Brief. 2017 Jul 14;14:68–72. doi: 10.1016/j.dib.2017.07.030 (PMC5526520; doi:10.1016/j.dib.2017.07.030)
Supplement: Supplementary file 2 — Supplementary material [file mmc2.xlsx]

## Sheet: Figure 2
			Rs	20
pH	7.69	Co3O3-SW-OER_01
				50mm2							OER
		Voltage	_Current	V vs RHE	V vs RHE (IR corrected)	mA/cm2	ln(J)				V vs RHE (IR corrected)	mA/cm2	Overpotential	ln(J)
		0.501099	1.42792e-06	1.15781	1.15778	0.00285584	-5.85839				1.98976	1.00275	0.759761	0.00274287
		0.502319	1.37604e-06	1.15903	1.159	0.00275208	-5.8954				1.99052	1.01874	0.760517	0.0185644
		0.503235	1.3269e-06	1.15994	1.15992	0.00265381	-5.93176				1.99128	1.03436	0.761276	0.0337856
		0.50415	1.29272e-06	1.16086	1.16083	0.00258545	-5.95786				1.99203	1.0506	0.762029	0.0493597
		0.505371	1.21368e-06	1.16208	1.16206	0.00242737	-6.02095				1.99309	1.06696	0.763086	0.0648094
		0.506287	1.22253e-06	1.163	1.16297	0.00244507	-6.01368				1.99384	1.08337	0.763838	0.0800803
		0.507202	1.16791e-06	1.16391	1.16389	0.00233582	-6.05939				1.99459	1.09949	0.764592	0.094844
		0.508423	1.16425e-06	1.16513	1.16511	0.00232849	-6.06253				1.99563	1.11774	0.76563	0.111306
		0.509338	1.08459e-06	1.16605	1.16603	0.00216919	-6.1334				1.99638	1.1347	0.766376	0.126372
		0.510559	1.05316e-06	1.16727	1.16725	0.00210632	-6.16281				1.99712	1.15234	0.767115	0.141798
		0.511475	1.03577e-06	1.16818	1.16816	0.00207153	-6.17947				1.99784	1.17102	0.767844	0.157876
		0.51239	1.01776e-06	1.1691	1.16908	0.00203552	-6.197				1.99889	1.18823	0.768893	0.172467
		0.513306	9.95483e-07	1.17002	1.17	0.00199097	-6.21913				1.99992	1.20709	0.769925	0.188214
		0.514526	9.65271e-07	1.17124	1.17122	0.00193054	-6.24995				2.00067	1.2243	0.770668	0.202373
		0.515442	9.83887e-07	1.17215	1.17213	0.00196777	-6.23085				2.0014	1.24292	0.771397	0.217463
		0.516357	9.5398e-07	1.17307	1.17305	0.00190796	-6.26172				2.00242	1.26239	0.772424	0.233007
		0.517273	9.22241e-07	1.17398	1.17396	0.00184448	-6.29556				2.00316	1.28015	0.773161	0.246978
		0.518188	8.5907e-07	1.1749	1.17488	0.00171814	-6.36651				2.00388	1.30023	0.773876	0.262543
		0.519409	9.04846e-07	1.17612	1.1761	0.00180969	-6.3146				2.00461	1.31879	0.774606	0.276712
		0.521545	6.78986e-07	1.17826	1.17824	0.00135797	-6.60176				2.00531	1.34003	0.775309	0.29269
		0.522461	8.78601e-07	1.17917	1.17915	0.0017572	-6.34403				2.00632	1.36072	0.776323	0.308012
		0.523376	6.24634e-07	1.18009	1.18007	0.00124927	-6.6852				2.00704	1.38013	0.777044	0.322176
		0.525818	6.4093e-07	1.18253	1.18252	0.00128186	-6.65944				2.00776	1.40051	0.777756	0.336838
		0.527954	6.13556e-07	1.18466	1.18465	0.00122711	-6.70309				2.00846	1.42163	0.77846	0.351805
		0.53009	5.96832e-07	1.1868	1.18679	0.00119366	-6.73073				2.00947	1.44238	0.779474	0.366297
		0.532532	5.89752e-07	1.18924	1.18923	0.0011795	-6.74266				2.01018	1.46368	0.780176	0.380957
		0.534973	5.99426e-07	1.19168	1.19167	0.00119885	-6.72639				2.01088	1.4848	0.780881	0.395282
		0.535889	7.47681e-07	1.1926	1.19258	0.00149536	-6.50539				2.01188	1.50739	0.781875	0.410377
		0.536804	7.89032e-07	1.19351	1.1935	0.00157806	-6.45156				2.01257	1.5293	0.782572	0.424808
		0.538025	8.04993e-07	1.19473	1.19472	0.00160999	-6.43153				2.01327	1.55084	0.783272	0.438798
		0.53894	8.02887e-07	1.19565	1.19563	0.00160577	-6.43415				2.01396	1.57373	0.783959	0.453449
		0.539856	7.91901e-07	1.19657	1.19655	0.0015838	-6.44793				2.01495	1.59631	0.784953	0.467697
		0.540771	7.89337e-07	1.19748	1.19747	0.00157867	-6.45117				2.01564	1.61926	0.785639	0.481971
		0.541992	7.8537e-07	1.1987	1.19869	0.00157074	-6.45621				2.01633	1.64221	0.786325	0.496044
		0.542908	7.81372e-07	1.19962	1.1996	0.00156274	-6.46131				2.01701	1.66547	0.787008	0.510105
		0.543823	7.82105e-07	1.20053	1.20052	0.00156421	-6.46037				2.01798	1.69	0.787984	0.52473
		0.544739	7.75116e-07	1.20145	1.20143	0.00155023	-6.46935				2.01866	1.71344	0.788665	0.538503
		0.545654	7.69531e-07	1.20236	1.20235	0.00153906	-6.47658				2.01964	1.73798	0.78964	0.552721
		0.546875	7.74628e-07	1.20359	1.20357	0.00154926	-6.46998				2.02062	1.76257	0.790615	0.566775
		0.547791	7.67944e-07	1.2045	1.20449	0.00153589	-6.47865				2.02129	1.78644	0.791292	0.580224
		0.548706	7.69165e-07	1.20542	1.2054	0.00153833	-6.47706				2.02195	1.81201	0.791952	0.594438
		0.549622	7.62177e-07	1.20633	1.20632	0.00152435	-6.48619				2.02262	1.83691	0.792618	0.608087
		0.550842	7.47376e-07	1.20755	1.20754	0.00149475	-6.5058				2.0236	1.86121	0.793596	0.621225
		0.551758	7.56775e-07	1.20847	1.20845	0.00151355	-6.4933				2.02425	1.88751	0.794248	0.63526
		0.552673	7.61719e-07	1.20938	1.20937	0.00152344	-6.48679				2.02538	1.89636	0.795381	0.639938
		0.553894	7.52808e-07	1.2106	1.21059	0.00150562	-6.49855				2.02604	1.922	0.79604	0.653365
		0.55481	7.43713e-07	1.21152	1.2115	0.00148743	-6.51071				2.02697	1.95068	0.796974	0.66818
		0.555725	7.38617e-07	1.21244	1.21242	0.00147723	-6.51758				2.02763	1.97632	0.797633	0.681236
		0.556946	7.32117e-07	1.21366	1.21364	0.00146423	-6.52642				2.0283	2.00073	0.798304	0.693513
		0.557861	7.40265e-07	1.21457	1.21456	0.00148053	-6.51536				2.02893	2.02942	0.798933	0.70775
		0.558777	7.39899e-07	1.21549	1.21547	0.0014798	-6.51585				2.02957	2.05688	0.799574	0.721193
		0.559692	7.4118e-07	1.2164	1.21639	0.00148236	-6.51412				2.03051	2.08496	0.800514	0.73475
		0.560608	7.52045e-07	1.21732	1.2173	0.00150409	-6.49957				2.03116	2.11182	0.801161	0.747548
		0.562134	7.32239e-07	1.21884	1.21883	0.00146448	-6.52626				2.03181	2.13806	0.801814	0.7599
		0.563049	7.35504e-07	1.21976	1.21974	0.00147101	-6.52181				2.03273	2.16858	0.802729	0.774072
		0.563965	7.2995e-07	1.22067	1.22066	0.0014599	-6.52939				2.03336	2.19666	0.803364	0.786936
		0.565186	7.40021e-07	1.2219	1.22188	0.00148004	-6.51569				2.03399	2.22534	0.803993	0.799911
		0.566101	7.36694e-07	1.22281	1.2228	0.00147339	-6.52019				2.03463	2.25342	0.804627	0.812448
		0.567017	7.32452e-07	1.22373	1.22371	0.0014649	-6.52596				2.03526	2.2821	0.805256	0.825098
		0.567932	7.19574e-07	1.22464	1.22463	0.00143915	-6.5437				2.03616	2.31384	0.806159	0.83891
		0.569153	7.21008e-07	1.22586	1.22585	0.00144202	-6.54171				2.03679	2.34192	0.806794	0.850971
		0.570068	7.30743e-07	1.22678	1.22676	0.00146149	-6.5283				2.03743	2.37	0.807429	0.862888
		0.570984	7.28699e-07	1.22769	1.22768	0.0014574	-6.5311				2.03835	2.3999	0.808351	0.875428
		0.571899	7.34039e-07	1.22861	1.22859	0.00146808	-6.5238				2.03926	2.43103	0.80926	0.888315
		0.57312	7.33093e-07	1.22983	1.22982	0.00146619	-6.52509				2.03987	2.46155	0.80987	0.90079
		0.574036	7.36145e-07	1.23075	1.23073	0.00147229	-6.52094				2.0405	2.49023	0.810499	0.912377
		0.574951	7.31506e-07	1.23166	1.23165	0.00146301	-6.52726				2.0414	2.52197	0.811402	0.925041
		0.575867	7.2934e-07	1.23258	1.23256	0.00145868	-6.53022				2.04199	2.55432	0.811994	0.937787
		0.576782	7.34772e-07	1.23349	1.23348	0.00146954	-6.5228				2.04262	2.58301	0.812623	0.948955
		0.578003	7.34833e-07	1.23471	1.2347	0.00146967	-6.52272				2.04323	2.61414	0.813227	0.960934
		0.578918	7.39288e-07	1.23563	1.23561	0.00147858	-6.51668				2.04412	2.64709	0.814118	0.973463
		0.579834	7.30469e-07	1.23654	1.23653	0.00146094	-6.52868				2.0447	2.68005	0.814704	0.985837
		0.581055	7.21832e-07	1.23776	1.23775	0.00144366	-6.54057				2.04531	2.71118	0.815309	0.997385
		0.58197	7.13654e-07	1.23868	1.23867	0.00142731	-6.55197				2.04621	2.74292	0.816212	1.00902
		0.582886	7.29492e-07	1.2396	1.23958	0.00145898	-6.53001				2.0468	2.77588	0.816798	1.02097
		0.583801	7.2171e-07	1.24051	1.2405	0.00144342	-6.54074				2.0474	2.80762	0.817396	1.03234
		0.584717	7.22046e-07	1.24143	1.24141	0.00144409	-6.54027				2.04799	2.83997	0.817988	1.04379
		0.585938	7.39624e-07	1.24265	1.24263	0.00147925	-6.51622				2.04887	2.87354	0.818873	1.05554
		0.586853	7.33093e-07	1.24356	1.24355	0.00146619	-6.52509				2.04945	2.9071	0.819453	1.06716
		0.588074	7.3877e-07	1.24478	1.24477	0.00147754	-6.51738				2.05003	2.94128	0.820027	1.07885
		0.589294	7.23663e-07	1.246	1.24599	0.00144733	-6.53804				2.0506	2.97546	0.8206	1.0904
		0.59021	7.37335e-07	1.24692	1.24691	0.00147467	-6.51932				2.05152	3.00598	0.821516	1.1006
		0.591125	7.33246e-07	1.24784	1.24782	0.00146649	-6.52488				2.05209	3.04016	0.82209	1.11191
		0.592041	7.3523e-07	1.24875	1.24874	0.00147046	-6.52218				2.05265	3.07556	0.822651	1.12349
		0.592957	7.31384e-07	1.24967	1.24965	0.00146277	-6.52742				2.05325	3.1073	0.823249	1.13375
		0.594177	7.34223e-07	1.25089	1.25087	0.00146845	-6.52355				2.0541	3.14392	0.824104	1.14547
		0.595093	7.36694e-07	1.2518	1.25179	0.00147339	-6.52019				2.05467	3.17871	0.824671	1.15648
		0.596008	7.47223e-07	1.25272	1.2527	0.00149445	-6.506				2.05525	3.21228	0.825251	1.16698
		0.597229	7.41242e-07	1.25394	1.25392	0.00148248	-6.51404				2.05582	3.24646	0.825825	1.17757
		0.598145	7.44141e-07	1.25485	1.25484	0.00148828	-6.51013				2.05699	3.28247	0.826991	1.1886
		0.59906	7.29157e-07	1.25577	1.25576	0.00145831	-6.53047				2.05752	3.32092	0.827522	1.20024
		0.599976	7.49207e-07	1.25669	1.25667	0.00149841	-6.50335				2.05811	3.35388	0.828108	1.21012
		0.600891	7.39868e-07	1.2576	1.25759	0.00147974	-6.51589				2.05866	3.38989	0.828663	1.2208
		0.602112	7.47559e-07	1.25882	1.25881	0.00149512	-6.50555				2.05952	3.42651	0.829518	1.23154
		0.603027	7.52625e-07	1.25974	1.25972	0.00150525	-6.4988				2.06008	3.46191	0.830079	1.24182
		0.603943	7.6355e-07	1.26065	1.26064	0.0015271	-6.48438				2.06064	3.49731	0.830641	1.252
		0.604858	7.57629e-07	1.26157	1.26155	0.00151526	-6.49217				2.0612	3.53333	0.831196	1.26224
		0.606079	7.49786e-07	1.26279	1.26277	0.00149957	-6.50257				2.06174	3.57056	0.831739	1.27272
		0.606995	7.54211e-07	1.2637	1.26369	0.00150842	-6.49669				2.06257	3.60962	0.832569	1.2836
		0.60791	7.59369e-07	1.26462	1.2646	0.00151874	-6.48988				2.06314	3.64441	0.833137	1.29319
		0.609131	7.55463e-07	1.26584	1.26583	0.00151093	-6.49503				2.06369	3.68042	0.833692	1.30303
		0.610046	7.63611e-07	1.26676	1.26674	0.00152722	-6.48431				2.06452	3.71948	0.834522	1.31358
		0.610962	7.65869e-07	1.26767	1.26766	0.00153174	-6.48135				2.06506	3.75732	0.83506	1.32371
		0.611877	7.53784e-07	1.26859	1.26857	0.00150757	-6.49726				2.06562	3.79272	0.835621	1.33308
		0.612793	7.5412e-07	1.2695	1.26949	0.00150824	-6.49681				2.06615	3.83179	0.836146	1.34333
		0.614319	7.61444e-07	1.27103	1.27101	0.00152289	-6.48715				2.06699	3.86963	0.836988	1.35316
		0.615234	7.56317e-07	1.27194	1.27193	0.00151263	-6.4939				2.06753	3.90686	0.837532	1.36273
		0.61615	7.70386e-07	1.27286	1.27284	0.00154077	-6.47547				2.06807	3.94409	0.838075	1.37222
		0.617065	7.67944e-07	1.27378	1.27376	0.00153589	-6.47865				2.0686	3.98315	0.8386	1.38207
		0.618286	7.81036e-07	1.275	1.27498	0.00156207	-6.46174				2.06942	4.02283	0.839424	1.39198
		0.619202	7.85278e-07	1.27591	1.2759	0.00157056	-6.45633				2.06996	4.06067	0.839961	1.40135
		0.620117	7.75818e-07	1.27683	1.27681	0.00155164	-6.46845				2.07047	4.10095	0.840473	1.41122
		0.621033	7.79877e-07	1.27774	1.27773	0.00155975	-6.46323				2.07131	4.1394	0.84131	1.42055
		0.622253	7.74262e-07	1.27896	1.27895	0.00154852	-6.47045				2.07183	4.17847	0.841835	1.42994
		0.623169	7.77802e-07	1.27988	1.27986	0.0015556	-6.46589				2.07235	4.21875	0.842347	1.43954
		0.624084	7.74902e-07	1.28079	1.28078	0.0015498	-6.46963				2.07289	4.25598	0.84289	1.44833
		0.625305	7.93305e-07	1.28202	1.282	0.00158661	-6.44616				2.07371	4.29565	0.843714	1.4576
		0.626221	7.82868e-07	1.28293	1.28292	0.00156574	-6.4594				2.07452	4.33716	0.84452	1.46722
		0.627136	8.02673e-07	1.28385	1.28383	0.00160535	-6.43442				2.07506	4.375	0.845057	1.47591
		0.628052	8.04718e-07	1.28476	1.28475	0.00160944	-6.43187				2.07556	4.41589	0.845564	1.48521
		0.629272	8.01422e-07	1.28598	1.28597	0.00160284	-6.43598				2.07609	4.45435	0.846095	1.49388
		0.630188	8.05054e-07	1.2869	1.28688	0.00161011	-6.43145				2.0769	4.49585	0.8469	1.50315
		0.631104	7.96692e-07	1.28781	1.2878	0.00159338	-6.4419				2.07741	4.53613	0.847413	1.51207
		0.632019	7.88544e-07	1.28873	1.28871	0.00157709	-6.45218				2.07795	4.57397	0.84795	1.52038
		0.63324	7.95502e-07	1.28995	1.28993	0.001591	-6.44339				2.07844	4.61609	0.848445	1.52955
		0.634155	8.01697e-07	1.29087	1.29085	0.00160339	-6.43563				2.07926	4.65698	0.849256	1.53837
		0.635071	8.03711e-07	1.29178	1.29176	0.00160742	-6.43312				2.07975	4.6991	0.849751	1.54737
		0.635986	8.06824e-07	1.2927	1.29268	0.00161365	-6.42926				2.08026	4.73938	0.850263	1.55591
		0.637207	8.05176e-07	1.29392	1.2939	0.00161035	-6.4313				2.08079	4.77844	0.850788	1.56411
		0.638123	8.26935e-07	1.29483	1.29482	0.00165387	-6.40464				2.08156	4.823	0.851564	1.5734
		0.639038	8.24921e-07	1.29575	1.29573	0.00164984	-6.40708				2.08207	4.86389	0.85207	1.58184
		0.639954	8.15399e-07	1.29666	1.29665	0.0016308	-6.41869				2.08257	4.9054	0.852571	1.59034
		0.641479	8.16986e-07	1.29819	1.29817	0.00163397	-6.41674				2.08338	4.9469	0.853376	1.59876
		0.642395	8.20313e-07	1.29911	1.29909	0.00164063	-6.41268				2.08388	4.9884	0.853877	1.60712
		0.643311	8.32184e-07	1.30002	1.3	0.00166437	-6.39831				2.08438	5.02991	0.854377	1.6154
		0.644226	8.33527e-07	1.30094	1.30092	0.00166705	-6.3967				2.08487	5.07263	0.854866	1.62386
		0.645142	8.39661e-07	1.30185	1.30183	0.00167932	-6.38937				2.08537	5.11353	0.855372	1.63189
		0.646362	8.43811e-07	1.30307	1.30306	0.00168762	-6.38443				2.08615	5.15808	0.856147	1.64056
		0.647278	8.35754e-07	1.30399	1.30397	0.00167151	-6.39403				2.08664	5.2002	0.856642	1.6487
		0.648499	8.51135e-07	1.30521	1.30519	0.00170227	-6.37579				2.08715	5.24109	0.857148	1.65653
		0.649414	8.53027e-07	1.30612	1.30611	0.00170605	-6.37357				2.08791	5.28687	0.857911	1.66523
		0.65033	8.46649e-07	1.30704	1.30702	0.0016933	-6.38108				2.08842	5.32715	0.858424	1.67282
		0.651245	8.50769e-07	1.30796	1.30794	0.00170154	-6.37622				2.08922	5.36926	0.859223	1.68069
		0.652161	8.47504e-07	1.30887	1.30885	0.00169501	-6.38007				2.08971	5.4126	0.859706	1.68873
		0.653381	8.46222e-07	1.31009	1.31007	0.00169244	-6.38158				2.09019	5.45532	0.860194	1.69659
		0.654297	8.65509e-07	1.31101	1.31099	0.00173102	-6.35905				2.09096	5.50049	0.860963	1.70484
		0.655212	8.68622e-07	1.31192	1.31191	0.00173724	-6.35546				2.09146	5.5426	0.861457	1.71246
		0.656433	8.59558e-07	1.31314	1.31313	0.00171912	-6.36594				2.09195	5.58533	0.861946	1.72014
		0.657349	8.58887e-07	1.31406	1.31404	0.00171777	-6.36673				2.09273	5.62927	0.862727	1.72798
		0.658264	8.71552e-07	1.31497	1.31496	0.0017431	-6.35209				2.09323	5.67078	0.863227	1.73533
		0.65918	8.9148e-07	1.31589	1.31587	0.00178296	-6.32948				2.09369	5.71594	0.863691	1.74326
		0.6604	8.71704e-07	1.31711	1.31709	0.00174341	-6.35191				2.09417	5.75928	0.864173	1.75081
		0.661316	8.6496e-07	1.31803	1.31801	0.00172992	-6.35968				2.09495	5.80322	0.864955	1.75841
		0.662231	8.79822e-07	1.31894	1.31892	0.00175964	-6.34264				2.09543	5.84717	0.865431	1.76596
		0.663147	8.99597e-07	1.31986	1.31984	0.00179919	-6.32042				2.09589	5.89233	0.865895	1.77365
		0.664368	8.86658e-07	1.32108	1.32106	0.00177332	-6.3349				2.09637	5.93628	0.866371	1.78108
		0.665283	8.92426e-07	1.32199	1.32198	0.00178485	-6.32842
		0.666199	8.79212e-07	1.32291	1.32289	0.00175842	-6.34334
		0.667419	8.81653e-07	1.32413	1.32411	0.00176331	-6.34056
		0.66864	8.91144e-07	1.32535	1.32533	0.00178229	-6.32986
		0.669556	9.09546e-07	1.32627	1.32625	0.00181909	-6.30942
		0.670471	9.04144e-07	1.32718	1.32716	0.00180829	-6.31537
		0.671387	9.01062e-07	1.3281	1.32808	0.00180212	-6.31879
		0.672607	9.09576e-07	1.32932	1.3293	0.00181915	-6.30938
		0.673523	9.10065e-07	1.33023	1.33021	0.00182013	-6.30885
		0.674438	9.20502e-07	1.33115	1.33113	0.001841	-6.29744
		0.675354	9.23584e-07	1.33206	1.33205	0.00184717	-6.2941
		0.676575	9.16016e-07	1.33328	1.33327	0.00183203	-6.30233
		0.67749	9.20014e-07	1.3342	1.33418	0.00184003	-6.29798
		0.678406	9.36432e-07	1.33512	1.3351	0.00187286	-6.28029
		0.679321	9.34937e-07	1.33603	1.33601	0.00186987	-6.28188
		0.680542	9.42658e-07	1.33725	1.33723	0.00188532	-6.27366
		0.750122	8.66089e-07	1.40683	1.40681	0.00173218	-6.35838
		0.753479	8.63648e-07	1.41019	1.41017	0.0017273	-6.3612
		0.75531	9.01489e-07	1.41202	1.412	0.00180298	-6.31832
		0.757141	9.30176e-07	1.41385	1.41383	0.00186035	-6.28699
		0.758972	9.05151e-07	1.41568	1.41566	0.0018103	-6.31426
		0.760803	9.02405e-07	1.41751	1.4175	0.00180481	-6.3173
		0.762634	9.25598e-07	1.41934	1.41933	0.0018512	-6.29192
		0.764465	9.30176e-07	1.42118	1.42116	0.00186035	-6.28699
		0.766296	9.59778e-07	1.42301	1.42299	0.00191956	-6.25566
		0.768127	9.93958e-07	1.42484	1.42482	0.00198792	-6.22067
		0.769958	1.04431e-06	1.42667	1.42665	0.00208862	-6.17125
		0.770874	1.33606e-06	1.42758	1.42756	0.00267212	-5.92488
		0.77179	1.38458e-06	1.4285	1.42847	0.00276917	-5.88921
		0.77301	1.34796e-06	1.42972	1.42969	0.00269592	-5.91601
		0.773926	1.38031e-06	1.43064	1.43061	0.00276062	-5.8923
		0.775146	1.32202e-06	1.43186	1.43183	0.00264404	-5.93545
		0.776062	1.40625e-06	1.43277	1.43274	0.0028125	-5.87368
		0.776978	1.38062e-06	1.43369	1.43366	0.00276123	-5.89208
		0.777893	1.38214e-06	1.4346	1.43458	0.00276428	-5.89097
		0.779114	1.34949e-06	1.43582	1.4358	0.00269897	-5.91488
		0.780029	1.40564e-06	1.43674	1.43671	0.00281128	-5.87412
		0.780945	1.42761e-06	1.43765	1.43763	0.00285522	-5.8586
		0.78186	1.40533e-06	1.43857	1.43854	0.00281067	-5.87433
		0.783081	1.40472e-06	1.43979	1.43976	0.00280945	-5.87477
		0.783997	1.40411e-06	1.44071	1.44068	0.00280823	-5.8752
		0.784912	1.44897e-06	1.44162	1.44159	0.00289795	-5.84375
		0.785828	1.4444e-06	1.44254	1.44251	0.00288879	-5.84692
		0.787048	1.41144e-06	1.44376	1.44373	0.00282288	-5.87
		0.787964	1.4679e-06	1.44467	1.44464	0.00293579	-5.83078
		0.788879	1.43127e-06	1.44559	1.44556	0.00286255	-5.85604
		0.7901	1.48254e-06	1.44681	1.44678	0.00296509	-5.82085
		0.791016	1.47095e-06	1.44773	1.4477	0.00294189	-5.8287
		0.791931	1.46179e-06	1.44864	1.44861	0.00292358	-5.83494
		0.792847	1.48254e-06	1.44956	1.44953	0.00296509	-5.82085
		0.793762	1.492e-06	1.45047	1.45044	0.00298401	-5.81449
		0.794983	1.48804e-06	1.45169	1.45166	0.00297607	-5.81715
		0.795898	1.47278e-06	1.45261	1.45258	0.00294556	-5.82746
		0.796814	1.49353e-06	1.45352	1.45349	0.00298706	-5.81347
		0.798035	1.50177e-06	1.45474	1.45471	0.00300354	-5.80796
		0.799255	1.54175e-06	1.45597	1.45593	0.0030835	-5.78169
		0.800171	1.49658e-06	1.45688	1.45685	0.00299316	-5.81142
		0.801086	1.54358e-06	1.4578	1.45777	0.00308716	-5.7805
		0.802307	1.57715e-06	1.45902	1.45899	0.0031543	-5.75899
		0.803223	1.52985e-06	1.45993	1.4599	0.00305969	-5.78944
		0.804138	1.5921e-06	1.46085	1.46082	0.0031842	-5.74955
		0.805054	1.62048e-06	1.46176	1.46173	0.00324097	-5.73188
		0.806274	1.61957e-06	1.46298	1.46295	0.00323914	-5.73245
		0.80719	1.62323e-06	1.4639	1.46387	0.00324646	-5.73019
		0.808105	1.61743e-06	1.46482	1.46478	0.00323486	-5.73377
		0.809326	1.61835e-06	1.46604	1.466	0.00323669	-5.7332
		0.810242	1.68457e-06	1.46695	1.46692	0.00336914	-5.6931
		0.811157	1.6507e-06	1.46787	1.46783	0.00330139	-5.71341
		0.812073	1.63513e-06	1.46878	1.46875	0.00327026	-5.72288
		0.812988	1.66626e-06	1.4697	1.46966	0.00333252	-5.70403
		0.814209	1.70044e-06	1.47092	1.47088	0.00340088	-5.68372
		0.815125	1.64581e-06	1.47183	1.4718	0.00329163	-5.71637
		0.81604	1.63727e-06	1.47275	1.47272	0.00327454	-5.72158
		0.816956	1.68457e-06	1.47367	1.47363	0.00336914	-5.6931
		0.818176	1.69312e-06	1.47489	1.47485	0.00338623	-5.68804
		0.819092	1.7157e-06	1.4758	1.47577	0.0034314	-5.67479
		0.820007	1.72241e-06	1.47672	1.47668	0.00344482	-5.67088
		0.821228	1.72791e-06	1.47794	1.4779	0.00345581	-5.6677
		0.822144	1.7514e-06	1.47885	1.47882	0.00350281	-5.65419
		0.823059	1.76849e-06	1.47977	1.47973	0.00353699	-5.64448
		0.823975	1.78436e-06	1.48068	1.48065	0.00356873	-5.63555
		0.82489	1.81091e-06	1.4816	1.48156	0.00362183	-5.62078
		0.826416	1.79199e-06	1.48313	1.48309	0.00358398	-5.63128
		0.827332	1.85547e-06	1.48404	1.484	0.00371094	-5.59647
		0.828247	1.80939e-06	1.48496	1.48492	0.00361877	-5.62162
		0.829163	1.82129e-06	1.48587	1.48584	0.00364258	-5.61506
		0.830078	1.84296e-06	1.48679	1.48675	0.00368591	-5.60324
		0.831299	1.8808e-06	1.48801	1.48797	0.0037616	-5.58291
		0.832214	1.83777e-06	1.48892	1.48889	0.00367554	-5.60606
		0.83313	1.87744e-06	1.48984	1.4898	0.00375488	-5.5847
		0.834351	1.91315e-06	1.49106	1.49102	0.00382629	-5.56586
		0.835266	1.91071e-06	1.49198	1.49194	0.00382141	-5.56714
		0.836182	1.93939e-06	1.49289	1.49285	0.00387878	-5.55223
		0.837402	1.9165e-06	1.49411	1.49407	0.00383301	-5.56411
		0.838318	1.93878e-06	1.49503	1.49499	0.00387756	-5.55255
		0.839233	1.97235e-06	1.49594	1.4959	0.0039447	-5.53538
		0.840149	1.97754e-06	1.49686	1.49682	0.00395508	-5.53275
		0.84137	1.96899e-06	1.49808	1.49804	0.00393799	-5.53709
		0.842285	2.00439e-06	1.499	1.49896	0.00400879	-5.51927
		0.843201	2.00195e-06	1.49991	1.49987	0.00400391	-5.52048
		0.844116	2.04651e-06	1.50083	1.50079	0.00409302	-5.49847
		0.845337	2.03156e-06	1.50205	1.50201	0.00406311	-5.50581
		0.846252	2.0459e-06	1.50296	1.50292	0.0040918	-5.49877
		0.847168	2.11243e-06	1.50388	1.50384	0.00422485	-5.46677
		0.848083	2.12982e-06	1.50479	1.50475	0.00425964	-5.45857
		0.848999	2.10205e-06	1.50571	1.50567	0.0042041	-5.47169
		0.85022	2.14691e-06	1.50693	1.50689	0.00429382	-5.45058
		0.851135	2.14233e-06	1.50785	1.5078	0.00428467	-5.45271
		0.852356	2.17743e-06	1.50907	1.50902	0.00435486	-5.43646
		0.853577	2.20062e-06	1.51029	1.51024	0.00440125	-5.42587
		0.854492	2.25678e-06	1.5112	1.51116	0.00451355	-5.40067
		0.855408	2.26654e-06	1.51212	1.51207	0.00453308	-5.39635
		0.856323	2.31018e-06	1.51303	1.51299	0.00462036	-5.37728
		0.857544	2.32483e-06	1.51425	1.51421	0.00464966	-5.37096
		0.858459	2.32971e-06	1.51517	1.51512	0.00465942	-5.36886
		0.859375	2.37457e-06	1.51609	1.51604	0.00474915	-5.34979
		0.860291	2.38922e-06	1.517	1.51695	0.00477844	-5.34364
		0.861511	2.42035e-06	1.51822	1.51817	0.0048407	-5.3307
		0.862427	2.45605e-06	1.51914	1.51909	0.00491211	-5.31605
		0.863647	2.47131e-06	1.52036	1.52031	0.00494263	-5.30986
		0.864563	2.48535e-06	1.52127	1.52122	0.0049707	-5.30419
		0.865479	2.49512e-06	1.52219	1.52214	0.00499023	-5.30027
		0.866394	2.50427e-06	1.5231	1.52305	0.00500855	-5.29661
		0.86731	2.55859e-06	1.52402	1.52397	0.00511719	-5.27515
		0.86853	2.5238e-06	1.52524	1.52519	0.00504761	-5.28884
		0.869446	2.57904e-06	1.52616	1.5261	0.00515808	-5.26719
		0.870361	2.59888e-06	1.52707	1.52702	0.00519775	-5.25953
		0.871277	2.62024e-06	1.52799	1.52793	0.00524048	-5.25134
		0.872498	2.66632e-06	1.52921	1.52915	0.00533264	-5.23391
		0.873413	2.71271e-06	1.53012	1.53007	0.00542542	-5.21666
		0.874329	2.73438e-06	1.53104	1.53098	0.00546875	-5.20871
		0.875244	2.67639e-06	1.53195	1.5319	0.00535278	-5.23014
		0.876465	2.75452e-06	1.53317	1.53312	0.00550903	-5.20137
		0.87738	2.76672e-06	1.53409	1.53404	0.00553345	-5.19694
		0.878601	2.83966e-06	1.53531	1.53525	0.00567932	-5.17092
		0.879517	2.86804e-06	1.53623	1.53617	0.00573608	-5.16098
		0.880737	2.90131e-06	1.53745	1.53739	0.00580261	-5.14945
		0.881653	2.92511e-06	1.53836	1.5383	0.00585022	-5.14128
		0.882568	2.94678e-06	1.53928	1.53922	0.00589356	-5.1339
		0.883789	3.03314e-06	1.5405	1.54044	0.00606628	-5.10501
		0.884705	3.08655e-06	1.54141	1.54135	0.0061731	-5.08755
		0.88562	3.07739e-06	1.54233	1.54227	0.00615479	-5.09053
		0.886536	3.15216e-06	1.54325	1.54318	0.00630432	-5.06652
		0.887451	3.17108e-06	1.54416	1.5441	0.00634216	-5.06054
		0.888672	3.2132e-06	1.54538	1.54532	0.00642639	-5.04734
		0.889587	3.26172e-06	1.5463	1.54623	0.00652344	-5.03235
		0.890503	3.31818e-06	1.54721	1.54715	0.00663635	-5.01519
		0.891724	3.4079e-06	1.54843	1.54837	0.0068158	-4.98851
		0.892639	3.37189e-06	1.54935	1.54928	0.00674377	-4.99914
		0.893555	3.44421e-06	1.55026	1.5502	0.00688843	-4.97791
		0.89447	3.49701e-06	1.55118	1.55111	0.00699402	-4.9627
		0.895386	3.53119e-06	1.5521	1.55203	0.00706238	-4.95297
		0.896606	3.54706e-06	1.55332	1.55325	0.00709412	-4.94849
		0.897522	3.61176e-06	1.55423	1.55416	0.00722351	-4.93041
		0.898438	3.6377e-06	1.55515	1.55507	0.00727539	-4.92326
		0.899353	3.70117e-06	1.55606	1.55599	0.00740234	-4.90596
		0.900574	3.75305e-06	1.55728	1.55721	0.0075061	-4.89204
		0.901489	3.81012e-06	1.5582	1.55812	0.00762024	-4.87695
		0.902405	3.8736e-06	1.55911	1.55904	0.00774719	-4.86042
		0.903625	3.87421e-06	1.56034	1.56026	0.00774841	-4.86027
		0.904846	3.91449e-06	1.56156	1.56148	0.00782898	-4.84992
		0.905762	3.96088e-06	1.56247	1.56239	0.00792175	-4.83814
		0.906677	4.05365e-06	1.56339	1.56331	0.0081073	-4.81499
		0.907593	4.07196e-06	1.5643	1.56422	0.00814392	-4.81048
		0.908813	4.18152e-06	1.56552	1.56544	0.00836304	-4.78393
		0.909729	4.19159e-06	1.56644	1.56636	0.00838318	-4.78153
		0.910645	4.31274e-06	1.56735	1.56727	0.00862549	-4.75303
		0.91156	4.31335e-06	1.56827	1.56818	0.00862671	-4.75289
		0.912476	4.3399e-06	1.56919	1.5691	0.00867981	-4.74676
		0.913696	4.38843e-06	1.57041	1.57032	0.00877686	-4.73564
		0.914612	4.44397e-06	1.57132	1.57123	0.00888794	-4.72306
		0.915833	4.5163e-06	1.57254	1.57245	0.00903259	-4.70692
		0.916748	4.50501e-06	1.57346	1.57337	0.00901001	-4.70942
		0.917664	4.60876e-06	1.57437	1.57428	0.00921753	-4.68665
		0.918579	4.66095e-06	1.57529	1.5752	0.0093219	-4.67539
		0.9198	4.68506e-06	1.57651	1.57642	0.00937012	-4.67023
		0.920715	4.81567e-06	1.57743	1.57733	0.00963135	-4.64273
		0.921631	4.83093e-06	1.57834	1.57824	0.00966187	-4.63957
		0.922546	4.8764e-06	1.57926	1.57916	0.00975281	-4.6302
		0.923767	4.91608e-06	1.58048	1.58038	0.00983215	-4.6221
		0.924683	4.92889e-06	1.58139	1.58129	0.00985779	-4.61949
		0.925598	5.04272e-06	1.58231	1.58221	0.0100854	-4.59666
		0.926514	5.09918e-06	1.58322	1.58312	0.0101984	-4.58553
		0.927429	5.13123e-06	1.58414	1.58404	0.0102625	-4.57926
		0.92865	5.18158e-06	1.58536	1.58526	0.0103632	-4.5695
		0.929565	5.21698e-06	1.58628	1.58617	0.010434	-4.56269
		0.930481	5.29144e-06	1.58719	1.58709	0.0105829	-4.54852
		0.932007	5.3244e-06	1.58872	1.58861	0.0106488	-4.54231
		0.932922	5.38849e-06	1.58963	1.58952	0.010777	-4.53034
		0.933838	5.48309e-06	1.59055	1.59044	0.0109662	-4.51294
		0.934753	5.52765e-06	1.59146	1.59135	0.0110553	-4.50485
		0.935974	5.57587e-06	1.59268	1.59257	0.0111517	-4.49616
		0.93689	5.6073e-06	1.5936	1.59349	0.0112146	-4.49054
		0.937805	5.62622e-06	1.59452	1.5944	0.0112524	-4.48717
		0.938721	5.73822e-06	1.59543	1.59532	0.0114764	-4.46746
		0.939941	5.6958e-06	1.59665	1.59654	0.0113916	-4.47488
		0.940857	5.77789e-06	1.59757	1.59745	0.0115558	-4.46057
		0.941772	5.90729e-06	1.59848	1.59836	0.0118146	-4.43842
		0.942688	5.93262e-06	1.5994	1.59928	0.0118652	-4.43414
		0.943909	5.97382e-06	1.60062	1.6005	0.0119476	-4.42722
		0.944824	6.00037e-06	1.60153	1.60141	0.0120007	-4.42279
		0.94574	6.09284e-06	1.60245	1.60233	0.0121857	-4.40749
		0.946655	6.12e-06	1.60337	1.60324	0.01224	-4.40305
		0.947876	6.16669e-06	1.60459	1.60446	0.0123334	-4.39545
		0.948792	6.28571e-06	1.6055	1.60538	0.0125714	-4.37633
		0.949707	6.22589e-06	1.60642	1.60629	0.0124518	-4.38589
		0.950928	6.38763e-06	1.60764	1.60751	0.0127753	-4.36024
		0.951843	6.3916e-06	1.60855	1.60843	0.0127832	-4.35962
		0.952759	6.45874e-06	1.60947	1.60934	0.0129175	-4.34917
		0.953674	6.49231e-06	1.61038	1.61025	0.0129846	-4.34399
		0.954895	6.52924e-06	1.61161	1.61147	0.0130585	-4.33832
		0.955811	6.58173e-06	1.61252	1.61239	0.0131635	-4.33031
		0.956726	6.64856e-06	1.61344	1.6133	0.0132971	-4.32021
		0.958252	6.71051e-06	1.61496	1.61483	0.013421	-4.31093
		0.958862	6.75629e-06	1.61557	1.61544	0.0135126	-4.30413
		0.960083	6.81854e-06	1.61679	1.61666	0.0136371	-4.29496
		0.960999	6.8808e-06	1.61771	1.61757	0.0137616	-4.28587
		0.961914	6.96716e-06	1.61862	1.61848	0.0139343	-4.2734
		0.963135	7.01477e-06	1.61984	1.6197	0.0140295	-4.26659
		0.96405	7.05811e-06	1.62076	1.62062	0.0141162	-4.26043
		0.964966	7.11456e-06	1.62168	1.62153	0.0142291	-4.25246
		0.965881	7.20429e-06	1.62259	1.62245	0.0144086	-4.23993
		0.967102	7.30866e-06	1.62381	1.62367	0.0146173	-4.22555
		0.968018	7.31628e-06	1.62473	1.62458	0.0146326	-4.22451
		0.968933	7.40387e-06	1.62564	1.6255	0.0148077	-4.21261
		0.969849	7.46033e-06	1.62656	1.62641	0.0149207	-4.20501
		0.971069	7.51129e-06	1.62778	1.62763	0.0150226	-4.1982
		0.971985	7.64893e-06	1.62869	1.62854	0.0152979	-4.18004
		0.9729	7.64954e-06	1.62961	1.62946	0.0152991	-4.17996
		0.973816	7.75879e-06	1.63053	1.63037	0.0155176	-4.16578
		0.975037	7.8772e-06	1.63175	1.63159	0.0157544	-4.15064
		0.975952	7.91535e-06	1.63266	1.6325	0.0158307	-4.1458
		0.976868	8.01666e-06	1.63358	1.63342	0.0160333	-4.13309
		0.978088	8.11279e-06	1.6348	1.63464	0.0162256	-4.12117
		0.979004	8.19733e-06	1.63571	1.63555	0.0163947	-4.1108
		0.979919	8.25806e-06	1.63663	1.63646	0.0165161	-4.10342
		0.980835	8.39569e-06	1.63754	1.63738	0.0167914	-4.08689
		0.982056	8.46954e-06	1.63877	1.6386	0.0169391	-4.07813
		0.982971	8.57697e-06	1.63968	1.63951	0.0171539	-4.06553
		0.984192	8.71826e-06	1.6409	1.64073	0.0174365	-4.04919
		0.985107	8.83636e-06	1.64182	1.64164	0.0176727	-4.03573
		0.986023	8.84125e-06	1.64273	1.64256	0.0176825	-4.03518
		0.987244	8.92944e-06	1.64395	1.64378	0.0178589	-4.02525
		0.988159	9.06342e-06	1.64487	1.64469	0.0181268	-4.01036
		0.989075	9.2392e-06	1.64578	1.6456	0.0184784	-3.99115
		0.98999	9.26941e-06	1.6467	1.64651	0.0185388	-3.98789
		0.991211	9.43451e-06	1.64792	1.64773	0.018869	-3.97023
		0.992432	9.32922e-06	1.64914	1.64896	0.0186584	-3.98146
		0.993347	9.4635e-06	1.65006	1.64987	0.018927	-3.96717
		0.994263	9.41162e-06	1.65097	1.65078	0.0188232	-3.97266
		0.995483	9.60388e-06	1.65219	1.652	0.0192078	-3.95244
		0.996399	9.91821e-06	1.65311	1.65291	0.0198364	-3.92024
		0.997314	9.90295e-06	1.65402	1.65383	0.0198059	-3.92177
		0.99823	1.00037e-05	1.65494	1.65474	0.0200073	-3.91166
		0.999451	1.01257e-05	1.65616	1.65596	0.0202515	-3.89953
		1.00037	1.02509e-05	1.65708	1.65687	0.0205017	-3.88725
		1.00128	1.02936e-05	1.65799	1.65779	0.0205872	-3.88309
		1.0022	1.04614e-05	1.65891	1.6587	0.0209229	-3.86691
		1.00342	1.073e-05	1.66013	1.65991	0.02146	-3.84157
		1.00433	1.09924e-05	1.66104	1.66082	0.0219849	-3.8174
		1.00525	1.10596e-05	1.66196	1.66174	0.0221191	-3.81131
		1.00647	1.11969e-05	1.66318	1.66296	0.0223938	-3.79897
		1.00739	1.14471e-05	1.6641	1.66387	0.0228943	-3.77687
		1.0083	1.15875e-05	1.66501	1.66478	0.023175	-3.76468
		1.00922	1.17279e-05	1.66593	1.66569	0.0234558	-3.75264
		1.01074	1.18835e-05	1.66745	1.66721	0.0237671	-3.73945
		1.01166	1.21674e-05	1.66837	1.66812	0.0243347	-3.71585
		1.01257	1.2207e-05	1.66928	1.66904	0.0244141	-3.7126
		1.01349	1.24084e-05	1.6702	1.66995	0.0248169	-3.69623
		1.01471	1.25519e-05	1.67142	1.67117	0.0251038	-3.68474
		1.01562	1.26831e-05	1.67234	1.67208	0.0253662	-3.67434
		1.01654	1.29456e-05	1.67325	1.67299	0.0258911	-3.65386
		1.01746	1.31378e-05	1.67417	1.6739	0.0262756	-3.63911
		1.01868	1.32965e-05	1.67539	1.67512	0.026593	-3.62711
		1.01959	1.35712e-05	1.6763	1.67603	0.0271423	-3.60666
		1.02051	1.37115e-05	1.67722	1.67694	0.0274231	-3.59637
		1.02142	1.38977e-05	1.67813	1.67786	0.0277954	-3.58288
		1.02264	1.41998e-05	1.67935	1.67907	0.0283997	-3.56138
		1.02356	1.43341e-05	1.68027	1.67998	0.0286682	-3.55197
		1.02448	1.47064e-05	1.68119	1.68089	0.0294128	-3.52632
		1.02539	1.47064e-05	1.6821	1.68181	0.0294128	-3.52632
		1.02661	1.51062e-05	1.68332	1.68302	0.0302124	-3.4995
		1.02753	1.53229e-05	1.68424	1.68393	0.0306458	-3.48526
		1.02844	1.53137e-05	1.68515	1.68485	0.0306274	-3.48586
		1.02936	1.57959e-05	1.68607	1.68575	0.0315918	-3.45486
		1.03058	1.58997e-05	1.68729	1.68697	0.0317993	-3.44831
		1.03149	1.61499e-05	1.6882	1.68788	0.0322998	-3.43269
		1.03241	1.63452e-05	1.68912	1.68879	0.0326904	-3.42067
		1.03363	1.64825e-05	1.69034	1.69001	0.0329651	-3.41231
		1.03455	1.6922e-05	1.69126	1.69092	0.033844	-3.38599
		1.03546	1.70685e-05	1.69217	1.69183	0.034137	-3.37737
		1.03668	1.71875e-05	1.69339	1.69305	0.034375	-3.37043
		1.0379	1.7572e-05	1.69461	1.69426	0.035144	-3.3483
		1.03882	1.77948e-05	1.69553	1.69517	0.0355896	-3.3357
		1.03973	1.8042e-05	1.69644	1.69608	0.036084	-3.32191
		1.04065	1.82587e-05	1.69736	1.69699	0.0365173	-3.30997
		1.04187	1.84662e-05	1.69858	1.69821	0.0369324	-3.29867
		1.04279	1.88446e-05	1.6995	1.69912	0.0376892	-3.27838
		1.0437	1.90613e-05	1.70041	1.70003	0.0381226	-3.26695
		1.04462	1.93237e-05	1.70133	1.70094	0.0386475	-3.25327
		1.04553	1.95831e-05	1.70224	1.70185	0.0391663	-3.23994
		1.04675	1.97754e-05	1.70346	1.70307	0.0395508	-3.23017
		1.04767	1.99219e-05	1.70438	1.70398	0.0398438	-3.22279
		1.04858	2.02209e-05	1.70529	1.70489	0.0404419	-3.20789
		1.0498	2.05048e-05	1.70651	1.7061	0.0410095	-3.19395
		1.05072	2.07672e-05	1.70743	1.70701	0.0415344	-3.18123
		1.05164	2.09961e-05	1.70835	1.70793	0.0419922	-3.17027
		1.05255	2.10632e-05	1.70926	1.70884	0.0421265	-3.16708
		1.05347	2.14752e-05	1.71018	1.70975	0.0429504	-3.14771
		1.05469	2.18658e-05	1.7114	1.71096	0.0437317	-3.12968
		1.0556	2.19238e-05	1.71231	1.71187	0.0438477	-3.12703
		1.05652	2.21558e-05	1.71323	1.71279	0.0443115	-3.11651
		1.05774	2.2644e-05	1.71445	1.714	0.0452881	-3.09471
		1.05865	2.28027e-05	1.71536	1.71491	0.0456055	-3.08773
		1.05957	2.2995e-05	1.71628	1.71582	0.04599	-3.07933
		1.06079	2.33032e-05	1.7175	1.71703	0.0466064	-3.06602
		1.06171	2.35352e-05	1.71842	1.71795	0.0470703	-3.05611
		1.06262	2.37762e-05	1.71933	1.71886	0.0475525	-3.04592
		1.06384	2.39746e-05	1.72055	1.72007	0.0479492	-3.03761
		1.06476	2.4295e-05	1.72147	1.72098	0.0485901	-3.02434
		1.06567	2.44751e-05	1.72238	1.72189	0.0489502	-3.01695
		1.06689	2.47406e-05	1.7236	1.72311	0.0494812	-3.00616
		1.06781	2.48169e-05	1.72452	1.72402	0.0496338	-3.00308
		1.06873	2.51099e-05	1.72544	1.72493	0.0502197	-2.99135
		1.06964	2.54028e-05	1.72635	1.72584	0.0508057	-2.97975
		1.07086	2.55371e-05	1.72757	1.72706	0.0510742	-2.97448
		1.07178	2.5946e-05	1.72849	1.72797	0.0518921	-2.95859
		1.07269	2.61597e-05	1.7294	1.72888	0.0523193	-2.95039
		1.07391	2.64343e-05	1.73062	1.73009	0.0528687	-2.93994
		1.07483	2.6651e-05	1.73154	1.73101	0.053302	-2.93178
		1.07574	2.68524e-05	1.73245	1.73192	0.0537048	-2.92425
		1.07666	2.71332e-05	1.73337	1.73283	0.0542664	-2.91385
		1.07788	2.73895e-05	1.73459	1.73404	0.0547791	-2.90445
		1.0788	2.7597e-05	1.73551	1.73495	0.0551941	-2.8969
		1.07971	2.77924e-05	1.73642	1.73587	0.0555847	-2.88985
		1.08093	2.81281e-05	1.73764	1.73708	0.0562561	-2.87784
		1.08185	2.83569e-05	1.73856	1.73799	0.0567139	-2.86974
		1.08276	2.83875e-05	1.73947	1.73891	0.0567749	-2.86866
		1.08368	2.8656e-05	1.74039	1.73982	0.057312	-2.85924
		1.08459	2.90009e-05	1.7413	1.74072	0.0580017	-2.84728
		1.08582	2.92053e-05	1.74253	1.74194	0.0584106	-2.84026
		1.08673	2.95441e-05	1.74344	1.74285	0.0590881	-2.82873
		1.08765	2.97272e-05	1.74436	1.74376	0.0594543	-2.82255
		1.08856	2.99835e-05	1.74527	1.74467	0.059967	-2.81396
		1.09009	3.03131e-05	1.7468	1.74619	0.0606262	-2.80303
		1.091	3.05389e-05	1.74771	1.7471	0.0610779	-2.79561
		1.09192	3.0661e-05	1.74863	1.74802	0.061322	-2.79162
		1.09283	3.1073e-05	1.74954	1.74892	0.062146	-2.77827
		1.09406	3.12378e-05	1.75077	1.75014	0.0624756	-2.77298
		1.09497	3.15369e-05	1.75168	1.75105	0.0630737	-2.76345
		1.09619	3.18939e-05	1.7529	1.75226	0.0637878	-2.75219
		1.0968	3.19305e-05	1.75351	1.75287	0.0638611	-2.75105
		1.09802	3.23029e-05	1.75473	1.75409	0.0646057	-2.73945
		1.09894	3.25012e-05	1.75565	1.755	0.0650024	-2.73333
		1.09985	3.29498e-05	1.75656	1.7559	0.0658997	-2.71962
		1.10077	3.31757e-05	1.75748	1.75682	0.0663513	-2.71279
		1.10199	3.33008e-05	1.7587	1.75803	0.0666016	-2.70903
		1.10291	3.38043e-05	1.75962	1.75894	0.0676086	-2.69402
		1.10382	3.40363e-05	1.76053	1.75985	0.0680725	-2.68718
		1.10504	3.43323e-05	1.76175	1.76106	0.0686646	-2.67852
		1.10596	3.45612e-05	1.76267	1.76198	0.0691223	-2.67188
		1.10687	3.47992e-05	1.76358	1.76289	0.0695984	-2.66501
		1.10779	3.52783e-05	1.7645	1.76379	0.0705566	-2.65134
		1.10901	3.5672e-05	1.76572	1.76501	0.071344	-2.64024
		1.10992	3.5965e-05	1.76663	1.76592	0.0719299	-2.63206
		1.11084	3.61511e-05	1.76755	1.76683	0.0723023	-2.6269
		1.11176	3.65753e-05	1.76847	1.76773	0.0731506	-2.61523
		1.11298	3.68988e-05	1.76969	1.76895	0.0737976	-2.60643
		1.11389	3.72467e-05	1.7706	1.76986	0.0744934	-2.59704
		1.11481	3.75671e-05	1.77152	1.77077	0.0751343	-2.58848
		1.11633	3.79334e-05	1.77304	1.77228	0.0758667	-2.57878
		1.11725	3.82507e-05	1.77396	1.77319	0.0765015	-2.57045
		1.11816	3.87634e-05	1.77487	1.7741	0.0775269	-2.55713
		1.11908	3.89343e-05	1.77579	1.77501	0.0778687	-2.55273
		1.12	3.91815e-05	1.77671	1.77592	0.078363	-2.5464
		1.12122	3.9679e-05	1.77793	1.77713	0.0793579	-2.53379
		1.12213	4.00879e-05	1.77884	1.77804	0.0801758	-2.52353
		1.12305	4.03992e-05	1.77976	1.77895	0.0807983	-2.5158
		1.12396	4.08051e-05	1.78067	1.77986	0.0816101	-2.5058
		1.12518	4.11896e-05	1.78189	1.78107	0.0823792	-2.49642
		1.1261	4.16809e-05	1.78281	1.78198	0.0833618	-2.48456
		1.12701	4.20349e-05	1.78372	1.78288	0.0840698	-2.47611
		1.12823	4.25598e-05	1.78494	1.78409	0.0851196	-2.4637
		1.12915	4.2984e-05	1.78586	1.785	0.085968	-2.45378
		1.13007	4.33868e-05	1.78678	1.78591	0.0867737	-2.44445
		1.13098	4.37042e-05	1.78769	1.78682	0.0874085	-2.43716
		1.1322	4.42719e-05	1.78891	1.78803	0.0885437	-2.42426
		1.13312	4.46045e-05	1.78983	1.78894	0.089209	-2.41677
		1.13403	4.49188e-05	1.79074	1.78984	0.0898377	-2.40975
		1.13495	4.5401e-05	1.79166	1.79075	0.090802	-2.39907
		1.13617	4.58405e-05	1.79288	1.79196	0.0916809	-2.38944
		1.13708	4.64294e-05	1.79379	1.79287	0.0928589	-2.37667
		1.138	4.664e-05	1.79471	1.79378	0.09328	-2.37215
		1.13892	4.72931e-05	1.79563	1.79468	0.0945862	-2.35824
		1.14014	4.77814e-05	1.79685	1.79589	0.0955627	-2.34797
		1.14105	4.81079e-05	1.79776	1.7968	0.0962158	-2.34116
		1.14197	4.86481e-05	1.79868	1.7977	0.0972961	-2.33
		1.14319	4.91852e-05	1.7999	1.79891	0.0983704	-2.31902
		1.14441	4.9646e-05	1.80112	1.80013	0.099292	-2.30969
		1.14532	5.0061e-05	1.80203	1.80103	0.100122	-2.30137
		1.14624	5.06073e-05	1.80295	1.80194	0.101215	-2.29051
		1.14716	5.11505e-05	1.80387	1.80284	0.102301	-2.27984
		1.14807	5.1474e-05	1.80478	1.80375	0.102948	-2.27353
		1.14929	5.22034e-05	1.806	1.80496	0.104407	-2.25946
		1.15021	5.2597e-05	1.80692	1.80587	0.105194	-2.25195
		1.15112	5.32684e-05	1.80783	1.80677	0.106537	-2.23926
		1.15234	5.37628e-05	1.80905	1.80798	0.107526	-2.23003
		1.15326	5.42419e-05	1.80997	1.80888	0.108484	-2.22115
		1.15417	5.47882e-05	1.81088	1.80979	0.109576	-2.21113
		1.15509	5.53314e-05	1.8118	1.81069	0.110663	-2.20127
		1.15601	5.5838e-05	1.81272	1.8116	0.111676	-2.19215
		1.15723	5.64178e-05	1.81394	1.81281	0.112836	-2.18182
		1.15814	5.69916e-05	1.81485	1.81371	0.113983	-2.1717
		1.15906	5.74219e-05	1.81577	1.81462	0.114844	-2.16418
		1.16028	5.82611e-05	1.81699	1.81582	0.116522	-2.14967
		1.16119	5.88135e-05	1.8179	1.81673	0.117627	-2.14024
		1.16211	5.93964e-05	1.81882	1.81763	0.118793	-2.13038
		1.16333	6.00189e-05	1.82004	1.81884	0.120038	-2.11995
		1.16425	6.0495e-05	1.82096	1.81975	0.12099	-2.11205
		1.16516	6.13312e-05	1.82187	1.82064	0.122662	-2.09832
		1.16608	6.17554e-05	1.82279	1.82155	0.123511	-2.09143
		1.16699	6.2384e-05	1.8237	1.82245	0.124768	-2.0813
		1.16821	6.2973e-05	1.82492	1.82366	0.125946	-2.0719
		1.16943	6.37238e-05	1.82614	1.82487	0.127448	-2.06005
		1.17035	6.42975e-05	1.82706	1.82577	0.128595	-2.05109
		1.17126	6.49017e-05	1.82797	1.82668	0.129803	-2.04173
		1.17249	6.55243e-05	1.8292	1.82788	0.131049	-2.03219
		1.1734	6.62781e-05	1.83011	1.82879	0.132556	-2.02075
		1.17432	6.67786e-05	1.83103	1.82969	0.133557	-2.01323
		1.17523	6.7392e-05	1.83194	1.83059	0.134784	-2.00408
		1.17645	6.82098e-05	1.83316	1.8318	0.13642	-1.99202
		1.17737	6.87561e-05	1.83408	1.8327	0.137512	-1.98404
		1.17828	6.95313e-05	1.83499	1.8336	0.139063	-1.97283
		1.1795	7.0108e-05	1.83621	1.83481	0.140216	-1.96457
		1.18042	7.08435e-05	1.83713	1.83571	0.141687	-1.95413
		1.18134	7.16156e-05	1.83805	1.83661	0.143231	-1.9433
		1.18225	7.22656e-05	1.83896	1.83752	0.144531	-1.93426
		1.18347	7.28821e-05	1.84018	1.83872	0.145764	-1.92577
		1.18439	7.36481e-05	1.8411	1.83962	0.147296	-1.91531
		1.1853	7.4353e-05	1.84201	1.84053	0.148706	-1.90578
		1.18622	7.51495e-05	1.84293	1.84143	0.150299	-1.89513
		1.18744	7.58087e-05	1.84415	1.84263	0.151617	-1.88639
		1.18835	7.64435e-05	1.84506	1.84354	0.152887	-1.87806
		1.18927	7.73926e-05	1.84598	1.84443	0.154785	-1.86572
		1.19019	7.79755e-05	1.8469	1.84534	0.155951	-1.85821
		1.19141	7.8714e-05	1.84812	1.84654	0.157428	-1.84879
		1.19232	7.94281e-05	1.84903	1.84744	0.158856	-1.83976
		1.19324	8.0246e-05	1.84995	1.84834	0.160492	-1.82951
		1.19415	8.10303e-05	1.85086	1.84924	0.162061	-1.81979
		1.19568	8.15552e-05	1.85239	1.85076	0.16311	-1.81333
		1.19659	8.23944e-05	1.8533	1.85166	0.164789	-1.80309
		1.19751	8.33008e-05	1.85422	1.85255	0.166602	-1.79215
		1.19843	8.39722e-05	1.85514	1.85346	0.167944	-1.78412
		1.19965	8.48572e-05	1.85636	1.85466	0.169714	-1.77364
		1.20056	8.55743e-05	1.85727	1.85556	0.171149	-1.76522
		1.20148	8.65509e-05	1.85819	1.85646	0.173102	-1.75388
		1.2027	8.73291e-05	1.85941	1.85766	0.174658	-1.74492
		1.20361	8.80371e-05	1.86032	1.85856	0.176074	-1.73685
		1.20453	8.88702e-05	1.86124	1.85946	0.17774	-1.72743
		1.20544	8.97858e-05	1.86215	1.86036	0.179572	-1.71718
		1.20636	9.05548e-05	1.86307	1.86126	0.18111	-1.70865
		1.20758	9.13788e-05	1.86429	1.86246	0.182758	-1.69959
		1.2085	9.22821e-05	1.86521	1.86336	0.184564	-1.68976
		1.20941	9.32312e-05	1.86612	1.86426	0.186462	-1.67953
		1.21033	9.40308e-05	1.86704	1.86516	0.188062	-1.67099
		1.21246	9.34753e-05	1.86917	1.8673	0.186951	-1.67691
		1.21338	9.41162e-05	1.87009	1.86821	0.188232	-1.67008
		1.21429	9.52454e-05	1.871	1.8691	0.190491	-1.65815
		1.21521	9.57642e-05	1.87192	1.87	0.191528	-1.65272
		1.21613	9.68018e-05	1.87284	1.8709	0.193604	-1.64194
		1.21735	9.77173e-05	1.87406	1.8721	0.195435	-1.63253
		1.21826	9.86939e-05	1.87497	1.873	0.197388	-1.62259
		1.21918	9.98535e-05	1.87589	1.87389	0.199707	-1.6109
		1.2204	0.000100189	1.87711	1.8751	0.200378	-1.60755
		1.22162	0.000101898	1.87833	1.87629	0.203796	-1.59063
		1.22253	0.000102783	1.87924	1.87719	0.205566	-1.58199
		1.22345	0.000103455	1.88016	1.87809	0.206909	-1.57548
		1.22467	0.000104706	1.88138	1.87929	0.209412	-1.56345
		1.22559	0.000105621	1.8823	1.88018	0.211243	-1.55475
		1.2265	0.000107025	1.88321	1.88107	0.21405	-1.54154
		1.22742	0.00010791	1.88413	1.88197	0.21582	-1.53331
		1.22864	0.000108551	1.88535	1.88318	0.217102	-1.52739
		1.22955	0.000110168	1.88626	1.88406	0.220337	-1.5126
		1.23047	0.000111084	1.88718	1.88496	0.222168	-1.50432
		1.23138	0.000112183	1.88809	1.88585	0.224365	-1.49448
		1.2326	0.000113434	1.88931	1.88705	0.226868	-1.48339
		1.23352	0.000114471	1.89023	1.88794	0.228943	-1.47428
		1.23444	0.000116119	1.89115	1.88882	0.232239	-1.45999
		1.23535	0.000116913	1.89206	1.88972	0.233826	-1.45318
		1.23657	0.000117676	1.89328	1.89093	0.235352	-1.44667
		1.23749	0.00011972	1.8942	1.8918	0.239441	-1.42945
		1.2384	0.000120941	1.89511	1.89269	0.241882	-1.4193
		1.23932	0.000122192	1.89603	1.89358	0.244385	-1.40901
		1.24054	0.000123199	1.89725	1.89479	0.246399	-1.4008
		1.24146	0.000124695	1.89817	1.89567	0.24939	-1.38874
		1.24237	0.000126434	1.89908	1.89655	0.252869	-1.37489
		1.24329	0.000127472	1.9	1.89745	0.254944	-1.36671
		1.2442	0.000128754	1.90091	1.89834	0.257507	-1.35671
		1.24542	0.000130829	1.90213	1.89952	0.261658	-1.34072
		1.24634	0.000132202	1.90305	1.9004	0.264404	-1.33028
		1.24756	0.000133911	1.90427	1.90159	0.267822	-1.31743
		1.24878	0.000135254	1.90549	1.90278	0.270508	-1.30745
		1.24969	0.000136444	1.9064	1.90368	0.272888	-1.29869
		1.25061	0.000138702	1.90732	1.90455	0.277405	-1.28228
		1.25183	0.000140015	1.90854	1.90574	0.280029	-1.27286
		1.25275	0.000141388	1.90946	1.90663	0.282776	-1.2631
		1.25366	0.000143463	1.91037	1.9075	0.286926	-1.24853
		1.25458	0.000144897	1.91129	1.90839	0.289795	-1.23858
		1.25549	0.000146606	1.9122	1.90927	0.293213	-1.22686
		1.25671	0.000148438	1.91342	1.91046	0.296875	-1.21444
		1.25763	0.000150146	1.91434	1.91134	0.300293	-1.203
		1.25854	0.000151978	1.91525	1.91222	0.303955	-1.19088
		1.25946	0.000153534	1.91617	1.9131	0.307068	-1.18069
		1.26068	0.000155396	1.91739	1.91428	0.310791	-1.16863
		1.2616	0.00015741	1.91831	1.91516	0.314819	-1.15576
		1.26251	0.000158936	1.91922	1.91604	0.317871	-1.14611
		1.26373	0.000161316	1.92044	1.91722	0.322632	-1.13124
		1.26465	0.000162903	1.92136	1.9181	0.325806	-1.12145
		1.26556	0.000165009	1.92227	1.91897	0.330017	-1.10861
		1.26648	0.000167389	1.92319	1.91984	0.334778	-1.09429
		1.2677	0.000168976	1.92441	1.92103	0.337952	-1.08485
		1.26862	0.000170654	1.92533	1.92191	0.341309	-1.07497
		1.26953	0.000173248	1.92624	1.92278	0.346497	-1.05988
		1.27045	0.000175354	1.92716	1.92365	0.350708	-1.0478
		1.27167	0.000177643	1.92838	1.92482	0.355286	-1.03483
		1.27258	0.000179504	1.92929	1.9257	0.359009	-1.02441
		1.2735	0.000181763	1.93021	1.92657	0.363525	-1.01191
		1.27472	0.000184326	1.93143	1.92774	0.368652	-0.997901
		1.27594	0.00018631	1.93265	1.92892	0.37262	-0.987197
		1.27686	0.000188812	1.93357	1.92979	0.377625	-0.973855
		1.27777	0.00019101	1.93448	1.93066	0.382019	-0.962285
		1.27869	0.000193817	1.9354	1.93152	0.387634	-0.947693
		1.27991	0.000196472	1.93662	1.93269	0.392944	-0.934087
		1.28082	0.000198975	1.93753	1.93355	0.397949	-0.921431
		1.28174	0.000201324	1.93845	1.93442	0.402649	-0.90969
		1.28265	0.000204071	1.93936	1.93528	0.408142	-0.89614
		1.28387	0.000206909	1.94058	1.93645	0.413818	-0.882328
		1.28479	0.00020993	1.9415	1.9373	0.419861	-0.867832
		1.28571	0.000212372	1.94242	1.93817	0.424744	-0.856269
		1.28662	0.000215363	1.94333	1.93902	0.430725	-0.842285
		1.28784	0.000218689	1.94455	1.94018	0.437378	-0.826958
		1.28876	0.000221283	1.94547	1.94104	0.442566	-0.815166
		1.28967	0.000224884	1.94638	1.94189	0.449768	-0.799023
		1.29059	0.000227356	1.9473	1.94275	0.454712	-0.788091
		1.29181	0.000230774	1.94852	1.9439	0.461548	-0.77317
		1.29272	0.000234283	1.94943	1.94475	0.468567	-0.758076
		1.29364	0.000237061	1.95035	1.94561	0.474121	-0.746292
		1.29486	0.000240997	1.95157	1.94675	0.481995	-0.729822
		1.29578	0.000243988	1.95249	1.94761	0.487976	-0.717489
		1.29669	0.000247833	1.9534	1.94845	0.495667	-0.701852
		1.29761	0.00025177	1.95432	1.94928	0.50354	-0.686092
		1.29883	0.000254791	1.95554	1.95044	0.509583	-0.674163
		1.29974	0.000258636	1.95645	1.95128	0.517273	-0.659185
		1.30096	0.000262451	1.95767	1.95243	0.524902	-0.644543
		1.30188	0.000266724	1.95859	1.95326	0.533447	-0.628395
		1.3028	0.000270721	1.95951	1.95409	0.541443	-0.613518
		1.30402	0.000274353	1.96073	1.95524	0.548706	-0.600192
		1.30493	0.000278412	1.96164	1.95607	0.556824	-0.585507
		1.30585	0.00028299	1.96256	1.9569	0.565979	-0.569198
		1.30676	0.000286804	1.96347	1.95774	0.573608	-0.555808
		1.30798	0.000291656	1.96469	1.95886	0.583313	-0.539031
		1.3089	0.000295624	1.96561	1.9597	0.591248	-0.52552
		1.30981	0.00030014	1.96652	1.96052	0.600281	-0.510358
		1.31104	0.000305054	1.96775	1.96164	0.610107	-0.49412
		1.31195	0.000309387	1.96866	1.96247	0.618774	-0.480014
		1.31287	0.000314484	1.96958	1.96329	0.628967	-0.463676
		1.31378	0.000318756	1.97049	1.96412	0.637512	-0.450182
		1.3147	0.000323914	1.97141	1.96493	0.647827	-0.434131
		1.31592	0.00032962	1.97263	1.96604	0.659241	-0.416666
		1.31683	0.000333923	1.97354	1.96687	0.667847	-0.403697
		1.31775	0.000339417	1.97446	1.96767	0.678833	-0.38738
		1.31897	0.00034494	1.97568	1.96878	0.68988	-0.371237
		1.31989	0.000350037	1.9766	1.96959	0.700073	-0.35657
		1.3208	0.000355682	1.97751	1.9704	0.711365	-0.34057
		1.32172	0.000361023	1.97843	1.97121	0.722046	-0.325666
		1.32294	0.000367218	1.97965	1.9723	0.734436	-0.308652
		1.32385	0.000372925	1.98056	1.9731	0.74585	-0.293231
		1.32477	0.000378387	1.98148	1.97391	0.756775	-0.278689
		1.32568	0.000384521	1.98239	1.9747	0.769043	-0.262608
		1.32721	0.000390595	1.98392	1.97611	0.781189	-0.246938
		1.32812	0.000396423	1.98484	1.97691	0.792847	-0.232125
		1.32904	0.000403015	1.98575	1.97769	0.80603	-0.215634
		1.32996	0.00040918	1.98667	1.97848	0.818359	-0.200454
		1.33118	0.000415619	1.98789	1.97957	0.831238	-0.184839
		1.33209	0.000422394	1.9888	1.98035	0.844788	-0.16867
		1.33301	0.000428833	1.98972	1.98114	0.857666	-0.15354
		1.33392	0.00043573	1.99063	1.98192	0.87146	-0.137585
		1.33514	0.000442566	1.99185	1.983	0.885132	-0.122019
		1.33606	0.000449554	1.99277	1.98378	0.899109	-0.106351
		1.33698	0.000457214	1.99369	1.98454	0.914429	-0.0894557
		1.33789	0.000463867	1.9946	1.98532	0.927734	-0.0750098
		1.33911	0.00047113	1.99582	1.9864	0.942261	-0.0594732
		1.34003	0.000478546	1.99674	1.98717	0.957092	-0.0438554
		1.34094	0.000486145	1.99765	1.98793	0.97229	-0.0281011
		1.34186	0.000494232	1.99857	1.98868	0.988464	-0.0116026
		1.34308	0.000501373	1.99979	1.98976	1.00275	0.00274287
		1.34399	0.000509369	2.0007	1.99052	1.01874	0.0185644
		1.34491	0.000517181	2.00162	1.99128	1.03436	0.0337856
		1.34583	0.000525299	2.00254	1.99203	1.0506	0.0493597
		1.34705	0.000533478	2.00376	1.99309	1.06696	0.0648094
		1.34796	0.000541687	2.00467	1.99384	1.08337	0.0800803
		1.34888	0.000549744	2.00559	1.99459	1.09949	0.094844
		1.3501	0.000558868	2.00681	1.99563	1.11774	0.111306
		1.35101	0.000567352	2.00772	1.99638	1.1347	0.126372
		1.35193	0.000576172	2.00864	1.99712	1.15234	0.141798
		1.35284	0.00058551	2.00955	1.99784	1.17102	0.157876
		1.35406	0.000594116	2.01077	1.99889	1.18823	0.172467
		1.35529	0.000603546	2.012	1.99992	1.20709	0.188214
		1.3562	0.000612152	2.01291	2.00067	1.2243	0.202373
		1.35712	0.00062146	2.01383	2.0014	1.24292	0.217463
		1.35834	0.000631195	2.01505	2.00242	1.26239	0.233007
		1.35925	0.000640076	2.01596	2.00316	1.28015	0.246978
		1.36017	0.000650116	2.01688	2.00388	1.30023	0.262543
		1.36108	0.000659393	2.01779	2.00461	1.31879	0.276712
		1.362	0.000670013	2.01871	2.00531	1.34003	0.29269
		1.36322	0.000680359	2.01993	2.00632	1.36072	0.308012
		1.36414	0.000690064	2.02085	2.00704	1.38013	0.322176
		1.36505	0.000700256	2.02176	2.00776	1.40051	0.336838
		1.36597	0.000710815	2.02268	2.00846	1.42163	0.351805
		1.36719	0.000721191	2.0239	2.00947	1.44238	0.366297
		1.3681	0.000731842	2.02481	2.01018	1.46368	0.380957
		1.36902	0.000742401	2.02573	2.01088	1.4848	0.395282
		1.37024	0.000753693	2.02695	2.01188	1.50739	0.410377
		1.37115	0.000764648	2.02786	2.01257	1.5293	0.424808
		1.37207	0.000775421	2.02878	2.01327	1.55084	0.438798
		1.37299	0.000786865	2.0297	2.01396	1.57373	0.453449
		1.37421	0.000798157	2.03092	2.01495	1.59631	0.467697
		1.37512	0.000809631	2.03183	2.01564	1.61926	0.481971
		1.37604	0.000821106	2.03275	2.01633	1.64221	0.496044
		1.37695	0.000832733	2.03366	2.01701	1.66547	0.510105
		1.37817	0.000845001	2.03488	2.01798	1.69	0.52473
		1.37909	0.00085672	2.0358	2.01866	1.71344	0.538503
		1.38031	0.000868988	2.03702	2.01964	1.73798	0.552721
		1.38153	0.000881287	2.03824	2.02062	1.76257	0.566775
		1.38245	0.000893219	2.03916	2.02129	1.78644	0.580224
		1.38336	0.000906006	2.04007	2.02195	1.81201	0.594438
		1.38428	0.000918457	2.04099	2.02262	1.83691	0.608087
		1.3855	0.000930603	2.04221	2.0236	1.86121	0.621225
		1.38641	0.000943756	2.04312	2.02425	1.88751	0.63526
		1.38763	0.000948181	2.04434	2.02538	1.89636	0.639938
		1.38855	0.000960999	2.04526	2.02604	1.922	0.653365
		1.38977	0.000975342	2.04648	2.02697	1.95068	0.66818
		1.39069	0.000988159	2.0474	2.02763	1.97632	0.681236
		1.3916	0.00100037	2.04831	2.0283	2.00073	0.693513
		1.39252	0.00101471	2.04923	2.02893	2.02942	0.70775
		1.39343	0.00102844	2.05014	2.02957	2.05688	0.721193
		1.39465	0.00104248	2.05136	2.03051	2.08496	0.73475
		1.39557	0.00105591	2.05228	2.03116	2.11182	0.747548
		1.39648	0.00106903	2.05319	2.03181	2.13806	0.7599
		1.39771	0.00108429	2.05442	2.03273	2.16858	0.774072
		1.39862	0.00109833	2.05533	2.03336	2.19666	0.786936
		1.39954	0.00111267	2.05625	2.03399	2.22534	0.799911
		1.40045	0.00112671	2.05716	2.03463	2.25342	0.812448
		1.40137	0.00114105	2.05808	2.03526	2.2821	0.825098
		1.40259	0.00115692	2.0593	2.03616	2.31384	0.83891
		1.4035	0.00117096	2.06021	2.03679	2.34192	0.850971
		1.40442	0.001185	2.06113	2.03743	2.37	0.862888
		1.40564	0.00119995	2.06235	2.03835	2.3999	0.875428
		1.40686	0.00121552	2.06357	2.03926	2.43103	0.888315
		1.40778	0.00123077	2.06449	2.03987	2.46155	0.90079
		1.40869	0.00124512	2.0654	2.0405	2.49023	0.912377
		1.40991	0.00126099	2.06662	2.0414	2.52197	0.925041
		1.41083	0.00127716	2.06754	2.04199	2.55432	0.937787
		1.41174	0.0012915	2.06845	2.04262	2.58301	0.948955
		1.41266	0.00130707	2.06937	2.04323	2.61414	0.960934
		1.41388	0.00132355	2.07059	2.04412	2.64709	0.973463
		1.41479	0.00134003	2.0715	2.0447	2.68005	0.985837
		1.41571	0.00135559	2.07242	2.04531	2.71118	0.997385
		1.41693	0.00137146	2.07364	2.04621	2.74292	1.00902
		1.41785	0.00138794	2.07456	2.0468	2.77588	1.02097
		1.41876	0.00140381	2.07547	2.0474	2.80762	1.03234
		1.41968	0.00141998	2.07639	2.04799	2.83997	1.04379
		1.4209	0.00143677	2.07761	2.04887	2.87354	1.05554
		1.42181	0.00145355	2.07852	2.04945	2.9071	1.06716
		1.42273	0.00147064	2.07944	2.05003	2.94128	1.07885
		1.42365	0.00148773	2.08036	2.0506	2.97546	1.0904
		1.42487	0.00150299	2.08158	2.05152	3.00598	1.1006
		1.42578	0.00152008	2.08249	2.05209	3.04016	1.11191
		1.4267	0.00153778	2.08341	2.05265	3.07556	1.12349
		1.42761	0.00155365	2.08432	2.05325	3.1073	1.13375
		1.42883	0.00157196	2.08554	2.0541	3.14392	1.14547
		1.42975	0.00158936	2.08646	2.05467	3.17871	1.15648
		1.43066	0.00160614	2.08737	2.05525	3.21228	1.16698
		1.43158	0.00162323	2.08829	2.05582	3.24646	1.17757
		1.43311	0.00164124	2.08982	2.05699	3.28247	1.1886
		1.43402	0.00166046	2.09073	2.05752	3.32092	1.20024
		1.43494	0.00167694	2.09165	2.05811	3.35388	1.21012
		1.43585	0.00169495	2.09256	2.05866	3.38989	1.2208
		1.43707	0.00171326	2.09378	2.05952	3.42651	1.23154
		1.43799	0.00173096	2.0947	2.06008	3.46191	1.24182
		1.4389	0.00174866	2.09561	2.06064	3.49731	1.252
		1.43982	0.00176666	2.09653	2.0612	3.53333	1.26224
		1.44073	0.00178528	2.09744	2.06174	3.57056	1.27272
		1.44196	0.00180481	2.09867	2.06257	3.60962	1.2836
		1.44287	0.0018222	2.09958	2.06314	3.64441	1.29319
		1.44379	0.00184021	2.1005	2.06369	3.68042	1.30303
		1.44501	0.00185974	2.10172	2.06452	3.71948	1.31358
		1.44592	0.00187866	2.10263	2.06506	3.75732	1.32371
		1.44684	0.00189636	2.10355	2.06562	3.79272	1.33308
		1.44775	0.00191589	2.10446	2.06615	3.83179	1.34333
		1.44897	0.00193481	2.10568	2.06699	3.86963	1.35316
		1.44989	0.00195343	2.1066	2.06753	3.90686	1.36273
		1.45081	0.00197205	2.10752	2.06807	3.94409	1.37222
		1.45172	0.00199158	2.10843	2.0686	3.98315	1.38207
		1.45294	0.00201141	2.10965	2.06942	4.02283	1.39198
		1.45386	0.00203033	2.11057	2.06996	4.06067	1.40135
		1.45477	0.00205048	2.11148	2.07047	4.10095	1.41122
		1.45599	0.0020697	2.1127	2.07131	4.1394	1.42055
		1.45691	0.00208923	2.11362	2.07183	4.17847	1.42994
		1.45782	0.00210938	2.11453	2.07235	4.21875	1.43954
		1.45874	0.00212799	2.11545	2.07289	4.25598	1.44833
		1.45996	0.00214783	2.11667	2.07371	4.29565	1.4576
		1.46118	0.00216858	2.11789	2.07452	4.33716	1.46722
		1.4621	0.0021875	2.11881	2.07506	4.375	1.47591
		1.46301	0.00220795	2.11972	2.07556	4.41589	1.48521
		1.46393	0.00222717	2.12064	2.07609	4.45435	1.49388
		1.46515	0.00224792	2.12186	2.0769	4.49585	1.50315
		1.46606	0.00226807	2.12277	2.07741	4.53613	1.51207
		1.46698	0.00228699	2.12369	2.07795	4.57397	1.52038
		1.4679	0.00230804	2.12461	2.07844	4.61609	1.52955
		1.46912	0.00232849	2.12583	2.07926	4.65698	1.53837
		1.47003	0.00234955	2.12674	2.07975	4.6991	1.54737
		1.47095	0.00236969	2.12766	2.08026	4.73938	1.55591
		1.47186	0.00238922	2.12857	2.08079	4.77844	1.56411
		1.47308	0.0024115	2.12979	2.08156	4.823	1.5734
		1.474	0.00243195	2.13071	2.08207	4.86389	1.58184
		1.47491	0.0024527	2.13162	2.08257	4.9054	1.59034
		1.47614	0.00247345	2.13285	2.08338	4.9469	1.59876
		1.47705	0.0024942	2.13376	2.08388	4.9884	1.60712
		1.47797	0.00251495	2.13468	2.08438	5.02991	1.6154
		1.47888	0.00253632	2.13559	2.08487	5.07263	1.62386
		1.4798	0.00255676	2.13651	2.08537	5.11353	1.63189
		1.48102	0.00257904	2.13773	2.08615	5.15808	1.64056
		1.48193	0.0026001	2.13864	2.08664	5.2002	1.6487
		1.48285	0.00262054	2.13956	2.08715	5.24109	1.65653
		1.48407	0.00264343	2.14078	2.08791	5.28687	1.66523
		1.48499	0.00266357	2.1417	2.08842	5.32715	1.67282
		1.48621	0.00268463	2.14292	2.08922	5.36926	1.68069
		1.48712	0.0027063	2.14383	2.08971	5.4126	1.68873
		1.48804	0.00272766	2.14475	2.09019	5.45532	1.69659
		1.48926	0.00275024	2.14597	2.09096	5.50049	1.70484
		1.49017	0.0027713	2.14688	2.09146	5.5426	1.71246
		1.49109	0.00279266	2.1478	2.09195	5.58533	1.72014
		1.49231	0.00281464	2.14902	2.09273	5.62927	1.72798
		1.49323	0.00283539	2.14994	2.09323	5.67078	1.73533
		1.49414	0.00285797	2.15085	2.09369	5.71594	1.74326
		1.49506	0.00287964	2.15177	2.09417	5.75928	1.75081
		1.49628	0.00290161	2.15299	2.09495	5.80322	1.75841
		1.49719	0.00292358	2.1539	2.09543	5.84717	1.76596
		1.49811	0.00294617	2.15482	2.09589	5.89233	1.77365
		1.49902	0.00296814	2.15573	2.09637	5.93628	1.78108

## Sheet: Figure 3
	Co3O4-0.1MNa2S2O3_01 50mm2
	Voltage	_Current	mA/cm2
	0.398926	-2.68555e-06	-0.00537109
	0.397888	-2.80762e-06	-0.00561523
	0.396881	-2.86865e-06	-0.0057373
	0.395844	-2.89917e-06	-0.00579834
	0.394806	-2.96021e-06	-0.00592041
	0.393799	-2.89917e-06	-0.00579834
	0.392761	-2.89917e-06	-0.00579834
	0.391724	-6.40869e-06	-0.0128174
	0.390808	-5.7373e-06	-0.0114746
	0.389618	-4.57764e-06	-0.00915527
	0.388672	-2.96021e-06	-0.00592041
	0.387634	-3.41797e-06	-0.00683594
	0.386597	-3.35693e-06	-0.00671387
	0.38559	-4.42505e-06	-0.0088501
	0.384583	-3.50952e-06	-0.00701904
	0.383636	-5.12695e-06	-0.0102539
	0.382538	-5.31006e-06	-0.0106201
	0.3815	-1.7395e-06	-0.003479
	0.380432	-2.74658e-06	-0.00549316
	0.379456	-2.89917e-06	-0.00579834
	0.378387	-3.05176e-06	-0.00610352
	0.377411	-3.17383e-06	-0.00634766
	0.376343	-3.11279e-06	-0.00622559
	0.375305	-3.17383e-06	-0.00634766
	0.374329	-3.17383e-06	-0.00634766
	0.37326	-3.23486e-06	-0.00646973
	0.372253	-3.2959e-06	-0.0065918
	0.371246	-3.2959e-06	-0.0065918
	0.370209	-3.41797e-06	-0.00683594
	0.369232	-4.54712e-06	-0.00909424
	0.368195	-3.93677e-06	-0.00787354
	0.367126	-3.84521e-06	-0.00769043
	0.366028	-1.2207e-06	-0.00244141
	0.365021	-2.31934e-06	-0.00463867
	0.364044	-3.72314e-06	-0.00744629
	0.363037	-3.72314e-06	-0.00744629
	0.362	-3.78418e-06	-0.00756836
	0.360992	-3.66211e-06	-0.00732422
	0.359985	-5.09644e-06	-0.0101929
	0.359497	3.21045e-05	0.064209
	0.35791	-2.41089e-06	-0.00482178
	0.356903	-2.92969e-06	-0.00585938
	0.355835	-3.32642e-06	-0.00665283
	0.354828	-3.41797e-06	-0.00683594
	0.353821	-3.50952e-06	-0.00701904
	0.352783	-3.50952e-06	-0.00701904
	0.351776	-3.66211e-06	-0.00732422
	0.350739	-3.60107e-06	-0.00720215
	0.349731	-3.57056e-06	-0.00714111
	0.348663	-3.66211e-06	-0.00732422
	0.347656	-3.57056e-06	-0.00714111
	0.346649	-3.57056e-06	-0.00714111
	0.345551	-6.10352e-06	-0.012207
	0.344574	-5.12695e-06	-0.0102539
	0.343567	-4.02832e-06	-0.00805664
	0.342499	-4.11987e-06	-0.00823975
	0.341461	-4.02832e-06	-0.00805664
	0.340485	-4.08936e-06	-0.00817871
	0.339447	-3.69263e-06	-0.00738525
	0.33844	-3.87573e-06	-0.00775147
	0.337402	-4.18091e-06	-0.00836182
	0.336365	-4.21143e-06	-0.00842285
	0.335388	1.67847e-06	0.00335693
	0.33432	-2.71606e-06	-0.00543213
	0.333282	-3.20435e-06	-0.00640869
	0.332306	-3.32642e-06	-0.00665283
	0.331268	-3.479e-06	-0.00695801
	0.330231	-3.479e-06	-0.00695801
	0.329193	-3.479e-06	-0.00695801
	0.328156	-3.57056e-06	-0.00714111
	0.327148	-3.72314e-06	-0.00744629
	0.326111	-3.66211e-06	-0.00732422
	0.325104	-3.72314e-06	-0.00744629
	0.324066	-3.75366e-06	-0.00750732
	0.32309	-6.65283e-06	-0.0133057
	0.322021	-4.8523e-06	-0.00970459
	0.320984	-4.42505e-06	-0.0088501
	0.319946	-4.3335e-06	-0.00866699
	0.31897	-4.18091e-06	-0.00836182
	0.317963	-3.8147e-06	-0.00762939
	0.316925	-4.42505e-06	-0.0088501
	0.315887	-4.21143e-06	-0.00842285
	0.31485	-4.18091e-06	-0.00836182
	0.313904	-2.44141e-06	-0.00488281
	0.312805	-4.15039e-06	-0.00830078
	0.311798	8.23975e-07	0.00164795
	0.31076	-2.62451e-06	-0.00524902
	0.309723	-3.11279e-06	-0.00622559
	0.308685	-3.35693e-06	-0.00671387
	0.307709	-3.50952e-06	-0.00701904
	0.306641	-3.69263e-06	-0.00738525
	0.305634	-3.78418e-06	-0.00756836
	0.304626	-3.8147e-06	-0.00762939
	0.303558	-3.96729e-06	-0.00793457
	0.302551	-3.84521e-06	-0.00769043
	0.301544	-3.90625e-06	-0.0078125
	0.300476	-3.96729e-06	-0.00793457
	0.2995	-3.87573e-06	-0.00775147
	0.298462	-5.37109e-06	-0.0107422
	0.297363	-3.2959e-06	-0.0065918
	0.296417	-4.63867e-06	-0.00927734
	0.29538	-4.5166e-06	-0.0090332
	0.294342	-4.66919e-06	-0.00933838
	0.293304	-4.48608e-06	-0.00897217
	0.292297	-4.5166e-06	-0.0090332
	0.29126	-4.21143e-06	-0.00842285
	0.290222	-4.36401e-06	-0.00872803
	0.289246	-4.3335e-06	-0.00866699
	0.288177	-4.21143e-06	-0.00842285
	0.287811	2.08435e-05	0.041687
	0.286163	-2.19727e-06	-0.00439453
	0.285156	-3.20435e-06	-0.00640869
	0.284119	-3.479e-06	-0.00695801
	0.283112	-3.66211e-06	-0.00732422
	0.282074	-3.75366e-06	-0.00750732
	0.281036	-3.75366e-06	-0.00750732
	0.280029	-3.84521e-06	-0.00769043
	0.278992	-3.8147e-06	-0.00762939
	0.277954	-3.90625e-06	-0.0078125
	0.276947	-3.90625e-06	-0.0078125
	0.275879	-3.9978e-06	-0.00799561
	0.274872	-8.60596e-06	-0.0172119
	0.273895	-5.49316e-06	-0.0109863
	0.272827	-4.88281e-06	-0.00976563
	0.271851	-4.91333e-06	-0.00982666
	0.270782	-4.8523e-06	-0.00970459
	0.269745	-4.79126e-06	-0.00958252
	0.268738	-4.63867e-06	-0.00927734
	0.267731	-4.73022e-06	-0.00946045
	0.266693	-4.60815e-06	-0.00921631
	0.265686	-4.57764e-06	-0.00915527
	0.264618	-4.60815e-06	-0.00921631
	0.263641	-4.54712e-06	-0.00909424
	0.262573	-4.54712e-06	-0.00909424
	0.261566	4.27246e-07	0.000854492
	0.260529	-2.53296e-06	-0.00506592
	0.259491	-3.11279e-06	-0.00622559
	0.258453	-3.41797e-06	-0.00683594
	0.257477	-3.60107e-06	-0.00720215
	0.256439	-3.75366e-06	-0.00750732
	0.255402	-3.87573e-06	-0.00775147
	0.254364	-3.9978e-06	-0.00799561
	0.253357	-3.9978e-06	-0.00799561
	0.25235	-4.11987e-06	-0.00823975
	0.251343	-4.08936e-06	-0.00817871
	0.250275	-4.11987e-06	-0.00823975
	0.249237	-1.60217e-05	-0.0320435
	0.24826	-5.61523e-06	-0.0112305
	0.247192	-4.8523e-06	-0.00970459
	0.246185	-5.15747e-06	-0.0103149
	0.245178	-5.0354e-06	-0.0100708
	0.244141	-4.94385e-06	-0.0098877
	0.243103	-4.82178e-06	-0.00964356
	0.242065	-4.24194e-06	-0.00848389
	0.241058	-5.00488e-06	-0.0100098
	0.240021	-4.63867e-06	-0.00927734
	0.239014	-4.63867e-06	-0.00927734
	0.23819	-6.43921e-06	-0.0128784
	0.237579	2.3407e-05	0.046814
	0.235901	-1.70898e-06	-0.00341797
	0.234894	-2.96021e-06	-0.00592041
	0.233856	-3.44849e-06	-0.00689697
	0.232849	-3.72314e-06	-0.00744629
	0.231812	-3.93677e-06	-0.00787354
	0.230774	-3.93677e-06	-0.00787354
	0.229797	-4.18091e-06	-0.00836182
	0.228729	-4.11987e-06	-0.00823975
	0.227722	-4.18091e-06	-0.00836182
	0.226685	-4.15039e-06	-0.00830078
	0.225677	-4.15039e-06	-0.00830078
	0.224426	-1.16882e-05	-0.0233765
	0.223694	-5.43213e-06	-0.0108643
	0.222534	-5.67627e-06	-0.0113525
	0.221588	-5.00488e-06	-0.0100098
	0.220612	-5.70679e-06	-0.0114136
	0.219513	-4.57764e-06	-0.00915527
	0.218506	-5.34058e-06	-0.0106812
	0.217468	-5.18799e-06	-0.010376
	0.2164	-3.63159e-06	-0.00726318
	0.215424	-5.00488e-06	-0.0100098
	0.214417	-5.21851e-06	-0.010437
	0.213379	-5.79834e-06	-0.0115967
	0.212463	1.22681e-05	0.0245361
	0.211304	-1.95313e-06	-0.00390625
	0.210327	-3.08228e-06	-0.00616455
	0.20929	-3.63159e-06	-0.00726318
	0.208252	-3.78418e-06	-0.00756836
	0.207245	-3.93677e-06	-0.00787354
	0.206177	-3.9978e-06	-0.00799561
	0.2052	-4.02832e-06	-0.00805664
	0.204163	-4.24194e-06	-0.00848389
	0.203094	-4.21143e-06	-0.00842285
	0.202087	-4.24194e-06	-0.00848389
	0.20108	-1.18713e-05	-0.0237427
	0.200073	-7.87354e-06	-0.0157471
	0.199036	-6.073e-06	-0.012146
	0.197998	-5.31006e-06	-0.0106201
	0.197021	-5.15747e-06	-0.0103149
	0.195953	-5.76782e-06	-0.0115356
	0.194946	-5.34058e-06	-0.0106812
	0.193939	-5.31006e-06	-0.0106201
	0.192902	-5.27954e-06	-0.0105591
	0.191864	-5.12695e-06	-0.0102539
	0.190826	-5.09644e-06	-0.0101929
	0.189789	-5.15747e-06	-0.0103149
	0.188721	-2.83813e-06	-0.00567627
	0.187744	9.46045e-07	0.00189209
	0.186707	-2.31934e-06	-0.00463867
	0.185699	-3.20435e-06	-0.00640869
	0.184692	-3.72314e-06	-0.00744629
	0.183624	-3.93677e-06	-0.00787354
	0.182617	-4.08936e-06	-0.00817871
	0.18158	-4.15039e-06	-0.00830078
	0.180573	-4.39453e-06	-0.00878906
	0.179535	-4.39453e-06	-0.00878906
	0.178528	-4.5166e-06	-0.0090332
	0.177521	-4.54712e-06	-0.00909424
	0.176483	-4.48608e-06	-0.00897217
	0.175446	-4.57764e-06	-0.00915527
	0.174438	-4.54712e-06	-0.00909424
	0.173401	-4.57764e-06	-0.00915527
	0.172394	-6.073e-06	-0.012146
	0.171295	-5.5542e-06	-0.0111084
	0.170319	-5.0354e-06	-0.0100708
	0.169312	-5.67627e-06	-0.0113525
	0.168274	-5.18799e-06	-0.010376
	0.167236	-5.64575e-06	-0.0112915
	0.166229	-5.79834e-06	-0.0115967
	0.165192	-5.52368e-06	-0.0110474
	0.164154	-5.58472e-06	-0.0111694
	0.163147	-5.61523e-06	-0.0112305
	0.162109	-5.5542e-06	-0.0111084
	0.161072	-5.12695e-06	-0.0102539
	0.160095	-7.93457e-06	-0.0158691
	0.159058	1.2207e-07	0.000244141
	0.158051	-2.62451e-06	-0.00524902
	0.157013	-3.41797e-06	-0.00683594
	0.155975	-3.87573e-06	-0.00775147
	0.154968	-4.05884e-06	-0.00811768
	0.153931	-4.21143e-06	-0.00842285
	0.152893	-4.27246e-06	-0.00854492
	0.151886	-4.24194e-06	-0.00848389
	0.150818	-4.3335e-06	-0.00866699
	0.14978	-4.45557e-06	-0.00891113
	0.148804	-4.54712e-06	-0.00909424
	0.147766	-4.54712e-06	-0.00909424
	0.146759	-4.60815e-06	-0.00921631
	0.145874	-1.22375e-05	-0.0244751
	0.144714	-8.66699e-06	-0.017334
	0.143677	-5.85938e-06	-0.0117188
	0.14267	-8.45337e-06	-0.0169067
	0.141602	-6.2561e-06	-0.0125122
	0.140625	-5.95093e-06	-0.0119019
	0.139557	-4.36401e-06	-0.00872803
	0.138489	-5.34058e-06	-0.0106812
	0.137543	-6.22559e-06	-0.0124512
	0.136475	-5.52368e-06	-0.0110474
	0.135498	-5.52368e-06	-0.0110474
	0.13443	-5.43213e-06	-0.0108643
	0.133423	-5.98145e-06	-0.0119629
	0.132477	1.2146e-05	0.024292
	0.131348	-1.34277e-06	-0.00268555
	0.130341	-2.96021e-06	-0.00592041
	0.129333	-3.63159e-06	-0.00726318
	0.128265	-4.08936e-06	-0.00817871
	0.127258	-4.3335e-06	-0.00866699
	0.126221	-4.45557e-06	-0.00891113
	0.125214	-4.45557e-06	-0.00891113
	0.124237	-4.60815e-06	-0.00921631
	0.123199	-4.73022e-06	-0.00946045
	0.122162	-4.73022e-06	-0.00946045
	0.121124	-4.76074e-06	-0.00952148
	0.120087	-4.66919e-06	-0.00933838
	0.11908	-1.73645e-05	-0.034729
	0.118073	-7.14111e-06	-0.0142822
	0.117157	-8.05664e-06	-0.0161133
	0.115967	-6.19507e-06	-0.0123901
	0.114929	-7.47681e-06	-0.0149536
	0.113953	-6.10352e-06	-0.012207
	0.112946	-7.23267e-06	-0.0144653
	0.111908	-5.46265e-06	-0.0109253
	0.11087	-6.22559e-06	-0.0124512
	0.109894	-5.67627e-06	-0.0113525
	0.108765	-5.64575e-06	-0.0112915
	0.107788	-6.28662e-06	-0.0125732
	0.106903	-6.83594e-06	-0.0136719
	0.105896	-6.83594e-06	-0.0136719
	0.104767	4.27246e-07	0.000854492
	0.103729	-2.59399e-06	-0.00518799
	0.102692	-3.479e-06	-0.00695801
	0.101654	-3.93677e-06	-0.00787354
	0.100616	-4.21143e-06	-0.00842285
	0.0996094	-4.39453e-06	-0.00878906
	0.0986023	-4.48608e-06	-0.00897217
	0.0975342	-4.60815e-06	-0.00921631
	0.0965271	-4.63867e-06	-0.00927734
	0.09552	-4.82178e-06	-0.00964356
	0.0944519	-4.88281e-06	-0.00976563
	0.0934448	-4.8523e-06	-0.00970459
	0.0924072	-5.00488e-06	-0.0100098
	0.0914001	-2.43835e-05	-0.0487671
	0.0903931	-8.3313e-06	-0.0166626
	0.0892944	-6.2561e-06	-0.0125122
	0.0883179	-8.17871e-06	-0.0163574
	0.0873108	-6.43921e-06	-0.0128784
	0.0861511	-4.15039e-06	-0.00830078
	0.0853882	-4.60815e-06	-0.00921631
	0.084259	-6.83594e-06	-0.0136719
	0.0831604	-5.46265e-06	-0.0109253
	0.0822144	-5.85938e-06	-0.0117188
	0.0811462	-6.19507e-06	-0.0123901
	0.0802002	-6.40869e-06	-0.0128174
	0.0791016	-5.18799e-06	-0.010376
	0.0779419	-6.40869e-07	-0.00128174
	0.0770569	-3.05176e-08	-6.10352e-05
	0.0760193	-2.7771e-06	-0.0055542
	0.0750122	-3.69263e-06	-0.00738525
	0.0739746	-4.11987e-06	-0.00823975
	0.0729675	-4.5166e-06	-0.0090332
	0.0718994	-4.60815e-06	-0.00921631
	0.0709229	-4.82178e-06	-0.00964356
	0.0698547	-4.91333e-06	-0.00982666
	0.0688477	-5.0354e-06	-0.0100708
	0.0678101	-5.00488e-06	-0.0100098
	0.066803	-5.09644e-06	-0.0101929
	0.0657654	-5.06592e-06	-0.0101318
	0.0647278	-5.15747e-06	-0.0103149
	0.0637207	-5.12695e-06	-0.0102539
	0.0627136	-5.12695e-06	-0.0102539
	0.0615845	-1.77307e-05	-0.0354614
	0.0606384	-8.75854e-06	-0.0175171
	0.0595398	-7.78198e-06	-0.015564
	0.0586243	-6.19507e-06	-0.0123901
	0.0575562	-7.38525e-06	-0.0147705
	0.0565796	-6.31714e-06	-0.0126343
	0.055481	-6.22559e-06	-0.0124512
	0.0544128	-5.7373e-06	-0.0114746
	0.0534973	-7.17163e-06	-0.0143433
	0.0524292	-6.5918e-06	-0.0131836
	0.0514221	-6.073e-06	-0.012146
	0.050354	-7.01904e-06	-0.0140381
	0.049408	-6.68335e-06	-0.0133667
	0.0483704	-6.43921e-06	-0.0128784
	0.0473633	-4.30298e-06	-0.00860596
	0.0463257	7.01904e-06	0.0140381
	0.0452271	-1.64795e-06	-0.0032959
	0.04422	-3.14331e-06	-0.00628662
	0.0432129	-4.02832e-06	-0.00805664
	0.0421753	-4.36401e-06	-0.00872803
	0.0411987	-4.63867e-06	-0.00927734
	0.0401306	-4.91333e-06	-0.00982666
	0.0391235	-5.0354e-06	-0.0100708
	0.0380859	-5.15747e-06	-0.0103149
	0.0370483	-5.21851e-06	-0.010437
	0.0360413	-5.21851e-06	-0.010437
	0.0350342	-5.37109e-06	-0.0107422
	0.0339966	-5.31006e-06	-0.0106201
	0.0329895	-5.37109e-06	-0.0107422
	0.0319519	-5.40161e-06	-0.0108032
	0.0308838	-1.80359e-05	-0.0360718
	0.0299377	-8.72803e-06	-0.0174561
	0.0288391	-6.95801e-06	-0.013916
	0.0277405	-5.31006e-06	-0.0106201
	0.0268555	-7.69043e-06	-0.0153809
	0.0258179	-7.62939e-06	-0.0152588
	0.0247498	-7.14111e-06	-0.0142822
	0.0237732	-7.1106e-06	-0.0142212
	0.0227356	-6.68335e-06	-0.0133667
	0.021698	-6.89697e-06	-0.0137939
	0.0206909	-7.50732e-06	-0.0150146
	0.0196533	-7.2937e-06	-0.0145874
	0.0186768	-7.14111e-06	-0.0142822
	0.0187988	-5.52368e-06	-0.0110474
	0.016571	-3.05176e-08	-6.10352e-05
	0.015564	-2.92969e-06	-0.00585938
	0.0145264	-3.90625e-06	-0.0078125
	0.0135498	-4.3335e-06	-0.00866699
	0.0125122	-4.73022e-06	-0.00946045
	0.0114441	-4.97437e-06	-0.00994873
	0.010437	-5.18799e-06	-0.010376
	0.00939941	-5.24902e-06	-0.010498
	0.0083313	-5.46265e-06	-0.0109253
	0.00732422	-5.5542e-06	-0.0111084
	0.00631714	-5.61523e-06	-0.0112305
	0.00531006	-5.61523e-06	-0.0112305
	0.00427246	-5.79834e-06	-0.0115967
	0.00323486	-5.82886e-06	-0.0116577
	0.00222778	-5.82886e-06	-0.0116577
	0.00119019	-5.92041e-06	-0.0118408
	0.000152588	-1.51367e-05	-0.0302734
	-0.00088501	-7.17163e-06	-0.0143433
	-0.00177002	-1.01013e-05	-0.0202026
	-0.00302124	-7.99561e-06	-0.0159912
	-0.00393677	-7.84302e-06	-0.015686
	-0.00494385	-7.62939e-06	-0.0152588
	-0.00595093	-7.53784e-06	-0.0150757
	-0.00698853	-7.78198e-06	-0.015564
	-0.00805664	-7.72095e-06	-0.0154419
	-0.0090332	-7.62939e-06	-0.0152588
	-0.0101013	-7.38525e-06	-0.0147705
	-0.0110474	-9.52148e-06	-0.019043
	-0.0121765	-7.1106e-06	-0.0142212
	-0.0131226	-5.76782e-06	-0.0115356
	-0.0141907	-9.15527e-08	-0.000183105
	-0.0151978	-3.20435e-06	-0.00640869
	-0.0162048	-4.36401e-06	-0.00872803
	-0.0172424	-4.8523e-06	-0.00970459
	-0.01828	-5.24902e-06	-0.010498
	-0.0193176	-5.37109e-06	-0.0107422
	-0.0203247	-5.49316e-06	-0.0109863
	-0.0213623	-5.64575e-06	-0.0112915
	-0.0223694	-5.70679e-06	-0.0114136
	-0.0233765	-5.79834e-06	-0.0115967
	-0.0244446	-5.92041e-06	-0.0118408
	-0.0254211	-6.01196e-06	-0.0120239
	-0.0264587	-6.10352e-06	-0.012207
	-0.0274963	-6.19507e-06	-0.0123901
	-0.028595	-1.27869e-05	-0.0255737
	-0.0296021	-8.69751e-06	-0.017395
	-0.0305786	-9.39941e-06	-0.0187988
	-0.0315552	-7.69043e-06	-0.0153809
	-0.0326233	-8.11768e-06	-0.0162354
	-0.0335693	-9.24683e-06	-0.0184937
	-0.0346375	-9.06372e-06	-0.0181274
	-0.035675	-8.48389e-06	-0.0169678
	-0.0366821	-7.99561e-06	-0.0159912
	-0.0377502	-1.04675e-05	-0.0209351
	-0.0387573	-7.72095e-06	-0.0154419
	-0.0397949	-9.30786e-06	-0.0186157
	-0.0408325	-9.12476e-06	-0.0182495
	-0.0418396	-9.24683e-06	-0.0184937
	-0.0428467	3.63159e-06	0.00726318
	-0.0439148	-2.96021e-06	-0.00592041
	-0.0448914	-4.39453e-06	-0.00878906
	-0.045929	-5.27954e-06	-0.0105591
	-0.0469666	-5.67627e-06	-0.0113525
	-0.0479736	-5.92041e-06	-0.0118408
	-0.0490112	-6.04248e-06	-0.012085
	-0.0500488	-6.22559e-06	-0.0124512
	-0.0510559	-6.34766e-06	-0.0126953
	-0.052063	-6.37817e-06	-0.0127563
	-0.0531311	-6.46973e-06	-0.0129395
	-0.0541382	-6.43921e-06	-0.0128784
	-0.0551758	-6.53076e-06	-0.0130615
	-0.0561829	-6.53076e-06	-0.0130615
	-0.0571899	-6.5918e-06	-0.0131836
	-0.0586243	-6.83594e-05	-0.136719
	-0.0593262	-1.23901e-05	-0.0247803
	-0.0603333	-9.70459e-06	-0.0194092
	-0.0613403	-1.12e-05	-0.0223999
	-0.0623474	-9.82666e-06	-0.0196533
	-0.063385	-9.49097e-06	-0.0189819
	-0.06427	-9.00269e-06	-0.0180054
	-0.0654602	-9.82666e-06	-0.0196533
	-0.0664978	-6.01196e-06	-0.0120239
	-0.0674438	-1.26953e-05	-0.0253906
	-0.0684814	-9.73511e-06	-0.0194702
	-0.069519	-9.61304e-06	-0.0192261
	-0.0705261	-9.49097e-06	-0.0189819
	-0.0715942	-9.552e-06	-0.019104
	-0.0726013	-9.3689e-06	-0.0187378
	-0.0736389	-8.20923e-06	-0.0164185
	-0.074646	6.10352e-06	0.012207
	-0.0756531	-3.20435e-06	-0.00640869
	-0.0767212	-4.97437e-06	-0.00994873
	-0.0777588	-5.85938e-06	-0.0117188
	-0.0787659	-6.2561e-06	-0.0125122
	-0.0797729	-6.65283e-06	-0.0133057
	-0.0808105	-6.74439e-06	-0.0134888
	-0.0818176	-6.92749e-06	-0.013855
	-0.0828247	-6.89697e-06	-0.0137939
	-0.0838318	-7.1106e-06	-0.0142212
	-0.0848694	-7.20215e-06	-0.0144043
	-0.085907	-7.26318e-06	-0.0145264
	-0.0869141	-7.23267e-06	-0.0144653
	-0.0879211	-7.23267e-06	-0.0144653
	-0.0889893	-7.2937e-06	-0.0145874
	-0.0899658	-7.32422e-06	-0.0146484
	-0.0908813	-1.95923e-05	-0.0391846
	-0.092041	-1.26343e-05	-0.0252686
	-0.0930786	-1.07117e-05	-0.0214233
	-0.0940552	-8.94165e-06	-0.0178833
	-0.0950317	-7.84302e-06	-0.015686
	-0.0961609	-1.06812e-05	-0.0213623
	-0.097168	-1.11389e-05	-0.0222778
	-0.0982056	-1.2207e-05	-0.0244141
	-0.0992126	-1.19019e-05	-0.0238037
	-0.10022	-1.61743e-05	-0.0323486
	-0.101257	-1.11694e-05	-0.0223389
	-0.102356	-1.23901e-05	-0.0247803
	-0.103302	-1.01624e-05	-0.0203247
	-0.10437	-1.14746e-05	-0.0229492
	-0.105377	-1.02539e-05	-0.0205078
	-0.106415	-2.01416e-06	-0.00402832
	-0.107452	-5.09644e-06	-0.0101929
	-0.108459	-6.31714e-06	-0.0126343
	-0.109497	-6.89697e-06	-0.0137939
	-0.110504	-7.26318e-06	-0.0145264
	-0.111511	-7.47681e-06	-0.0149536
	-0.112579	-7.72095e-06	-0.0154419
	-0.113617	-7.87354e-06	-0.0157471
	-0.114563	-7.96509e-06	-0.0159302
	-0.115631	-8.08716e-06	-0.0161743
	-0.116638	-8.17871e-06	-0.0163574
	-0.117676	-8.20923e-06	-0.0164185
	-0.118713	-8.36182e-06	-0.0167236
	-0.119751	-8.36182e-06	-0.0167236
	-0.120728	-8.39233e-06	-0.0167847
	-0.121765	-8.36182e-06	-0.0167236
	-0.122772	-8.45337e-06	-0.0169067
	-0.123901	-3.32947e-05	-0.0665894
	-0.124847	-1.41907e-05	-0.0283813
	-0.125916	-1.39465e-05	-0.0278931
	-0.126892	-1.34583e-05	-0.0269165
	-0.12793	-1.26343e-05	-0.0252686
	-0.128906	-1.39771e-05	-0.0279541
	-0.129974	-1.32141e-05	-0.0264282
	-0.131012	-1.33667e-05	-0.0267334
	-0.132019	-1.33362e-05	-0.0266724
	-0.133057	-1.22681e-05	-0.0245361
	-0.134033	-1.3916e-05	-0.027832
	-0.135101	-1.37329e-05	-0.0274658
	-0.136139	-1.42212e-05	-0.0284424
	-0.136383	-1.19934e-05	-0.0239868
	-0.138153	-3.08228e-06	-0.00616455
	-0.139221	-6.31714e-06	-0.0126343
	-0.140228	-7.50732e-06	-0.0150146
	-0.141266	-8.11768e-06	-0.0162354
	-0.142273	-8.36182e-06	-0.0167236
	-0.143311	-8.57544e-06	-0.0171509
	-0.144379	-8.91113e-06	-0.0178223
	-0.145386	-9.12476e-06	-0.0182495
	-0.146393	-9.21631e-06	-0.0184326
	-0.147461	-9.33838e-06	-0.0186768
	-0.148468	-9.46045e-06	-0.0189209
	-0.149506	-9.552e-06	-0.019104
	-0.150482	-9.67407e-06	-0.0193481
	-0.15152	-9.73511e-06	-0.0194702
	-0.152557	-9.70459e-06	-0.0194092
	-0.153595	-2.60315e-05	-0.052063
	-0.154602	-1.61438e-05	-0.0322876
	-0.155609	-1.88599e-05	-0.0377197
	-0.156616	-1.62659e-05	-0.0325317
	-0.157684	-1.68762e-05	-0.0337524
	-0.158722	-1.58997e-05	-0.0317993
	-0.15976	-1.60522e-05	-0.0321045
	-0.160736	-1.65405e-05	-0.0330811
	-0.161774	-1.6449e-05	-0.032898
	-0.162781	-1.68762e-05	-0.0337524
	-0.163849	-1.6449e-05	-0.032898
	-0.164825	-1.61743e-05	-0.0323486
	-0.165833	-1.60522e-05	-0.0321045
	-0.166931	-1.55334e-05	-0.0310669
	-0.167908	-3.84521e-06	-0.00769043
	-0.168945	-7.53784e-06	-0.0150757
	-0.169952	-8.88062e-06	-0.0177612
	-0.17099	-9.552e-06	-0.019104
	-0.172028	-1.00403e-05	-0.0200806
	-0.173035	-1.02844e-05	-0.0205688
	-0.174072	-1.0376e-05	-0.020752
	-0.175079	-1.05286e-05	-0.0210571
	-0.176117	-1.07117e-05	-0.0214233
	-0.177124	-1.08337e-05	-0.0216675
	-0.178192	-1.08643e-05	-0.0217285
	-0.179199	-1.10168e-05	-0.0220337
	-0.180206	-1.10474e-05	-0.0220947
	-0.181244	-1.12305e-05	-0.0224609
	-0.182281	-1.13525e-05	-0.0227051
	-0.184235	-0.000101349	-0.202698
	-0.184326	-2.71301e-05	-0.0542603
	-0.185303	-1.86157e-05	-0.0372314
	-0.186401	-2.04773e-05	-0.0409546
	-0.187347	-2.005e-05	-0.0401001
	-0.188416	-1.97449e-05	-0.0394897
	-0.189453	-2.00806e-05	-0.0401611
	-0.19046	-2.005e-05	-0.0401001
	-0.191498	-1.98059e-05	-0.0396118
	-0.192413	-1.85547e-05	-0.0371094
	-0.193604	-1.97144e-05	-0.0394287
	-0.19458	-2.12708e-05	-0.0425415
	-0.195587	-2.07825e-05	-0.0415649
	-0.196594	-2.08435e-05	-0.041687
	-0.197662	-1.91345e-05	-0.038269
	-0.198608	-1.95313e-05	-0.0390625
	-0.199646	6.71387e-06	0.0134277
	-0.200745	-7.69043e-06	-0.0153809
	-0.201752	-1.02539e-05	-0.0205078
	-0.202789	-1.12915e-05	-0.022583
	-0.203796	-1.19934e-05	-0.0239868
	-0.204834	-1.23291e-05	-0.0246582
	-0.205872	-1.26648e-05	-0.0253296
	-0.206848	-1.26953e-05	-0.0253906
	-0.207886	-1.28784e-05	-0.0257568
	-0.208893	-1.31531e-05	-0.0263062
	-0.20993	-1.31531e-05	-0.0263062
	-0.210999	-1.32141e-05	-0.0264282
	-0.211975	-1.32751e-05	-0.0265503
	-0.213013	-1.34888e-05	-0.0269775
	-0.214081	-1.35498e-05	-0.0270996
	-0.216339	-0.000134979	-0.269959
	-0.215942	-2.54211e-05	-0.0508423
	-0.217194	-2.65198e-05	-0.0530396
	-0.218018	-2.08435e-05	-0.041687
	-0.219147	-2.44141e-05	-0.0488281
	-0.220184	-2.38037e-05	-0.0476074
	-0.221313	-2.7771e-05	-0.055542
	-0.222198	-2.61841e-05	-0.0523682
	-0.223236	-2.67334e-05	-0.0534668
	-0.224274	-2.45667e-05	-0.0491333
	-0.225372	-2.4353e-05	-0.0487061
	-0.226349	-2.54822e-05	-0.0509644
	-0.227325	-2.6001e-05	-0.052002
	-0.228363	-2.52686e-05	-0.0505371
	-0.22934	-2.32544e-05	-0.0465088
	-0.230377	5.21851e-06	0.010437
	-0.231445	-9.8877e-06	-0.0197754
	-0.232483	-1.25122e-05	-0.0250244
	-0.233551	-1.37329e-05	-0.0274658
	-0.234528	-1.45264e-05	-0.0290527
	-0.235535	-1.48926e-05	-0.0297852
	-0.236603	-1.51978e-05	-0.0303955
	-0.23761	-1.55334e-05	-0.0310669
	-0.238647	-1.5686e-05	-0.0313721
	-0.239655	-1.58997e-05	-0.0317993
	-0.240692	-1.60828e-05	-0.0321655
	-0.24173	-1.62659e-05	-0.0325317
	-0.242737	-1.62659e-05	-0.0325317
	-0.243774	-1.62659e-05	-0.0325317
	-0.244812	-1.651e-05	-0.03302
	-0.245789	-1.6449e-05	-0.032898
	-0.246826	-1.66016e-05	-0.0332031
	-0.247833	-3.5553e-05	-0.071106
	-0.248901	-3.28674e-05	-0.0657349
	-0.249969	-2.81372e-05	-0.0562744
	-0.250854	-3.1189e-05	-0.0623779
	-0.251984	-3.09448e-05	-0.0618897
	-0.252991	-3.00293e-05	-0.0600586
	-0.253998	-3.18298e-05	-0.0636597
	-0.255035	-3.15857e-05	-0.0631714
	-0.256104	-3.18604e-05	-0.0637207
	-0.257111	-3.07922e-05	-0.0615845
	-0.258087	-3.14941e-05	-0.0629883
	-0.259186	-3.19519e-05	-0.0639038
	-0.260162	-3.41187e-05	-0.0682373
	-0.261047	-3.32642e-05	-0.0665283
	-0.262115	-3.16162e-05	-0.0632324
	-0.263214	-8.72803e-06	-0.0174561
	-0.264282	-1.48315e-05	-0.0296631
	-0.26532	-1.68152e-05	-0.0336304
	-0.266357	-1.77307e-05	-0.0354614
	-0.267334	-1.8219e-05	-0.036438
	-0.268402	-1.86462e-05	-0.0372925
	-0.269409	-1.89514e-05	-0.0379028
	-0.270416	-1.90735e-05	-0.038147
	-0.271484	-1.93176e-05	-0.0386353
	-0.272491	-1.94092e-05	-0.0388184
	-0.273499	-1.95923e-05	-0.0391846
	-0.274567	-1.98975e-05	-0.0397949
	-0.275604	-2.01721e-05	-0.0403442
	-0.276581	-2.01111e-05	-0.0402222
	-0.277618	-2.03247e-05	-0.0406494
	-0.276642	-0.000293457	-0.586914
	-0.279724	-4.07105e-05	-0.0814209
	-0.28067	-3.89404e-05	-0.0778809
	-0.281555	-3.40576e-05	-0.0681152
	-0.282776	-3.84827e-05	-0.0769653
	-0.283752	-3.80859e-05	-0.0761719
	-0.28476	-3.84522e-05	-0.0769043
	-0.285858	-4.0863e-05	-0.0817261
	-0.286804	-3.87878e-05	-0.0775757
	-0.287842	-3.71399e-05	-0.0742798
	-0.288879	-3.87878e-05	-0.0775757
	-0.289917	-3.96118e-05	-0.0792236
	-0.290955	-3.88184e-05	-0.0776367
	-0.292023	-4.02832e-05	-0.0805664
	-0.292786	-4.15649e-05	-0.0831299
	-0.293304	3.28369e-05	0.0656738
	-0.295013	-1.59302e-05	-0.0318604
	-0.29599	-1.96533e-05	-0.0393066
	-0.297058	-2.13318e-05	-0.0426636
	-0.298065	-2.21558e-05	-0.0443115
	-0.299103	-2.2644e-05	-0.0452881
	-0.30011	-2.29187e-05	-0.0458374
	-0.301147	-2.33154e-05	-0.0466309
	-0.302155	-2.34985e-05	-0.0469971
	-0.303223	-2.36206e-05	-0.0472412
	-0.30423	-2.38342e-05	-0.0476685
	-0.305267	-2.38953e-05	-0.0477905
	-0.306274	-2.41394e-05	-0.0482788
	-0.307312	-2.4231e-05	-0.0484619
	-0.30835	-2.4353e-05	-0.0487061
	-0.309357	-7.10754e-05	-0.142151
	-0.31012	-4.6814e-05	-0.0936279
	-0.31134	-4.6814e-05	-0.0936279
	-0.312469	-4.56238e-05	-0.0912476
	-0.313477	-4.67529e-05	-0.0935059
	-0.314484	-4.62036e-05	-0.0924072
	-0.315491	-4.70276e-05	-0.0940552
	-0.316528	-4.6936e-05	-0.0938721
	-0.317535	-4.74548e-05	-0.0949097
	-0.318604	-4.74243e-05	-0.0948486
	-0.319611	-4.776e-05	-0.09552
	-0.320618	-4.79431e-05	-0.0958862
	-0.321686	-4.80957e-05	-0.0961914
	-0.322693	-4.80957e-05	-0.0961914
	-0.3237	-4.92554e-05	-0.0985107
	-0.324738	-4.953e-05	-0.0990601
	-0.325684	-5.00488e-05	-0.100098
	-0.326813	-1.42517e-05	-0.0285034
	-0.32782	-2.31018e-05	-0.0462036
	-0.328857	-2.55127e-05	-0.0510254
	-0.329895	-2.66418e-05	-0.0532837
	-0.330902	-2.74658e-05	-0.0549316
	-0.331909	-2.78626e-05	-0.0557251
	-0.332947	-2.81677e-05	-0.0563355
	-0.333954	-2.84424e-05	-0.0568848
	-0.334991	-2.87476e-05	-0.0574951
	-0.33606	-2.88086e-05	-0.0576172
	-0.337036	-2.89917e-05	-0.0579834
	-0.338104	-2.91443e-05	-0.0582886
	-0.339081	-2.92053e-05	-0.0584106
	-0.340088	-2.93884e-05	-0.0587769
	-0.341156	-2.948e-05	-0.05896
	-0.342102	-7.00378e-05	-0.140076
	-0.343262	-5.5542e-05	-0.111084
	-0.344208	-5.4718e-05	-0.109436
	-0.345245	-5.76477e-05	-0.115295
	-0.346222	-5.41992e-05	-0.108398
	-0.34726	-5.56946e-05	-0.111389
	-0.348297	-5.55725e-05	-0.111145
	-0.349304	-5.56335e-05	-0.111267
	-0.350372	-5.63049e-05	-0.11261
	-0.351318	-5.56946e-05	-0.111389
	-0.352356	-5.58472e-05	-0.111694
	-0.353424	-5.57556e-05	-0.111511
	-0.354431	-5.52673e-05	-0.110535
	-0.355438	-5.64575e-05	-0.112915
	-0.356537	-5.62134e-05	-0.112427
	-0.357452	-5.69458e-05	-0.113892
	-0.358582	-2.23999e-05	-0.0447998
	-0.359619	-2.8656e-05	-0.057312
	-0.360657	-3.06702e-05	-0.0613403
	-0.361664	-3.16772e-05	-0.0633545
	-0.36264	-3.23181e-05	-0.0646362
	-0.363708	-3.2898e-05	-0.0657959
	-0.364685	-3.32336e-05	-0.0664673
	-0.365723	-3.35083e-05	-0.0670166
	-0.36676	-3.37524e-05	-0.0675049
	-0.367767	-3.39356e-05	-0.0678711
	-0.368805	-3.42407e-05	-0.0684815
	-0.369843	-3.42102e-05	-0.0684204
	-0.37085	-3.44543e-05	-0.0689087
	-0.371887	-3.4668e-05	-0.0693359
	-0.372894	-3.48511e-05	-0.0697022
	-0.373901	-3.49426e-05	-0.0698853
	-0.374939	-3.50952e-05	-0.0701904
	-0.377106	-0.000198425	-0.396851
	-0.377014	-6.86646e-05	-0.137329
	-0.377991	-6.60706e-05	-0.132141
	-0.378998	-6.45142e-05	-0.129028
	-0.380035	-6.35376e-05	-0.127075
	-0.381134	-6.39954e-05	-0.127991
	-0.38208	-6.28967e-05	-0.125793
	-0.383179	-6.32935e-05	-0.126587
	-0.384125	-6.50024e-05	-0.130005
	-0.385132	-6.38733e-05	-0.127747
	-0.386292	-6.19202e-05	-0.12384
	-0.387207	-6.37817e-05	-0.127563
	-0.388275	-6.54907e-05	-0.130981
	-0.389282	-6.57349e-05	-0.13147
	-0.39032	-6.49414e-05	-0.129883
	-0.391449	-6.28052e-05	-0.12561
	-0.392334	-6.3385e-05	-0.12677
	-0.39328	-3.23486e-06	-0.00646973
	-0.394409	-3.10364e-05	-0.0620728
	-0.395447	-3.50647e-05	-0.0701294
	-0.396484	-3.64685e-05	-0.072937
	-0.397522	-3.74756e-05	-0.0749512
	-0.39856	-3.8147e-05	-0.0762939
	-0.399567	-3.86658e-05	-0.0773315
	-0.400635	-3.90015e-05	-0.0780029
	-0.401611	-3.92151e-05	-0.0784302
	-0.402618	-3.95203e-05	-0.0790405
	-0.403595	-3.97644e-05	-0.0795288
	-0.404663	-4.01001e-05	-0.0802002
	-0.40567	-4.02527e-05	-0.0805054
	-0.406708	-4.04663e-05	-0.0809326
	-0.407745	-4.06189e-05	-0.0812378
	-0.395325	-0.000185272	-0.370544
	-0.40979	-7.94983e-05	-0.158997
	-0.410736	-7.25708e-05	-0.145142
	-0.411591	-6.96716e-05	-0.139343
	-0.412903	-7.03735e-05	-0.140747
	-0.41391	-6.96411e-05	-0.139282
	-0.414886	-7.2052e-05	-0.144104
	-0.415863	-7.16553e-05	-0.143311
	-0.416962	-7.12585e-05	-0.142517
	-0.417938	-7.02515e-05	-0.140503
	-0.418976	-7.05566e-05	-0.141113
	-0.419952	-7.05261e-05	-0.141052
	-0.421021	-7.10449e-05	-0.14209
	-0.422089	-6.75659e-05	-0.135132
	-0.423187	-6.86951e-05	-0.13739
	-0.424072	-6.76575e-05	-0.135315
	-0.42511	-1.34888e-05	-0.0269775
	-0.426178	-3.58582e-05	-0.0717163
	-0.427216	-3.97339e-05	-0.0794678
	-0.428253	-4.13818e-05	-0.0827637
	-0.42923	-4.22668e-05	-0.0845337
	-0.430298	-4.29688e-05	-0.0859375
	-0.431274	-4.32434e-05	-0.0864868
	-0.432343	-4.37317e-05	-0.0874634
	-0.43338	-4.40063e-05	-0.0880127
	-0.434387	-4.42505e-05	-0.088501
	-0.435394	-4.45251e-05	-0.0890503
	-0.436432	-4.47693e-05	-0.0895386
	-0.437439	-4.49219e-05	-0.0898438
	-0.438477	-4.51965e-05	-0.0903931
	-0.439484	-4.54712e-05	-0.0909424
	-0.440521	-4.56848e-05	-0.0913696
	-0.441559	-4.599e-05	-0.09198
	-0.442535	-4.599e-05	-0.09198
	-0.443604	-4.62036e-05	-0.0924072
	-0.444641	-9.14307e-05	-0.182861
	-0.445953	-7.48901e-05	-0.14978
	-0.446655	-8.21838e-05	-0.164368
	-0.447723	-7.80029e-05	-0.156006
	-0.4487	-7.7179e-05	-0.154358
	-0.449738	-7.3761e-05	-0.147522
	-0.45105	-7.29065e-05	-0.145813
	-0.451813	-7.48291e-05	-0.149658
	-0.452759	-7.49207e-05	-0.149841
	-0.453827	-7.54089e-05	-0.150818
	-0.454834	-7.57751e-05	-0.15155
	-0.455902	-7.61719e-05	-0.152344
	-0.456909	-7.52564e-05	-0.150513
	-0.457916	-7.44019e-05	-0.148804
	-0.458923	-7.43103e-05	-0.148621
	-0.45993	-7.46765e-05	-0.149353
	-0.460938	-7.76062e-05	-0.155212
	-0.461945	-1.58081e-05	-0.0316162
	-0.463043	-3.9917e-05	-0.079834
	-0.464081	-4.41895e-05	-0.0883789
	-0.465088	-4.6051e-05	-0.0921021
	-0.466095	-4.69666e-05	-0.0939331
	-0.467102	-4.7699e-05	-0.095398
	-0.46817	-4.81873e-05	-0.0963745
	-0.469177	-4.8584e-05	-0.097168
	-0.470184	-4.89197e-05	-0.0978394
	-0.471222	-4.93164e-05	-0.0986328
	-0.47226	-4.953e-05	-0.0990601
	-0.473267	-4.98047e-05	-0.0996094
	-0.474304	-5.01099e-05	-0.10022
	-0.475342	-5.03235e-05	-0.100647
	-0.476349	-5.06592e-05	-0.101318
	-0.477356	-5.07507e-05	-0.101501
	-0.478394	-5.10559e-05	-0.102112
	-0.479431	-5.11169e-05	-0.102234
	-0.480438	-5.13306e-05	-0.102661
	-0.481659	-0.000112946	-0.225891
	-0.482422	-8.92944e-05	-0.178589
	-0.483521	-8.45642e-05	-0.169128
	-0.484558	-8.38013e-05	-0.167603
	-0.485565	-7.90405e-05	-0.158081
	-0.48645	-7.9834e-05	-0.159668
	-0.48761	-8.03223e-05	-0.160645
	-0.488647	-7.94678e-05	-0.158936
	-0.489655	-7.92847e-05	-0.158569
	-0.490662	-7.80945e-05	-0.156189
	-0.49173	-7.95898e-05	-0.15918
	-0.492737	-7.94678e-05	-0.158936
	-0.493774	-7.85217e-05	-0.157043
	-0.494812	-7.78503e-05	-0.155701
	-0.49585	-7.75147e-05	-0.155029
	-0.496948	-7.72705e-05	-0.154541
	-0.497253	1.19324e-05	0.0238647
	-0.498901	-4.23279e-05	-0.0846558
	-0.499908	-4.75159e-05	-0.0950317
	-0.500916	-4.97131e-05	-0.0994263
	-0.501984	-5.10254e-05	-0.102051
	-0.502991	-5.16968e-05	-0.103394
	-0.503998	-5.23682e-05	-0.104736
	-0.505035	-5.27649e-05	-0.10553
	-0.506042	-5.31921e-05	-0.106384
	-0.50705	-5.35889e-05	-0.107178
	-0.508087	-5.38635e-05	-0.107727
	-0.509125	-5.41992e-05	-0.108398
	-0.510132	-5.44434e-05	-0.108887
	-0.5112	-5.4718e-05	-0.109436
	-0.512177	-5.49622e-05	-0.109924
	-0.513214	-5.51147e-05	-0.110229
	-0.514221	-5.52063e-05	-0.110413
	-0.515259	-5.53284e-05	-0.110657
	-0.516266	-5.5542e-05	-0.111084
	-0.517181	-0.000107117	-0.214233
	-0.518402	-8.84094e-05	-0.176819
	-0.519226	-8.72803e-05	-0.174561
	-0.520355	-8.70972e-05	-0.174194
	-0.521393	-8.41064e-05	-0.168213
	-0.522461	-8.35876e-05	-0.167175
	-0.523438	-8.28247e-05	-0.165649
	-0.524506	-8.22449e-05	-0.16449
	-0.525513	-8.19397e-05	-0.163879
	-0.52652	-8.16345e-05	-0.163269
	-0.527588	-8.11768e-05	-0.162354
	-0.528625	-8.10547e-05	-0.162109
	-0.529633	-8.078e-05	-0.16156
	-0.530609	-8.02307e-05	-0.160461
	-0.531647	-8.02917e-05	-0.160583
	-0.532715	-7.96814e-05	-0.159363
	-0.533752	-7.89795e-05	-0.157959
	-0.534698	-8.04138e-05	-0.160828
	-0.535614	-8.01392e-05	-0.160278
	-0.536743	-4.31519e-05	-0.0863037
	-0.537781	-5.02319e-05	-0.100464
	-0.538849	-5.29175e-05	-0.105835
	-0.539856	-5.44128e-05	-0.108826
	-0.540894	-5.52979e-05	-0.110596
	-0.541901	-5.59387e-05	-0.111877
	-0.542938	-5.65796e-05	-0.113159
	-0.543945	-5.69458e-05	-0.113892
	-0.544983	-5.74036e-05	-0.114807
	-0.54599	-5.76782e-05	-0.115356
	-0.546997	-5.79529e-05	-0.115906
	-0.548004	-5.82581e-05	-0.116516
	-0.549042	-5.84106e-05	-0.116821
	-0.550079	-5.86243e-05	-0.117249
	-0.551117	-5.88074e-05	-0.117615
	-0.552155	-5.89294e-05	-0.117859
	-0.553131	-5.91125e-05	-0.118225
	-0.554169	-5.92651e-05	-0.11853
	-0.555206	-5.94482e-05	-0.118896
	-0.557922	-0.000346619	-0.693237
	-0.557251	-9.39331e-05	-0.187866
	-0.558044	-9.12476e-05	-0.182495
	-0.559326	-8.5907e-05	-0.171814
	-0.560303	-8.46253e-05	-0.169251
	-0.561432	-8.18787e-05	-0.163757
	-0.562347	-8.45642e-05	-0.169128
	-0.563416	-7.99561e-05	-0.159912
	-0.564484	-7.93457e-05	-0.158691
	-0.56546	-8.05664e-05	-0.161133
	-0.566467	-8.03528e-05	-0.160706
	-0.567474	-8.21228e-05	-0.164246
	-0.568512	-7.93152e-05	-0.15863
	-0.569519	-7.99866e-05	-0.159973
	-0.570496	-7.83386e-05	-0.156677
	-0.571594	-8.02002e-05	-0.1604
	-0.57254	-7.85828e-05	-0.157166
	-0.57373	-7.24487e-05	-0.144897
	-0.574677	-4.76379e-05	-0.0952759
	-0.575684	-5.36804e-05	-0.107361
	-0.576721	-5.59387e-05	-0.111877
	-0.577759	-5.73425e-05	-0.114685
	-0.578766	-5.83801e-05	-0.11676
	-0.579803	-5.9021e-05	-0.118042
	-0.58078	-5.94482e-05	-0.118896
	-0.581818	-5.98755e-05	-0.119751
	-0.582855	-6.02417e-05	-0.120483
	-0.583893	-6.04858e-05	-0.120972
	-0.584869	-6.07605e-05	-0.121521
	-0.585938	-6.10962e-05	-0.122192
	-0.586945	-6.12488e-05	-0.122498
	-0.587982	-6.14319e-05	-0.122864
	-0.58902	-6.14929e-05	-0.122986
	-0.590027	-6.1676e-05	-0.123352
	-0.591064	-6.17676e-05	-0.123535
	-0.592072	-6.19507e-05	-0.123901
	-0.593323	-0.000170319	-0.340637
	-0.594147	-9.48792e-05	-0.189758
	-0.595123	-9.1156e-05	-0.182312
	-0.596191	-8.8562e-05	-0.177124
	-0.597198	-8.59985e-05	-0.171997
	-0.598297	-8.5083e-05	-0.170166
	-0.599213	-8.12073e-05	-0.162415
	-0.60022	-8.63648e-05	-0.17273
	-0.601288	-8.3374e-05	-0.166748
	-0.602295	-8.25501e-05	-0.1651
	-0.603302	-8.22144e-05	-0.164429
	-0.60437	-8.18176e-05	-0.163635
	-0.605377	-8.14819e-05	-0.162964
	-0.606384	-8.12988e-05	-0.162598
	-0.607422	-8.10547e-05	-0.162109
	-0.608459	-8.07495e-05	-0.161499
	-0.609497	-8.06274e-05	-0.161255
	-0.610535	-7.91626e-05	-0.158325
	-0.61145	-8.16956e-05	-0.163391
	-0.612549	-4.11377e-05	-0.0822754
	-0.613617	-5.38635e-05	-0.107727
	-0.614624	-5.72815e-05	-0.114563
	-0.615631	-5.91125e-05	-0.118225
	-0.616669	-6.02722e-05	-0.120544
	-0.617676	-6.10046e-05	-0.122009
	-0.618713	-6.15845e-05	-0.123169
	-0.61972	-6.19202e-05	-0.12384
	-0.620758	-6.22864e-05	-0.124573
	-0.621796	-6.2561e-05	-0.125122
	-0.622772	-6.27441e-05	-0.125488
	-0.62384	-6.29883e-05	-0.125977
	-0.624908	-6.31104e-05	-0.126221
	-0.625885	-6.32324e-05	-0.126465
	-0.626923	-6.34766e-05	-0.126953
	-0.627991	-6.37207e-05	-0.127441
	-0.628967	-6.37817e-05	-0.127563
	-0.630005	-6.38123e-05	-0.127625
	-0.631012	-6.39343e-05	-0.127869
	-0.63208	-6.41785e-05	-0.128357
	-0.633087	-6.41174e-05	-0.128235
	-0.634033	-6.43005e-05	-0.128601
	-0.635193	-0.000149353	-0.298706
	-0.636322	-9.82056e-05	-0.196411
	-0.637146	-8.73108e-05	-0.174622
	-0.638123	-8.77991e-05	-0.175598
	-0.639191	-8.62122e-05	-0.172424
	-0.640228	-8.48694e-05	-0.169739
	-0.641205	-8.50525e-05	-0.170105
	-0.642303	-8.32825e-05	-0.166565
	-0.643311	-8.27026e-05	-0.165405
	-0.644287	-8.35266e-05	-0.167053
	-0.645294	-8.27026e-05	-0.165405
	-0.646393	-8.17566e-05	-0.163513
	-0.647339	-8.1543e-05	-0.163086
	-0.648407	-8.1604e-05	-0.163208
	-0.649445	-8.12073e-05	-0.162415
	-0.650421	-8.23669e-05	-0.164734
	-0.651489	-8.1604e-05	-0.163208
	-0.652313	-8.03223e-05	-0.160645
	-0.653503	-4.4281e-05	-0.088562
	-0.654572	-5.62439e-05	-0.112488
	-0.655579	-5.95703e-05	-0.119141
	-0.656616	-6.13403e-05	-0.122681
	-0.657654	-6.23779e-05	-0.124756
	-0.658661	-6.30798e-05	-0.12616
	-0.659668	-6.36292e-05	-0.127258
	-0.660675	-6.39038e-05	-0.127808
	-0.661713	-6.43311e-05	-0.128662
	-0.662781	-6.45752e-05	-0.12915
	-0.663788	-6.47888e-05	-0.129578
	-0.664795	-6.49414e-05	-0.129883
	-0.665833	-6.52466e-05	-0.130493
	-0.666809	-6.53992e-05	-0.130798
	-0.667847	-6.56128e-05	-0.131226
	-0.668884	-6.56433e-05	-0.131287
	-0.669891	-6.57959e-05	-0.131592
	-0.670929	-6.5918e-05	-0.131836
	-0.671967	-6.61621e-05	-0.132324
	-0.672974	-6.61621e-05	-0.132324
	-0.674011	-6.63147e-05	-0.132629
	-0.674957	-0.000105957	-0.211914
	-0.676025	-9.61914e-05	-0.192383
	-0.677124	-9.07288e-05	-0.181458
	-0.678101	-9.00879e-05	-0.180176
	-0.679108	-8.9386e-05	-0.178772
	-0.680145	-8.71887e-05	-0.174377
	-0.681122	-8.69141e-05	-0.173828
	-0.682281	-8.37708e-05	-0.167542
	-0.683228	-8.8623e-05	-0.177246
	-0.684204	-8.58765e-05	-0.171753
	-0.685211	-8.56323e-05	-0.171265
	-0.686279	-8.52051e-05	-0.17041
	-0.687317	-8.53577e-05	-0.170715
	-0.688354	-8.51746e-05	-0.170349
	-0.689392	-8.38318e-05	-0.167664
	-0.690369	-8.12073e-05	-0.162415
	-0.69165	-8.09937e-05	-0.161987
	-0.692413	-5.15747e-05	-0.103149
	-0.693451	-5.9906e-05	-0.119812
	-0.694427	-6.27441e-05	-0.125488
	-0.695496	-6.4209e-05	-0.128418
	-0.696533	-6.51856e-05	-0.130371
	-0.69751	-6.58569e-05	-0.131714
	-0.698547	-6.63452e-05	-0.13269

## Sheet: Figure 4
	Co3O4-40mm2-seawater-EQE-365nm_01					Co3O4-40mm2-seawater-EQE-blue_01					Co3O4-40mm2-seawater-EQE-green_01					Co3O4-40mm2-seawater-EQE-red_01
	StepTime	_Current	Voltage	J (mA/cm2)		StepTime	_Current	Voltage	J (mA/cm2)		StepTime	_Current	Voltage	J (mA/cm2)		StepTime	_Current	Voltage	J (mA/cm2)
	0.001	-8.15125e-05	-0.999451	-0.203781		0.001	-5.19409e-05	-0.999451	-0.129852	-0.342136	0.001	-5.29175e-05	-0.999146	-0.132294	-0.436719	0.001	-5.25208e-05	-0.999146	-0.131302	-0.534354
	0.002	-8.09326e-05	-0.999146	-0.202332		0.002	-5.3833e-05	-0.999146	-0.134583	-0.344424	0.002	-5.24597e-05	-0.999146	-0.131149	-0.431454	0.002	-5.13611e-05	-0.999146	-0.128403	-0.529242
	0.003	-8.11768e-05	-0.999146	-0.202942		0.003	-5.20325e-05	-0.999146	-0.130081	-0.344424	0.003	-5.48401e-05	-0.999146	-0.1371	-0.436261	0.003	-5.01709e-05	-0.999146	-0.125427	-0.534201
	0.004	-8.10547e-05	-0.999146	-0.202637		0.004	-5.19714e-05	-0.999146	-0.129929	-0.347553	0.004	-5.27344e-05	-0.999146	-0.131836	-0.431683	0.004	-5.0293e-05	-0.999146	-0.125732	-0.531683
	0.005	-8.26111e-05	-0.999146	-0.206528		0.005	-5.29785e-05	-0.999146	-0.132446	-0.342441	0.005	-5.25208e-05	-0.999146	-0.131302	-0.432904	0.005	-5.27954e-05	-0.999146	-0.131989	-0.530844
	0.006	-7.96814e-05	-0.999146	-0.199203		0.006	-5.28259e-05	-0.999146	-0.132065	-0.342136	0.006	-5.4657e-05	-0.999146	-0.136642	-0.434354	0.006	-5.0354e-05	-0.999146	-0.125885	-0.533591
	0.007	-8.00781e-05	-0.999146	-0.200195		0.007	-5.56641e-05	-0.999146	-0.13916	-0.34534	0.007	-5.27344e-05	-0.999146	-0.131836	-0.431607	0.007	-5.09033e-05	-0.999146	-0.127258	-0.537177
	0.008	-8.20007e-05	-0.999146	-0.205002		0.008	-5.44739e-05	-0.999146	-0.136185	-0.346103	0.008	-5.19409e-05	-0.999146	-0.129852	-0.429395	0.008	-5.10559e-05	-0.999146	-0.12764	-0.532675
	0.009	-7.89185e-05	-0.999146	-0.197296		0.009	-5.19409e-05	-0.999146	-0.129852	-0.341678	0.009	-5.12085e-05	-0.999146	-0.128021	-0.434048	0.009	-5.22766e-05	-0.999146	-0.130692	-0.533209
	0.01	-8.05054e-05	-0.999146	-0.201263		0.01	-5.39856e-05	-0.999146	-0.134964	-0.343433	0.01	-5.24902e-05	-0.999146	-0.131226	-0.428174	0.01	-5.24597e-05	-0.999146	-0.131149	-0.533743
	0.011	-8.19702e-05	-0.999146	-0.204926		0.011	-5.35278e-05	-0.999451	-0.13382	-0.342975	0.011	-5.19714e-05	-0.99884	-0.129929	-0.428784	0.011	-5.22156e-05	-0.999146	-0.130539	-0.534201
	0.012	-7.82776e-05	-0.999146	-0.195694		0.012	-5.39856e-05	-0.999146	-0.134964	-0.341525	0.012	-5.17883e-05	-0.999146	-0.129471	-0.429471	0.012	-5.02014e-05	-0.999146	-0.125504	-0.533286
	0.013	-7.69348e-05	-0.999146	-0.192337		0.013	-5.09949e-05	-0.999146	-0.127487	-0.347629	0.013	-5.25818e-05	-0.999146	-0.131454	-0.430768	0.013	-5.14526e-05	-0.999146	-0.128632	-0.535422
	0.014	-7.91016e-05	-0.999146	-0.197754		0.014	-5.13916e-05	-0.999146	-0.128479	-0.346408	0.014	-5.14526e-05	-0.999146	-0.128632	-0.435422	0.014	-5.00488e-05	-0.999146	-0.125122	-0.53237
	0.015	-7.95898e-05	-0.999146	-0.198975		0.015	-5.21545e-05	-0.999146	-0.130386	-0.342975	0.015	-5.33752e-05	-0.999146	-0.133438	-0.432141	0.015	-5.19409e-05	-0.999146	-0.129852	-0.536948
	0.016	-8.10242e-05	-0.999451	-0.20256		0.016	-5.35278e-05	-0.999451	-0.13382	-0.342517	0.016	-5.22766e-05	-0.999146	-0.130692	-0.429471	0.016	-5.22766e-05	-0.999146	-0.130692	-0.537329
	0.017	-7.94373e-05	-0.999146	-0.198593		0.017	-5.16968e-05	-0.999146	-0.129242	-0.347018	0.017	-5.30701e-05	-0.999146	-0.132675	-0.434888	0.017	-5.08728e-05	-0.999146	-0.127182	-0.530157
	0.018	-8.03528e-05	-0.999146	-0.200882		0.018	-5.33142e-05	-0.999146	-0.133286	-0.34389	0.018	-5.28564e-05	-0.999146	-0.132141	-0.435269	0.018	-4.97742e-05	-0.999146	-0.124435	-0.531149
	0.019	-8.14819e-05	-0.999146	-0.203705		0.019	-5.4657e-05	-0.999146	-0.136642	-0.34534	0.019	-5.26123e-05	-0.999146	-0.131531	-0.428479	0.019	-4.99573e-05	-0.999146	-0.124893	-0.536337
	0.02	-8.11462e-05	-0.999146	-0.202866		0.02	-5.48401e-05	-0.999146	-0.1371	-0.345187	0.02	-5.30701e-05	-0.999146	-0.132675	-0.429471	0.02	-5.10864e-05	-0.999146	-0.127716	-0.531989
	0.021	-8.02307e-05	-0.999146	-0.200577		0.021	-5.37109e-05	-0.999146	-0.134277	-0.341678	0.021	-5.17883e-05	-0.999146	-0.129471	-0.429166	0.021	-5.27954e-05	-0.999146	-0.131989	-0.531302
	0.022	-8.04749e-05	-0.999146	-0.201187		0.022	-5.40466e-05	-0.999146	-0.135117	-0.340686	0.022	-5.34973e-05	-0.999146	-0.133743	-0.437482	0.022	-5.43823e-05	-0.999146	-0.135956	-0.539542
	0.023	-8.18176e-05	-0.999451	-0.204544		0.023	-5.34973e-05	-0.999146	-0.133743	-0.343433	0.023	-5.20325e-05	-0.999146	-0.130081	-0.434125	0.023	-5.05066e-05	-0.999146	-0.126266	-0.535498
	0.024	-8.08106e-05	-0.999146	-0.202026		0.024	-5.50842e-05	-0.999146	-0.137711	-0.348087	0.024	-5.19409e-05	-0.999146	-0.129852	-0.430615	0.024	-5.22156e-05	-0.999146	-0.130539	-0.534811
	0.025	-7.9071e-05	-0.999146	-0.197678		0.025	-5.27344e-05	-0.999146	-0.131836	-0.341602	0.025	-5.2948e-05	-0.999146	-0.13237	-0.435727	0.025	-5.16968e-05	-0.999146	-0.129242	-0.532904
	0.026	-8.08716e-05	-0.999146	-0.202179		0.026	-5.16357e-05	-0.999146	-0.129089	-0.344196	0.026	-5.26123e-05	-0.999146	-0.131531	-0.426877	0.026	-4.86145e-05	-0.999146	-0.121536	-0.532904
	0.027	-7.97424e-05	-0.999146	-0.199356		0.027	-5.16357e-05	-0.999146	-0.129089	-0.341754	0.027	-5.37109e-05	-0.999146	-0.134277	-0.435956	0.027	-5.33752e-05	-0.999146	-0.133438	-0.536032
	0.028	-8.05359e-05	-0.999146	-0.20134		0.028	-5.34363e-05	-0.999146	-0.133591	-0.346561	0.028	-5.14526e-05	-0.999146	-0.128632	-0.4297	0.028	-5.16968e-05	-0.999146	-0.129242	-0.529013
	0.029	-8.20923e-05	-0.999146	-0.205231		0.029	-5.30396e-05	-0.999146	-0.132599	-0.344348	0.029	-5.2002e-05	-0.999146	-0.130005	-0.434735	0.029	-5.20935e-05	-0.999146	-0.130234	-0.533362
	0.03	-8.05969e-05	-0.999146	-0.201492		0.03	-5.31616e-05	-0.999146	-0.132904	-0.346561	0.03	-5.25818e-05	-0.999146	-0.131454	-0.437711	0.03	-4.81262e-05	-0.99884	-0.120316	-0.534888
	0.031	-7.9895e-05	-0.999146	-0.199738		0.031	-5.14526e-05	-0.999146	-0.128632	-0.344501	0.031	-5.23682e-05	-0.999146	-0.13092	-0.429318	0.031	-5.15442e-05	-0.999146	-0.12886	-0.539618
	0.032	-7.86438e-05	-0.999146	-0.19661		0.032	-5.41382e-05	-0.999146	-0.135345	-0.347324	0.032	-5.24597e-05	-0.999146	-0.131149	-0.434201	0.032	-5.1178e-05	-0.999146	-0.127945	-0.539847
	0.033	-7.9773e-05	-0.999146	-0.199432		0.033	-5.23682e-05	-0.999146	-0.13092	-0.342288	0.033	-5.36194e-05	-0.999146	-0.134048	-0.437177	0.033	-5.35278e-05	-0.999146	-0.13382	-0.535727
	0.034	-7.99866e-05	-0.999146	-0.199966		0.034	-5.44434e-05	-0.999451	-0.136108	-0.346103	0.034	-5.28564e-05	-0.999146	-0.132141	-0.432217	0.034	-5.05676e-05	-0.999146	-0.126419	-0.532599
	0.035	-7.95593e-05	-0.999146	-0.198898		0.035	-5.3009e-05	-0.999146	-0.132523	-0.342441	0.035	-5.26123e-05	-0.999146	-0.131531	-0.438245	0.035	-5.10864e-05	-0.999146	-0.127716	-0.535574
	0.036	-8.11462e-05	-0.999146	-0.202866		0.036	-5.12695e-05	-0.999146	-0.128174	-0.343967	0.036	-5.15747e-05	-0.999146	-0.128937	-0.434659	0.036	-5.24597e-05	-0.999146	-0.131149	-0.536032
	0.037	-8.29163e-05	-0.999146	-0.207291		0.037	-5.31616e-05	-0.999146	-0.132904	-0.344424	0.037	-5.15747e-05	-0.999146	-0.128937	-0.43092	0.037	-5.41382e-05	-0.999146	-0.135345	-0.531531
	0.038	-8.09631e-05	-0.999451	-0.202408		0.038	-5.25818e-05	-0.999146	-0.131454	-0.343356	0.038	-5.23987e-05	-0.999146	-0.130997	-0.433743	0.038	-4.83704e-05	-0.999146	-0.120926	-0.53031
	0.039	-7.91321e-05	-0.999146	-0.19783		0.039	-5.30701e-05	-0.999146	-0.132675	-0.339847	0.039	-5.33752e-05	-0.999146	-0.133438	-0.434277	0.039	-5.29175e-05	-0.999146	-0.132294	-0.530692
	0.04	-8.06885e-05	-0.999146	-0.201721		0.04	-5.1178e-05	-0.999146	-0.127945	-0.346408	0.04	-5.15137e-05	-0.999146	-0.128784	-0.429623	0.04	-6.3385e-05	-0.999146	-0.158463	-0.538092
	0.041	-7.82776e-05	-0.999146	-0.195694		0.041	-5.36804e-05	-0.999146	-0.134201	-0.350757	0.041	-5.26428e-05	-0.999146	-0.131607	-0.434201	0.041	-5.93262e-05	-0.999146	-0.148315	-0.532599
	0.042	-8.04749e-05	-0.999146	-0.201187		0.042	-5.2002e-05	-0.999146	-0.130005	-0.340076	0.042	-5.23987e-05	-0.999146	-0.130997	-0.431226	0.042	-5.78003e-05	-0.999146	-0.144501	-0.535498
	0.043	-8.03223e-05	-0.999146	-0.200806		0.043	-5.62439e-05	-0.999146	-0.14061	-0.340076	0.043	-5.16663e-05	-0.999146	-0.129166	-0.4371	0.043	-5.67627e-05	-0.999146	-0.141907	-0.530539
	0.044	-7.89185e-05	-0.999146	-0.197296		0.044	-5.61218e-05	-0.999451	-0.140305	-0.346713	0.044	-5.27649e-05	-0.99884	-0.131912	-0.430386	0.044	-5.49316e-05	-0.999146	-0.137329	-0.534125
	0.045	-8.24585e-05	-0.999146	-0.206146		0.045	-5.30396e-05	-0.999146	-0.132599	-0.341449	0.045	-5.53589e-05	-0.999146	-0.138397	-0.434506	0.045	-5.65796e-05	-0.999146	-0.141449	-0.535956
	0.046	-8.17566e-05	-0.999451	-0.204391		0.046	-5.33142e-05	-0.999146	-0.133286	-0.342975	0.046	-6.35071e-05	-0.999146	-0.158768	-0.438092	0.046	-5.42297e-05	-0.999146	-0.135574	-0.531683
	0.047	-8.09631e-05	-0.999146	-0.202408		0.047	-5.15442e-05	-0.999146	-0.12886	-0.338474	0.047	-4.52576e-05	-0.999146	-0.113144	-0.430539	0.047	-5.24902e-05	-0.999146	-0.131226	-0.537329
	0.048	-8.02612e-05	-0.999146	-0.200653		0.048	-7.31201e-05	-0.999146	-0.1828	-0.349536	0.048	-4.79431e-05	-0.999146	-0.119858	-0.432294	0.048	-5.51758e-05	-0.999146	-0.137939	-0.539236
	0.049	-8.13599e-05	-0.999146	-0.2034		0.049	-6.90613e-05	-0.999146	-0.172653	-0.34534	0.049	-4.80347e-05	-0.999146	-0.120087	-0.434583	0.049	-5.48401e-05	-0.999146	-0.1371	-0.530692
	0.05	-7.97119e-05	-0.999146	-0.19928		0.05	-6.54907e-05	-0.999146	-0.163727	-0.339618	0.05	-4.87366e-05	-0.999146	-0.121841	-0.432446	0.05	-5.50537e-05	-0.999146	-0.137634	-0.529929
	0.051	-8.04138e-05	-0.999146	-0.201035		0.051	-6.01807e-05	-0.999146	-0.150452	-0.34679	0.051	-5.02319e-05	-0.999146	-0.12558	-0.43504	0.051	-5.27954e-05	-0.999146	-0.131989	-0.533438
	0.052	-8.02917e-05	-0.999146	-0.200729		0.052	-6.24695e-05	-0.999146	-0.156174	-0.346179	0.052	-4.8584e-05	-0.999146	-0.12146	-0.434735	0.052	-5.58167e-05	-0.999146	-0.139542	-0.533743
	0.053	-8.05054e-05	-0.999146	-0.201263		0.053	-5.9845e-05	-0.999146	-0.149612	-0.344577	0.053	-4.91333e-05	-0.999146	-0.122833	-0.429242	0.053	-5.40161e-05	-0.999146	-0.13504	-0.534354
	0.054	-7.8125e-05	-0.999146	-0.195313		0.054	-6.23474e-05	-0.999146	-0.155869	-0.346942	0.054	-4.99573e-05	-0.999146	-0.124893	-0.42825	0.054	-5.34363e-05	-0.999146	-0.133591	-0.537253
	0.055	-7.90405e-05	-0.999146	-0.197601		0.055	-6.1615e-05	-0.999146	-0.154037	-0.346027	0.055	-4.81873e-05	-0.999146	-0.120468	-0.435498	0.055	-5.4657e-05	-0.999146	-0.136642	-0.532675
	0.056	-8.06274e-05	-0.999146	-0.201569		0.056	-6.17981e-05	-0.999146	-0.154495	-0.343204	0.056	-4.73328e-05	-0.999146	-0.118332	-0.430234	0.056	-5.49316e-05	-0.999146	-0.137329	-0.531607
	0.057	-8.12073e-05	-0.999146	-0.203018		0.057	-6.14014e-05	-0.999451	-0.153503	-0.346103	0.057	-4.9408e-05	-0.999146	-0.12352	-0.431683	0.057	-5.44434e-05	-0.999146	-0.136108	-0.536414
	0.058	-7.75452e-05	-0.999146	-0.193863		0.058	-6.12488e-05	-0.999146	-0.153122	-0.348621	0.058	-4.81873e-05	-0.999146	-0.120468	-0.436337	0.058	-5.35584e-05	-0.999146	-0.133896	-0.530157
	0.059	-7.9895e-05	-0.999146	-0.199738		0.059	-5.76782e-05	-0.999146	-0.144196	-0.345187	0.059	-5.04761e-05	-0.999146	-0.12619	-0.437024	0.059	-5.23987e-05	-0.999146	-0.130997	-0.534888
	0.06	-8.17871e-05	-0.999146	-0.204468		0.06	-5.85022e-05	-0.999146	-0.146255	-0.347705	0.06	-5.13001e-05	-0.999146	-0.12825	-0.432217	0.06	-5.50842e-05	-0.999146	-0.137711	-0.535269
	0.061	-8.078e-05	-0.999146	-0.20195		0.061	-5.8197e-05	-0.999146	-0.145493	-0.342822	0.061	-5.02625e-05	-0.999146	-0.125656	-0.434048	0.061	-5.49316e-05	-0.999146	-0.137329	-0.538321
	0.062	-8.03223e-05	-0.999146	-0.200806		0.062	-5.78308e-05	-0.999146	-0.144577	-0.348087	0.062	-5.0293e-05	-0.999146	-0.125732	-0.430615	0.062	-5.39856e-05	-0.999146	-0.134964	-0.530081
	0.063	-8.06274e-05	-0.999146	-0.201569		0.063	-5.96619e-05	-0.999146	-0.149155	-0.342975	0.063	-4.97742e-05	-0.999146	-0.124435	-0.436795	0.063	-5.41382e-05	-0.999146	-0.135345	-0.533896
	0.064	-8.09631e-05	-0.999146	-0.202408		0.064	-6.00281e-05	-0.999146	-0.15007	-0.343051	0.064	-4.8645e-05	-0.999146	-0.121613	-0.43298	0.064	-5.31311e-05	-0.999146	-0.132828	-0.531912
	0.065	-8.13599e-05	-0.999146	-0.2034		0.065	-6.05469e-05	-0.999146	-0.151367	-0.348163	0.065	-5.01404e-05	-0.999146	-0.125351	-0.432446	0.065	-5.46875e-05	-0.999146	-0.136719	-0.534811
	0.066	-8.08106e-05	-0.999146	-0.202026		0.066	-5.9082e-05	-0.999146	-0.147705	-0.341907	0.066	-5.02625e-05	-0.999146	-0.125656	-0.433057	0.066	-5.32532e-05	-0.999146	-0.133133	-0.538397
	0.067	-8.14819e-05	-0.999146	-0.203705		0.067	-6.01807e-05	-0.999146	-0.150452	-0.351672	0.067	-4.96216e-05	-0.999146	-0.124054	-0.432217	0.067	-5.51453e-05	-0.999146	-0.137863	-0.536108
	0.068	-8.1665e-05	-0.999146	-0.204163		0.068	-5.78003e-05	-0.999146	-0.144501	-0.34473	0.068	-5.04456e-05	-0.999146	-0.126114	-0.430157	0.068	-5.35278e-05	-0.999146	-0.13382	-0.53504
	0.069	-8.11157e-05	-0.999451	-0.202789		0.069	-5.9967e-05	-0.999146	-0.149918	-0.345111	0.069	-5.1178e-05	-0.999146	-0.127945	-0.437863	0.069	-5.22156e-05	-0.999146	-0.130539	-0.529852
	0.07	-8.07495e-05	-0.999146	-0.201874		0.07	-6.00281e-05	-0.999146	-0.15007	-0.337863	0.07	-5.05676e-05	-0.999146	-0.126419	-0.437177	0.07	-5.34973e-05	-0.999146	-0.133743	-0.534811
	0.071	-8.00476e-05	-0.999146	-0.200119		0.071	-6.03333e-05	-0.999146	-0.150833	-0.338931	0.071	-4.81262e-05	-0.999146	-0.120316	-0.433057	0.071	-5.2124e-05	-0.999146	-0.13031	-0.538092
	0.072	-8.04138e-05	-0.999146	-0.201035		0.072	-5.76782e-05	-0.999146	-0.144196	-0.345187	0.072	-4.98047e-05	-0.999146	-0.124512	-0.433514	0.072	-5.49927e-05	-0.999146	-0.137482	-0.535422
	0.073	-8.12683e-05	-0.999146	-0.203171		0.073	-6.12793e-05	-0.999451	-0.153198	-0.347934	0.073	-5.05981e-05	-0.999146	-0.126495	-0.432065	0.073	-5.43823e-05	-0.999146	-0.135956	-0.533286
	0.074	-8.39233e-05	-0.999451	-0.209808		0.074	-5.6488e-05	-0.999146	-0.14122	-0.344272	0.074	-5.11475e-05	-0.999146	-0.127869	-0.427792	0.074	-5.59387e-05	-0.999146	-0.139847	-0.529852
	0.075	-7.91321e-05	-0.999146	-0.19783		0.075	-5.896e-05	-0.999451	-0.1474	-0.344882	0.075	-4.92249e-05	-0.999146	-0.123062	-0.432446	0.075	-5.18494e-05	-0.999146	-0.129623	-0.528174
	0.076	-8.19397e-05	-0.999451	-0.204849		0.076	-5.86853e-05	-0.999146	-0.146713	-0.344501	0.076	-4.91333e-05	-0.99884	-0.122833	-0.431607	0.076	-5.23071e-05	-0.999146	-0.130768	-0.533667
	0.077	-8.02307e-05	-0.999451	-0.200577		0.077	-6.07605e-05	-0.999146	-0.151901	-0.344882	0.077	-5.11475e-05	-0.999146	-0.127869	-0.427792	0.077	-5.36499e-05	-0.999146	-0.134125	-0.535956
	0.078	-7.95288e-05	-0.999146	-0.198822		0.078	-5.67627e-05	-0.999146	-0.141907	-0.349689	0.078	-4.97742e-05	-0.999146	-0.124435	-0.432904	0.078	-5.49316e-05	-0.999146	-0.137329	-0.534506
	0.079	-8.00476e-05	-0.999146	-0.200119		0.079	-5.6366e-05	-0.999146	-0.140915	-0.345187	0.079	-4.89807e-05	-0.999146	-0.122452	-0.433743	0.079	-5.42603e-05	-0.999146	-0.135651	-0.534735
	0.08	-8.0719e-05	-0.999146	-0.201798		0.08	-5.82581e-05	-0.999146	-0.145645	-0.347705	0.08	-5.02014e-05	-0.999146	-0.125504	-0.43382	0.08	-5.37415e-05	-0.999146	-0.134354	-0.535574
	0.081	-8.00781e-05	-0.999146	-0.200195		0.081	-6.10046e-05	-0.999146	-0.152512	-0.351062	0.081	-5.0293e-05	-0.999146	-0.125732	-0.430386	0.081	-5.49316e-05	-0.999146	-0.137329	-0.536642
	0.082	-8.01392e-05	-0.999146	-0.200348		0.082	-5.71594e-05	-0.999146	-0.142899	-0.341525	0.082	-5.06897e-05	-0.999146	-0.126724	-0.432828	0.082	-5.4718e-05	-0.999146	-0.136795	-0.537787
	0.083	-7.93457e-05	-0.999146	-0.198364		0.083	-5.62439e-05	-0.999146	-0.14061	-0.344501	0.083	-5.10254e-05	-0.999146	-0.127563	-0.430615	0.083	-5.32532e-05	-0.999146	-0.133133	-0.530692
	0.084	-7.94983e-05	-0.999146	-0.198746		0.084	-5.89905e-05	-0.999146	-0.147476	-0.345874	0.084	-5.05981e-05	-0.999146	-0.126495	-0.431531	0.084	-5.19104e-05	-0.999146	-0.129776	-0.535422
	0.085	-8.14514e-05	-0.999146	-0.203629		0.085	-5.96619e-05	-0.999146	-0.149155	-0.342746	0.085	-5.06287e-05	-0.999146	-0.126572	-0.437405	0.085	-5.45654e-05	-0.999146	-0.136414	-0.537177
	0.086	-8.11768e-05	-0.999146	-0.202942		0.086	-5.83191e-05	-0.999146	-0.145798	-0.341296	0.086	-5.16357e-05	-0.999146	-0.129089	-0.433286	0.086	-5.28259e-05	-0.999146	-0.132065	-0.536032
	0.087	-8.30994e-05	-0.999451	-0.207748		0.087	-5.91736e-05	-0.999451	-0.147934	-0.349384	0.087	-5.11475e-05	-0.999146	-0.127869	-0.435803	0.087	-5.40772e-05	-0.999146	-0.135193	-0.538855
	0.088	-7.90405e-05	-0.999146	-0.197601		0.088	-5.8075e-05	-0.999146	-0.145187	-0.342441	0.088	-5.0354e-05	-0.999146	-0.125885	-0.430692	0.088	-5.35584e-05	-0.999146	-0.133896	-0.532751
	0.089	-8.04138e-05	-0.999146	-0.201035		0.089	-5.93567e-05	-0.999146	-0.148392	-0.3474	0.089	-5.09644e-05	-0.999146	-0.127411	-0.432065	0.089	-5.48096e-05	-0.999146	-0.137024	-0.534811
	0.09	-7.99561e-05	-0.999146	-0.19989		0.09	-5.86243e-05	-0.999146	-0.146561	-0.34061	0.09	-5.04456e-05	-0.999146	-0.126114	-0.433209	0.09	-5.3009e-05	-0.999146	-0.132523	-0.532217
	0.091	-8.01086e-05	-0.999146	-0.200272		0.091	-5.80139e-05	-0.999146	-0.145035	-0.342517	0.091	-4.84924e-05	-0.999146	-0.121231	-0.43443	0.091	-5.34058e-05	-0.999146	-0.133514	-0.532751
	0.092	-8.23669e-05	-0.999146	-0.205917		0.092	-5.65491e-05	-0.999146	-0.141373	-0.346866	0.092	-5.01709e-05	-0.999146	-0.125427	-0.435345	0.092	-5.2063e-05	-0.999146	-0.130157	-0.534277
	0.093	-7.99561e-05	-0.999146	-0.19989		0.093	-5.68237e-05	-0.999146	-0.142059	-0.347934	0.093	-4.90418e-05	-0.999146	-0.122604	-0.432217	0.093	-5.34058e-05	-0.999146	-0.133514	-0.534125
	0.094	-8.12683e-05	-0.999146	-0.203171		0.094	-5.95398e-05	-0.999146	-0.148849	-0.342746	0.094	-5.08423e-05	-0.999146	-0.127106	-0.430539	0.094	-5.51758e-05	-0.999146	-0.137939	-0.536185
	0.095	-8.04443e-05	-0.999146	-0.201111		0.095	-5.87463e-05	-0.999146	-0.146866	-0.346332	0.095	-4.90418e-05	-0.999146	-0.122604	-0.439236	0.095	-5.23682e-05	-0.999146	-0.13092	-0.534506
	0.096	-8.09937e-05	-0.999146	-0.202484		0.096	-5.77698e-05	-0.999146	-0.144424	-0.339542	0.096	-5.09338e-05	-0.999146	-0.127335	-0.43443	0.096	-5.25818e-05	-0.999146	-0.131454	-0.537405
	0.097	-8.18481e-05	-0.999146	-0.20462		0.097	-5.77698e-05	-0.999146	-0.144424	-0.340686	0.097	-5.2002e-05	-0.999146	-0.130005	-0.434888	0.097	-5.40466e-05	-0.999146	-0.135117	-0.53237
	0.098	-7.91016e-05	-0.999146	-0.197754		0.098	-5.63965e-05	-0.999146	-0.140991	-0.34534	0.098	-5.07813e-05	-0.999146	-0.126953	-0.430768	0.098	-5.29175e-05	-0.999146	-0.132294	-0.531454
	0.099	-8.06885e-05	-0.999146	-0.201721		0.099	-5.90515e-05	-0.999146	-0.147629	-0.342975	0.099	-4.9469e-05	-0.999146	-0.123672	-0.434048	0.099	-5.48401e-05	-0.999146	-0.1371	-0.534735
	0.1	-7.97424e-05	-0.999146	-0.199356		0.1	-5.74341e-05	-0.999146	-0.143585	-0.341983	0.1	-4.96826e-05	-0.999146	-0.124207	-0.432217	0.1	-5.25818e-05	-0.999146	-0.131454	-0.535956
	0.101	-7.9834e-05	-0.999146	-0.199585		0.101	-5.79224e-05	-0.999146	-0.144806	-0.344119	0.101	-4.88892e-05	-0.999146	-0.122223	-0.435727	0.101	-5.41687e-05	-0.999146	-0.135422	-0.536948
	0.102	-8.23364e-05	-0.999146	-0.205841		0.102	-5.72815e-05	-0.999146	-0.143204	-0.343433	0.102	-5.02319e-05	-0.999146	-0.12558	-0.434659	0.102	-5.51758e-05	-0.999146	-0.137939	-0.53443
	0.103	-8.15125e-05	-0.999451	-0.203781		0.103	-5.89294e-05	-0.999451	-0.147324	-0.34534	0.103	-4.92859e-05	-0.999146	-0.123215	-0.43176	0.103	-5.45349e-05	-0.999146	-0.136337	-0.52825
	0.104	-7.98645e-05	-0.999146	-0.199661		0.104	-5.65796e-05	-0.999146	-0.141449	-0.339999	0.104	-5.05371e-05	-0.999146	-0.126343	-0.432751	0.104	-5.23987e-05	-0.999146	-0.130997	-0.537253
	0.105	-7.84912e-05	-0.999146	-0.196228		0.105	-5.8136e-05	-0.999146	-0.14534	-0.345187	0.105	-5.09949e-05	-0.999146	-0.127487	-0.432141	0.105	-5.29175e-05	-0.999146	-0.132294	-0.537329
	0.106	-7.93457e-05	-0.999146	-0.198364		0.106	-5.91125e-05	-0.999146	-0.147781	-0.344043	0.106	-4.85535e-05	-0.999146	-0.121384	-0.435498	0.106	-5.55115e-05	-0.999146	-0.138779	-0.537482
	0.107	-8.04749e-05	-0.999146	-0.201187		0.107	-5.72815e-05	-0.999146	-0.143204	-0.342441	0.107	-4.94995e-05	-0.99884	-0.123749	-0.430234	0.107	-5.30396e-05	-0.999146	-0.132599	-0.533591
	0.108	-7.9071e-05	-0.999146	-0.197678		0.108	-5.53589e-05	-0.999146	-0.138397	-0.343967	0.108	-4.82483e-05	-0.999146	-0.120621	-0.43443	0.108	-5.3009e-05	-0.999146	-0.132523	-0.541449
	0.109	-7.97424e-05	-0.999146	-0.199356		0.109	-5.78003e-05	-0.999146	-0.144501	-0.347781	0.109	-5.12695e-05	-0.999146	-0.128174	-0.431989	0.109	-5.54199e-05	-0.999146	-0.13855	-0.537787
	0.11	-7.95288e-05	-0.999146	-0.198822		0.11	-5.92041e-05	-0.999146	-0.14801	-0.346103	0.11	-4.98352e-05	-0.999146	-0.124588	-0.429166	0.11	-5.60608e-05	-0.999451	-0.140152	-0.537863
	0.111	-7.91626e-05	-0.999146	-0.197907		0.111	-5.69458e-05	-0.999146	-0.142365	-0.343967	0.111	-5.02014e-05	-0.999146	-0.125504	-0.431454	0.111	-5.45959e-05	-0.999146	-0.13649	-0.536642
	0.112	-7.98645e-05	-0.999146	-0.199661		0.112	-5.57251e-05	-0.99884	-0.139313	-0.344806	0.112	-5.15137e-05	-0.999146	-0.128784	-0.435345	0.112	-5.31311e-05	-0.999146	-0.132828	-0.532065
	0.113	-8.24585e-05	-0.999146	-0.206146		0.113	-5.66406e-05	-0.999146	-0.141602	-0.349384	0.113	-4.95605e-05	-0.999146	-0.123901	-0.430463	0.113	-5.39246e-05	-0.999146	-0.134811	-0.537024
	0.114	-7.94373e-05	-0.999451	-0.198593		0.114	-5.85938e-05	-0.999451	-0.146484	-0.351367	0.114	-4.87671e-05	-0.999146	-0.121918	-0.434354	0.114	-5.61218e-05	-0.999146	-0.140305	-0.533438
	0.115	-8.23059e-05	-0.999451	-0.205765		0.115	-5.93872e-05	-0.999146	-0.148468	-0.342822	0.115	-5.13916e-05	-0.999146	-0.128479	-0.430539	0.115	-5.42908e-05	-0.999146	-0.135727	-0.538931
	0.116	-8.17871e-05	-0.999146	-0.204468		0.116	-5.78613e-05	-0.999146	-0.144653	-0.344043	0.116	-4.97437e-05	-0.999146	-0.124359	-0.42886	0.116	-5.3833e-05	-0.999146	-0.134583	-0.529852
	0.117	-7.93152e-05	-0.999451	-0.198288		0.117	-5.9021e-05	-0.999146	-0.147553	-0.342212	0.117	-5.06897e-05	-0.999146	-0.126724	-0.434583	0.117	-5.31006e-05	-0.999146	-0.132751	-0.533514
	0.118	-7.93457e-05	-0.999146	-0.198364		0.118	-6.25305e-05	-0.999451	-0.156326	-0.340381	0.118	-5.04456e-05	-0.999146	-0.126114	-0.43092	0.118	-5.54504e-05	-0.999146	-0.138626	-0.529929
	0.119	-8.23364e-05	-0.999146	-0.205841		0.119	-5.89905e-05	-0.999146	-0.147476	-0.341296	0.119	-4.79126e-05	-0.999146	-0.119781	-0.433514	0.119	-5.23376e-05	-0.999146	-0.130844	-0.535498
	0.12	-8.08411e-05	-0.999146	-0.202103		0.12	-5.74341e-05	-0.999146	-0.143585	-0.34389	0.12	-4.98962e-05	-0.999146	-0.124741	-0.433133	0.12	-5.48096e-05	-0.999146	-0.137024	-0.535498
	0.121	-7.91626e-05	-0.999146	-0.197907		0.121	-5.94788e-05	-0.999146	-0.148697	-0.346637	0.121	-5.06897e-05	-0.999146	-0.126724	-0.4371	0.121	-5.39551e-05	-0.999146	-0.134888	-0.537024
	0.122	-8.12073e-05	-0.999146	-0.203018		0.122	-5.96008e-05	-0.999146	-0.149002	-0.346103	0.122	-5.13916e-05	-0.999146	-0.128479	-0.43382	0.122	-5.32837e-05	-0.999146	-0.133209	-0.535498
	0.123	-8.11462e-05	-0.999146	-0.202866		0.123	-5.69153e-05	-0.999146	-0.142288	-0.344959	0.123	-4.98352e-05	-0.999146	-0.124588	-0.433133	0.123	-5.31616e-05	-0.999146	-0.132904	-0.5297
	0.124	-8.04138e-05	-0.999146	-0.201035		0.124	-5.67322e-05	-0.999146	-0.14183	-0.348315	0.124	-4.99878e-05	-0.999146	-0.124969	-0.431302	0.124	-5.31006e-05	-0.999146	-0.132751	-0.532217
	0.125	-8.00171e-05	-0.999146	-0.200043		0.125	-5.93872e-05	-0.999146	-0.148468	-0.346255	0.125	-5.10559e-05	-0.999146	-0.12764	-0.431149	0.125	-5.28564e-05	-0.999146	-0.132141	-0.533438
	0.126	-7.99561e-05	-0.999146	-0.19989		0.126	-5.78308e-05	-0.999451	-0.144577	-0.346179	0.126	-5.00488e-05	-0.999146	-0.125122	-0.429929	0.126	-5.56641e-05	-0.999146	-0.13916	-0.532828
	0.127	-8.22449e-05	-0.999146	-0.205612		0.127	-5.54504e-05	-0.999146	-0.138626	-0.345111	0.127	-4.94385e-05	-0.999146	-0.123596	-0.43504	0.127	-5.25818e-05	-0.999146	-0.131454	-0.53382
	0.128	-8.02612e-05	-0.999146	-0.200653		0.128	-5.71899e-05	-0.999146	-0.142975	-0.349155	0.128	-5.19409e-05	-0.999146	-0.129852	-0.433133	0.128	-5.28259e-05	-0.999146	-0.132065	-0.53588
	0.129	-8.06885e-05	-0.999146	-0.201721		0.129	-5.896e-05	-0.999146	-0.1474	-0.341983	0.129	-5.33447e-05	-0.999146	-0.133362	-0.434659	0.129	-5.60608e-05	-0.999146	-0.140152	-0.537482
	0.13	-8.05359e-05	-0.999146	-0.20134		0.13	-5.75562e-05	-0.999146	-0.14389	-0.340152	0.13	-4.7821e-05	-0.999146	-0.119553	-0.433362	0.13	-5.42603e-05	-0.999146	-0.135651	-0.543585
	0.131	-8.11768e-05	-0.999146	-0.202942		0.131	-5.8136e-05	-0.999146	-0.14534	-0.346027	0.131	-4.87671e-05	-0.999146	-0.121918	-0.427792	0.131	-5.39551e-05	-0.999146	-0.134888	-0.532523
	0.132	-7.89185e-05	-0.999146	-0.197296		0.132	-5.78003e-05	-0.999451	-0.144501	-0.343585	0.132	-5.26123e-05	-0.999146	-0.131531	-0.435651	0.132	-5.2887e-05	-0.999146	-0.132217	-0.533133
	0.133	-8.10852e-05	-0.999146	-0.202713		0.133	-5.79224e-05	-0.999146	-0.144806	-0.345645	0.133	-5.06897e-05	-0.999146	-0.126724	-0.433133	0.133	-5.5542e-05	-0.999146	-0.138855	-0.530615
	0.134	-8.09021e-05	-0.999146	-0.202255		0.134	-5.92041e-05	-0.999146	-0.14801	-0.347629	0.134	-5.07202e-05	-0.999146	-0.126801	-0.428021	0.134	-5.25208e-05	-0.999146	-0.131302	-0.535803
	0.135	-7.85522e-05	-0.999146	-0.196381		0.135	-5.79529e-05	-0.999146	-0.144882	-0.34183	0.135	-5.07202e-05	-0.999146	-0.126801	-0.435651	0.135	-5.3009e-05	-0.999146	-0.132523	-0.534354
	0.136	-8.21228e-05	-0.999146	-0.205307		0.136	-5.72205e-05	-0.999146	-0.143051	-0.343204	0.136	-5.13611e-05	-0.999146	-0.128403	-0.432828	0.136	-5.52979e-05	-0.999146	-0.138245	-0.532446
	0.137	-8.09937e-05	-0.999146	-0.202484		0.137	-5.86243e-05	-0.999146	-0.146561	-0.339999	0.137	-5.12695e-05	-0.999146	-0.128174	-0.432675	0.137	-5.26123e-05	-0.99884	-0.131531	-0.533667
	0.138	-8.22144e-05	-0.999146	-0.205536		0.138	-5.87463e-05	-0.999146	-0.146866	-0.348163	0.138	-5.17883e-05	-0.999146	-0.129471	-0.431683	0.138	-5.26123e-05	-0.999146	-0.131531	-0.533133
	0.139	-8.22144e-05	-0.999146	-0.205536		0.139	-5.88379e-05	-0.999146	-0.147095	-0.346713	0.139	-4.93774e-05	-0.999146	-0.123444	-0.431683	0.139	-5.57556e-05	-0.999146	-0.139389	-0.532751
	0.14	-8.09631e-05	-0.999146	-0.202408		0.14	-5.69458e-05	-0.999146	-0.142365	-0.347095	0.14	-4.79431e-05	-0.999146	-0.119858	-0.434735	0.14	-5.69153e-05	-0.999146	-0.142288	-0.535574
	0.141	-8.00781e-05	-0.999146	-0.200195		0.141	-5.96314e-05	-0.999146	-0.149078	-0.345874	0.141	-4.98352e-05	-0.999146	-0.124588	-0.431989	0.141	-5.32532e-05	-0.999146	-0.133133	-0.534811
	0.142	-8.14819e-05	-0.999146	-0.203705		0.142	-5.79529e-05	-0.999146	-0.144882	-0.34473	0.142	-5.13001e-05	-0.999146	-0.12825	-0.43092	0.142	-5.36499e-05	-0.999146	-0.134125	-0.536948
	0.143	-8.13294e-05	-0.999146	-0.203323		0.143	-5.75867e-05	-0.999451	-0.143967	-0.344272	0.143	-4.90112e-05	-0.999146	-0.122528	-0.431531	0.143	-5.2948e-05	-0.999146	-0.13237	-0.534125
	0.144	-7.95288e-05	-0.999146	-0.198822		0.144	-5.88074e-05	-0.999146	-0.147018	-0.343127	0.144	-5.10559e-05	-0.999146	-0.12764	-0.434048	0.144	-5.4718e-05	-0.999146	-0.136795	-0.533133
	0.145	-8.10547e-05	-0.999146	-0.202637		0.145	-5.79224e-05	-0.999146	-0.144806	-0.342746	0.145	-5.13306e-05	-0.999146	-0.128326	-0.433438	0.145	-5.40772e-05	-0.999146	-0.135193	-0.532828
	0.146	-7.98645e-05	-0.999146	-0.199661		0.146	-5.78308e-05	-0.999146	-0.144577	-0.347095	0.146	-5.05371e-05	-0.999146	-0.126343	-0.436719	0.146	-5.3894e-05	-0.999146	-0.134735	-0.535345
	0.147	-7.99561e-05	-0.999146	-0.19989		0.147	-5.88684e-05	-0.999146	-0.147171	-0.343967	0.147	-5.05676e-05	-0.999146	-0.126419	-0.434506	0.147	-5.45349e-05	-0.999146	-0.136337	-0.537787
	0.148	-8.1665e-05	-0.999146	-0.204163		0.148	-5.7312e-05	-0.999146	-0.14328	-0.348697	0.148	-5.05066e-05	-0.999146	-0.126266	-0.434888	0.148	-5.43823e-05	-0.999146	-0.135956	-0.536414
	0.149	-8.36792e-05	-0.999146	-0.209198		0.149	-5.71594e-05	-0.999146	-0.142899	-0.344043	0.149	-5.05066e-05	-0.999146	-0.126266	-0.4297	0.149	-5.52063e-05	-0.999146	-0.138016	-0.527945
	0.15	-8.18481e-05	-0.999146	-0.20462		0.15	-5.65186e-05	-0.999146	-0.141296	-0.343585	0.15	-4.99878e-05	-0.999146	-0.124969	-0.432828	0.15	-5.2948e-05	-0.999146	-0.13237	-0.535803
	0.151	-8.08106e-05	-0.999146	-0.202026		0.151	-5.92957e-05	-0.999146	-0.148239	-0.346942	0.151	-4.90723e-05	-0.999146	-0.122681	-0.433362	0.151	-5.27954e-05	-0.999146	-0.131989	-0.53443
	0.152	-8.2489e-05	-0.999146	-0.206223		0.152	-5.88989e-05	-0.999146	-0.147247	-0.340533	0.152	-5.05371e-05	-0.999146	-0.126343	-0.434735	0.152	-5.38635e-05	-0.999146	-0.134659	-0.532446
	0.153	-8.18481e-05	-0.999451	-0.20462		0.153	-5.6366e-05	-0.999146	-0.140915	-0.342517	0.153	-4.9469e-05	-0.999146	-0.123672	-0.435117	0.153	-5.48706e-05	-0.999146	-0.137177	-0.533286
	0.154	-8.13599e-05	-0.999146	-0.2034		0.154	-5.8136e-05	-0.999146	-0.14534	-0.348926	0.154	-5.09033e-05	-0.999146	-0.127258	-0.435345	0.154	-5.37415e-05	-0.999146	-0.134354	-0.537329
	0.155	-8.3252e-05	-0.999451	-0.20813		0.155	-5.68237e-05	-0.999146	-0.142059	-0.345798	0.155	-4.87671e-05	-0.999146	-0.121918	-0.433514	0.155	-5.48096e-05	-0.999146	-0.137024	-0.537482
	0.156	-8.0658e-05	-0.999146	-0.201645		0.156	-5.79529e-05	-0.999146	-0.144882	-0.343127	0.156	-5.21851e-05	-0.999146	-0.130463	-0.434048	0.156	-5.4718e-05	-0.999146	-0.136795	-0.537711
	0.157	-7.74536e-05	-0.999146	-0.193634		0.157	-5.87769e-05	-0.999146	-0.146942	-0.345187	0.157	-4.98047e-05	-0.999146	-0.124512	-0.42825	0.157	-5.41382e-05	-0.999146	-0.135345	-0.53916
	0.158	-8.00171e-05	-0.999451	-0.200043		0.158	-5.83191e-05	-0.999146	-0.145798	-0.343051	0.158	-5.03845e-05	-0.999146	-0.125961	-0.438855	0.158	-5.43213e-05	-0.999146	-0.135803	-0.532904
	0.159	-8.21838e-05	-0.999146	-0.20546		0.159	-5.8136e-05	-0.999146	-0.14534	-0.344501	0.159	-5.13916e-05	-0.999146	-0.128479	-0.438168	0.159	-5.49316e-05	-0.999146	-0.137329	-0.535498
	0.16	-7.99866e-05	-0.999146	-0.199966		0.16	-5.9967e-05	-0.999146	-0.149918	-0.349765	0.16	-5.09949e-05	-0.999146	-0.127487	-0.434354	0.16	-5.42297e-05	-0.999146	-0.135574	-0.539847
	0.161	-8.00476e-05	-0.999146	-0.200119		0.161	-5.85632e-05	-0.999146	-0.146408	-0.346408	0.161	-5.05676e-05	-0.999146	-0.126419	-0.441525	0.161	-5.39856e-05	-0.999146	-0.134964	-0.533438
	0.162	-8.01697e-05	-0.999146	-0.200424		0.162	-5.91125e-05	-0.999146	-0.147781	-0.344653	0.162	-4.9408e-05	-0.999146	-0.12352	-0.437634	0.162	-5.09338e-05	-0.999146	-0.127335	-0.533133
	0.163	-7.97119e-05	-0.999146	-0.19928		0.163	-5.88989e-05	-0.999146	-0.147247	-0.343356	0.163	-5.05676e-05	-0.999146	-0.126419	-0.435117	0.163	-5.35278e-05	-0.999146	-0.13382	-0.533057
	0.164	-7.89185e-05	-0.999146	-0.197296		0.164	-5.74036e-05	-0.999146	-0.143509	-0.342899	0.164	-4.87366e-05	-0.999146	-0.121841	-0.438779	0.164	-5.16663e-05	-0.999146	-0.129166	-0.538474
	0.165	-8.04443e-05	-0.999146	-0.201111		0.165	-5.70068e-05	-0.999146	-0.142517	-0.340839	0.165	-4.90723e-05	-0.999146	-0.122681	-0.43588	0.165	-5.27039e-05	-0.999146	-0.13176	-0.535422
	0.166	-7.93762e-05	-0.999146	-0.198441		0.166	-6.04248e-05	-0.999146	-0.151062	-0.344043	0.166	-5.02014e-05	-0.999146	-0.125504	-0.430539	0.166	-5.45044e-05	-0.999146	-0.136261	-0.532828
	0.167	-8.08411e-05	-0.999451	-0.202103		0.167	-5.78918e-05	-0.999146	-0.14473	-0.349002	0.167	-5.15442e-05	-0.999146	-0.12886	-0.43176	0.167	-5.33142e-05	-0.999146	-0.133286	-0.537024
	0.168	-8.00781e-05	-0.999146	-0.200195		0.168	-5.79224e-05	-0.999146	-0.144806	-0.336185	0.168	-4.64783e-05	-0.999146	-0.116196	-0.430463	0.168	-5.48706e-05	-0.999146	-0.137177	-0.532065
	0.169	-7.99866e-05	-0.999146	-0.199966		0.169	-5.93567e-05	-0.999146	-0.148392	-0.342441	0.169	-5.29175e-05	-0.999146	-0.132294	-0.435422	0.169	-5.3894e-05	-0.999146	-0.134735	-0.535574
	0.17	-8.20007e-05	-0.999451	-0.205002		0.17	-5.85022e-05	-0.999146	-0.146255	-0.341678	0.17	-5.07507e-05	-0.999146	-0.126877	-0.432523	0.17	-5.40772e-05	-0.999146	-0.135193	-0.534201
	0.171	-8.20313e-05	-0.999146	-0.205078		0.171	-5.79834e-05	-0.999146	-0.144959	-0.345874	0.171	-4.96826e-05	-0.999146	-0.124207	-0.432446	0.171	-5.26733e-05	-0.999146	-0.131683	-0.533591
	0.172	-8.10852e-05	-0.999146	-0.202713		0.172	-5.92651e-05	-0.999146	-0.148163	-0.341907	0.172	-4.77905e-05	-0.999146	-0.119476	-0.430692	0.172	-5.33142e-05	-0.999146	-0.133286	-0.536414
	0.173	-8.06274e-05	-0.999146	-0.201569		0.173	-5.62439e-05	-0.999146	-0.14061	-0.347095	0.173	-5.16052e-05	-0.999146	-0.129013	-0.432523	0.173	-5.48096e-05	-0.999146	-0.137024	-0.530157
	0.174	-8.22754e-05	-0.999451	-0.205688		0.174	-5.78918e-05	-0.999146	-0.14473	-0.339008	0.174	-5.13916e-05	-0.999146	-0.128479	-0.437253	0.174	-5.29785e-05	-0.999146	-0.132446	-0.536642
	0.175	-8.03223e-05	-0.999146	-0.200806		0.175	-5.87463e-05	-0.999451	-0.146866	-0.348773	0.175	-5.11169e-05	-0.999146	-0.127792	-0.434506	0.175	-5.3772e-05	-0.999146	-0.13443	-0.534048
	0.176	-8.00476e-05	-0.999146	-0.200119		0.176	-5.8075e-05	-0.999146	-0.145187	-0.344501	0.176	-4.9408e-05	-0.999146	-0.12352	-0.432599	0.176	-5.44128e-05	-0.999146	-0.136032	-0.53504
	0.177	-7.9895e-05	-0.999146	-0.199738		0.177	-5.87463e-05	-0.999451	-0.146866	-0.342975	0.177	-5.0354e-05	-0.999146	-0.125885	-0.430386	0.177	-5.31311e-05	-0.999146	-0.132828	-0.532828
	0.178	-7.93762e-05	-0.999146	-0.198441		0.178	-5.78918e-05	-0.999146	-0.14473	-0.349307	0.178	-5.06592e-05	-0.999146	-0.126648	-0.430768	0.178	-5.36804e-05	-0.999146	-0.134201	-0.530539
	0.179	-8.13294e-05	-0.999451	-0.203323		0.179	-5.74341e-05	-0.999146	-0.143585	-0.346866	0.179	-4.86145e-05	-0.999146	-0.121536	-0.432751	0.179	-5.24902e-05	-0.999146	-0.131226	-0.536261
	0.18	-8.22144e-05	-0.999146	-0.205536		0.18	-5.72815e-05	-0.999146	-0.143204	-0.342975	0.18	-4.99268e-05	-0.999146	-0.124817	-0.43237	0.18	-5.31311e-05	-0.999146	-0.132828	-0.539923
	0.181	-8.21533e-05	-0.999451	-0.205383		0.181	-5.74646e-05	-0.999146	-0.143662	-0.345416	0.181	-4.98657e-05	-0.999146	-0.124664	-0.430539	0.181	-5.48096e-05	-0.999146	-0.137024	-0.533133
	0.182	-8.05969e-05	-0.999146	-0.201492		0.182	-5.84106e-05	-0.999451	-0.146027	-0.342899	0.182	-5.01099e-05	-0.999146	-0.125275	-0.430615	0.182	-5.57861e-05	-0.999146	-0.139465	-0.535345
	0.183	-7.87659e-05	-0.999146	-0.196915		0.183	-5.9021e-05	-0.999451	-0.147553	-0.349384	0.183	-5.16357e-05	-0.999146	-0.129089	-0.435117	0.183	-5.32227e-05	-0.999146	-0.133057	-0.532751
	0.184	-7.97119e-05	-0.999146	-0.19928		0.184	-5.92651e-05	-0.999146	-0.148163	-0.347324	0.184	-4.88586e-05	-0.999146	-0.122147	-0.431378	0.184	-5.23071e-05	-0.999146	-0.130768	-0.53092
	0.185	-8.01697e-05	-0.999146	-0.200424		0.185	-5.93872e-05	-0.999146	-0.148468	-0.347324	0.185	-4.96216e-05	-0.999146	-0.124054	-0.430463	0.185	-5.19714e-05	-0.99884	-0.129929	-0.535498
	0.186	-8.09021e-05	-0.999146	-0.202255		0.186	-5.85632e-05	-0.999146	-0.146408	-0.345035	0.186	-5.01404e-05	-0.999146	-0.125351	-0.435498	0.186	-5.34668e-05	-0.999146	-0.133667	-0.53382
	0.187	-8.14819e-05	-0.999146	-0.203705		0.187	-5.73731e-05	-0.999146	-0.143433	-0.341983	0.187	-5.15137e-05	-0.999146	-0.128784	-0.436642	0.187	-5.36194e-05	-0.999146	-0.134048	-0.534048
	0.188	-7.85217e-05	-0.999146	-0.196304		0.188	-5.62134e-05	-0.999146	-0.140533	-0.347171	0.188	-4.97742e-05	-0.999146	-0.124435	-0.433896	0.188	-5.49011e-05	-0.999146	-0.137253	-0.530463
	0.189	-8.06885e-05	-0.999451	-0.201721		0.189	-5.70068e-05	-0.999146	-0.142517	-0.342441	0.189	-4.91028e-05	-0.999146	-0.122757	-0.430615	0.189	-5.43518e-05	-0.999146	-0.13588	-0.5371
	0.19	-8.12073e-05	-0.999146	-0.203018		0.19	-5.88074e-05	-0.999146	-0.147018	-0.346637	0.19	-4.8523e-05	-0.999146	-0.121307	-0.437329	0.19	-5.3833e-05	-0.999146	-0.134583	-0.528708
	0.191	-7.97424e-05	-0.999146	-0.199356		0.191	-5.8136e-05	-0.999146	-0.14534	-0.343356	0.191	-4.89807e-05	-0.999146	-0.122452	-0.433896	0.191	-5.60913e-05	-0.999146	-0.140228	-0.533133
	0.192	-8.0658e-05	-0.999146	-0.201645		0.192	-5.62744e-05	-0.999146	-0.140686	-0.339923	0.192	-5.13611e-05	-0.999146	-0.128403	-0.433209	0.192	-5.43518e-05	-0.999146	-0.13588	-0.532446
	0.193	-8.09326e-05	-0.999146	-0.202332		0.193	-5.62439e-05	-0.999146	-0.14061	-0.345264	0.193	-4.86755e-05	-0.999146	-0.121689	-0.434048	0.193	-5.39246e-05	-0.999146	-0.134811	-0.539465
	0.194	-8.14819e-05	-0.999146	-0.203705		0.194	-5.81665e-05	-0.999146	-0.145416	-0.339923	0.194	-5.30396e-05	-0.999146	-0.132599	-0.43855	0.194	-5.37109e-05	-0.999146	-0.134277	-0.534354
	0.195	-8.13599e-05	-0.999146	-0.2034		0.195	-5.52063e-05	-0.999146	-0.138016	-0.347018	0.195	-5.09644e-05	-0.999146	-0.127411	-0.431683	0.195	-5.34973e-05	-0.999146	-0.133743	-0.536948
	0.196	-8.00171e-05	-0.999146	-0.200043		0.196	-6.06079e-05	-0.999451	-0.15152	-0.349231	0.196	-5.05676e-05	-0.999146	-0.126419	-0.439847	0.196	-5.23987e-05	-0.999146	-0.130997	-0.531836
	0.197	-7.89795e-05	-0.999146	-0.197449		0.197	-5.896e-05	-0.999146	-0.1474	-0.349231	0.197	-4.88892e-05	-0.999146	-0.122223	-0.436566	0.197	-5.55725e-05	-0.999146	-0.138931	-0.536795
	0.198	-7.84607e-05	-0.999146	-0.196152		0.198	-5.95398e-05	-0.999146	-0.148849	-0.344882	0.198	-4.98962e-05	-0.999146	-0.124741	-0.429471	0.198	-5.48706e-05	-0.999146	-0.137177	-0.530768
	0.199	-7.95288e-05	-0.999146	-0.198822		0.199	-5.77087e-05	-0.999146	-0.144272	-0.34473	0.199	-5.05676e-05	-0.999146	-0.126419	-0.431989	0.199	-5.4718e-05	-0.999146	-0.136795	-0.53176
	0.2	-7.95288e-05	-0.999146	-0.198822		0.2	-5.76172e-05	-0.999146	-0.144043	-0.346866	0.2	-4.91638e-05	-0.999146	-0.12291	-0.434811	0.2	-5.25208e-05	-0.999146	-0.131302	-0.538245
	0.201	-8.26111e-05	-0.999146	-0.206528		0.201	-5.70984e-05	-0.999146	-0.142746	-0.345798	0.201	-5.01099e-05	-0.999146	-0.125275	-0.433438	0.201	-5.34668e-05	-0.999146	-0.133667	-0.532828
	0.202	-8.29468e-05	-0.999146	-0.207367		0.202	-5.50232e-05	-0.999146	-0.137558	-0.33855	0.202	-5.10254e-05	-0.999146	-0.127563	-0.435345	0.202	-5.42603e-05	-0.999146	-0.135651	-0.536795
	0.203	-8.31604e-05	-0.999451	-0.207901		0.203	-5.9021e-05	-0.999146	-0.147553	-0.349689	0.203	-4.82178e-05	-0.999146	-0.120544	-0.427182	0.203	-5.41687e-05	-0.999146	-0.135422	-0.535422
	0.204	-7.83386e-05	-0.999146	-0.195847		0.204	-5.9082e-05	-0.999146	-0.147705	-0.346332	0.204	-4.9408e-05	-0.999146	-0.12352	-0.432751	0.204	-5.14221e-05	-0.999146	-0.128555	-0.534201
	0.205	-8.23975e-05	-0.999146	-0.205994		0.205	-5.69458e-05	-0.999451	-0.142365	-0.34679	0.205	-4.9469e-05	-0.999146	-0.123672	-0.436032	0.205	-5.05676e-05	-0.999146	-0.126419	-0.536032
	0.206	-7.85828e-05	-0.999146	-0.196457		0.206	-5.88074e-05	-0.999146	-0.147018	-0.349536	0.206	-5.13306e-05	-0.999146	-0.128326	-0.432828	0.206	-5.50537e-05	-0.999146	-0.137634	-0.534659
	0.207	-8.17261e-05	-0.999146	-0.204315		0.207	-5.83496e-05	-0.999146	-0.145874	-0.342593	0.207	-5.07202e-05	-0.999146	-0.126801	-0.429013	0.207	-5.41382e-05	-0.999146	-0.135345	-0.538474
	0.208	-7.87659e-05	-0.999146	-0.196915		0.208	-5.97534e-05	-0.999146	-0.149384	-0.342822	0.208	-5.06592e-05	-0.999146	-0.126648	-0.429929	0.208	-5.29175e-05	-0.999146	-0.132294	-0.530386
	0.209	-8.09326e-05	-0.999146	-0.202332		0.209	-5.75562e-05	-0.999146	-0.14389	-0.342899	0.209	-4.86755e-05	-0.999146	-0.121689	-0.433438	0.209	-5.34363e-05	-0.999146	-0.133591	-0.535269
	0.21	-7.91016e-05	-0.999146	-0.197754		0.21	-5.65186e-05	-0.999146	-0.141296	-0.340305	0.21	-4.9469e-05	-0.999146	-0.123672	-0.42886	0.21	-5.2887e-05	-0.999146	-0.132217	-0.536414
	0.211	-8.00476e-05	-0.999146	-0.200119		0.211	-5.83191e-05	-0.999451	-0.145798	-0.339999	0.211	-5.13306e-05	-0.999146	-0.128326	-0.429395	0.211	-5.45349e-05	-0.999146	-0.136337	-0.536719
	0.212	-7.98645e-05	-0.999146	-0.199661		0.212	-5.88684e-05	-0.999146	-0.147171	-0.346103	0.212	-4.95605e-05	-0.999146	-0.123901	-0.427716	0.212	-5.42297e-05	-0.999146	-0.135574	-0.537634
	0.213	-8.10547e-05	-0.999146	-0.202637		0.213	-5.80139e-05	-0.999146	-0.145035	-0.348926	0.213	-4.97742e-05	-0.999146	-0.124435	-0.43298	0.213	-5.33447e-05	-0.999146	-0.133362	-0.537558
	0.214	-8.19397e-05	-0.999146	-0.204849		0.214	-5.86243e-05	-0.999146	-0.146561	-0.343814	0.214	-5.08423e-05	-0.999146	-0.127106	-0.431454	0.214	-5.36804e-05	-0.999146	-0.134201	-0.536032
	0.215	-7.9895e-05	-0.999146	-0.199738		0.215	-5.87769e-05	-0.999451	-0.146942	-0.343433	0.215	-4.83704e-05	-0.999146	-0.120926	-0.431683	0.215	-5.59692e-05	-0.999146	-0.139923	-0.539618
	0.216	-7.95898e-05	-0.999146	-0.198975		0.216	-5.6366e-05	-0.999146	-0.140915	-0.347171	0.216	-4.99573e-05	-0.999146	-0.124893	-0.434506	0.216	-5.29785e-05	-0.999146	-0.132446	-0.534735
	0.217	-8.21533e-05	-0.999146	-0.205383		0.217	-5.69458e-05	-0.999146	-0.142365	-0.340686	0.217	-4.8645e-05	-0.999146	-0.121613	-0.434125	0.217	-5.27344e-05	-0.999146	-0.131836	-0.530005
	0.218	-7.96204e-05	-0.999146	-0.199051		0.218	-5.67017e-05	-0.999146	-0.141754	-0.341678	0.218	-4.92554e-05	-0.999146	-0.123138	-0.425427	0.218	-5.31921e-05	-0.999146	-0.13298	-0.53176
	0.219	-8.01697e-05	-0.999451	-0.200424		0.219	-5.58472e-05	-0.999146	-0.139618	-0.341602	0.219	-5.16663e-05	-0.999146	-0.129166	-0.436261	0.219	-5.32837e-05	-0.999146	-0.133209	-0.534506
	0.22	-8.11768e-05	-0.999146	-0.202942		0.22	-5.88074e-05	-0.999146	-0.147018	-0.344882	0.22	-5.0293e-05	-0.999146	-0.125732	-0.43298	0.22	-5.17883e-05	-0.999146	-0.129471	-0.54061
	0.221	-8.20007e-05	-0.999146	-0.205002		0.221	-5.89294e-05	-0.999146	-0.147324	-0.347934	0.221	-4.80042e-05	-0.999146	-0.12001	-0.431226	0.221	-5.21545e-05	-0.999146	-0.130386	-0.527258
	0.222	-8.15125e-05	-0.999146	-0.203781		0.222	-5.86853e-05	-0.999146	-0.146713	-0.345111	0.222	-4.97131e-05	-0.999146	-0.124283	-0.430997	0.222	-5.29785e-05	-0.999146	-0.132446	-0.533362
	0.223	-7.8949e-05	-0.999146	-0.197372		0.223	-5.77087e-05	-0.999146	-0.144272	-0.348163	0.223	-4.94385e-05	-0.999146	-0.123596	-0.437177	0.223	-5.49927e-05	-0.999146	-0.137482	-0.534048
	0.224	-8.04749e-05	-0.999146	-0.201187		0.224	-5.7251e-05	-0.999146	-0.143127	-0.34595	0.224	-5.10864e-05	-0.999146	-0.127716	-0.43443	0.224	-5.39856e-05	-0.999146	-0.134964	-0.531989
	0.225	-8.02002e-05	-0.999146	-0.2005		0.225	-5.88989e-05	-0.999146	-0.147247	-0.346027	0.225	-4.89502e-05	-0.999146	-0.122375	-0.436566	0.225	-5.05676e-05	-0.999146	-0.126419	-0.535345
	0.226	-8.12988e-05	-0.999146	-0.203247		0.226	-5.66711e-05	-0.999146	-0.141678	-0.34061	0.226	-5.1178e-05	-0.999146	-0.127945	-0.439236	0.226	-5.4657e-05	-0.999146	-0.136642	-0.532141
	0.227	-7.9834e-05	-0.999146	-0.199585		0.227	-5.89905e-05	-0.999146	-0.147476	-0.34122	0.227	-4.97742e-05	-0.999146	-0.124435	-0.431989	0.227	-5.25208e-05	-0.999146	-0.131302	-0.531836
	0.228	-8.08411e-05	-0.999146	-0.202103		0.228	-5.79529e-05	-0.999146	-0.144882	-0.35152	0.228	-5.07507e-05	-0.999146	-0.126877	-0.430234	0.228	-5.43518e-05	-0.999146	-0.13588	-0.533514
	0.229	-8.19092e-05	-0.999451	-0.204773		0.229	-5.54504e-05	-0.999146	-0.138626	-0.339542	0.229	-5.20325e-05	-0.999146	-0.130081	-0.437482	0.229	-5.35278e-05	-0.999146	-0.13382	-0.534735
	0.23	-8.11157e-05	-0.999146	-0.202789		0.23	-5.58167e-05	-0.999146	-0.139542	-0.346255	0.23	-5.3009e-05	-0.999146	-0.132523	-0.434506	0.23	-5.31006e-05	-0.999146	-0.132751	-0.5371
	0.231	-8.14209e-05	-0.999146	-0.203552		0.231	-5.68542e-05	-0.999146	-0.142136	-0.345187	0.231	-4.99573e-05	-0.999146	-0.124893	-0.433133	0.231	-5.26123e-05	-0.999146	-0.131531	-0.531989
	0.232	-8.02917e-05	-0.999146	-0.200729		0.232	-5.63355e-05	-0.999146	-0.140839	-0.344348	0.232	-5.04761e-05	-0.999146	-0.12619	-0.428632	0.232	-5.23071e-05	-0.999146	-0.130768	-0.539618
	0.233	-8.07495e-05	-0.999146	-0.201874		0.233	-5.81665e-05	-0.999146	-0.145416	-0.344424	0.233	-5.15442e-05	-0.999146	-0.12886	-0.43176	0.233	-5.51453e-05	-0.999146	-0.137863	-0.538702
	0.234	-8.09631e-05	-0.999146	-0.202408		0.234	-5.70068e-05	-0.999146	-0.142517	-0.342365	0.234	-5.13001e-05	-0.999146	-0.12825	-0.432294	0.234	-5.43823e-05	-0.999146	-0.135956	-0.534125
	0.235	-8.12378e-05	-0.999146	-0.203094		0.235	-5.68237e-05	-0.999146	-0.142059	-0.343127	0.235	-5.15747e-05	-0.999146	-0.128937	-0.431378	0.235	-5.32532e-05	-0.999146	-0.133133	-0.536185
	0.236	-7.86438e-05	-0.999146	-0.19661		0.236	-5.82581e-05	-0.999146	-0.145645	-0.340457	0.236	-5.11169e-05	-0.999146	-0.127792	-0.433209	0.236	-5.34363e-05	-0.999146	-0.133591	-0.536719
	0.237	-7.94983e-05	-0.999146	-0.198746		0.237	-5.91125e-05	-0.999146	-0.147781	-0.342288	0.237	-4.9469e-05	-0.999146	-0.123672	-0.438702	0.237	-5.2887e-05	-0.999146	-0.132217	-0.533896
	0.238	-8.03528e-05	-0.999146	-0.200882		0.238	-5.74036e-05	-0.999146	-0.143509	-0.345035	0.238	-5.02319e-05	-0.999146	-0.12558	-0.433896	0.238	-5.40772e-05	-0.999146	-0.135193	-0.534811
	0.239	-7.95288e-05	-0.999146	-0.198822		0.239	-5.78918e-05	-0.999146	-0.14473	-0.343433	0.239	-5.12695e-05	-0.999146	-0.128174	-0.429776	0.239	-5.27954e-05	-0.999146	-0.131989	-0.537939
	0.24	-8.12988e-05	-0.999146	-0.203247		0.24	-5.76477e-05	-0.999146	-0.144119	-0.345721	0.24	-5.01099e-05	-0.999146	-0.125275	-0.433286	0.24	-5.44128e-05	-0.999146	-0.136032	-0.536261
	0.241	-8.05969e-05	-0.999146	-0.201492		0.241	-5.82581e-05	-0.999146	-0.145645	-0.348163	0.241	-4.87061e-05	-0.999146	-0.121765	-0.432828	0.241	-5.46875e-05	-0.999146	-0.136719	-0.530005
	0.242	-8.14819e-05	-0.999146	-0.203705		0.242	-5.81665e-05	-0.999146	-0.145416	-0.347934	0.242	-4.9469e-05	-0.999146	-0.123672	-0.434964	0.242	-5.32837e-05	-0.999146	-0.133209	-0.531836
	0.243	-8.01697e-05	-0.999146	-0.200424		0.243	-5.88989e-05	-0.999146	-0.147247	-0.344577	0.243	-5.07507e-05	-0.999146	-0.126877	-0.434659	0.243	-5.31616e-05	-0.999146	-0.132904	-0.532294
	0.244	-7.95898e-05	-0.999146	-0.198975		0.244	-5.77393e-05	-0.999146	-0.144348	-0.345416	0.244	-5.19104e-05	-0.999146	-0.129776	-0.428555	0.244	-5.26428e-05	-0.999146	-0.131607	-0.534583
	0.245	-8.07495e-05	-0.999146	-0.201874		0.245	-5.87463e-05	-0.999451	-0.146866	-0.346027	0.245	-5.06897e-05	-0.999146	-0.126724	-0.432675	0.245	-5.42908e-05	-0.999146	-0.135727	-0.532294
	0.246	-7.93457e-05	-0.999146	-0.198364		0.246	-5.77698e-05	-0.999146	-0.144424	-0.341983	0.246	-5.09949e-05	-0.999146	-0.127487	-0.431912	0.246	-5.2002e-05	-0.999146	-0.130005	-0.535345
	0.247	-7.82166e-05	-0.999146	-0.195541		0.247	-5.80139e-05	-0.999146	-0.145035	-0.341678	0.247	-4.99878e-05	-0.999146	-0.124969	-0.430005	0.247	-5.4718e-05	-0.999146	-0.136795	-0.529547
	0.248	-8.03223e-05	-0.999146	-0.200806		0.248	-5.84106e-05	-0.999146	-0.146027	-0.343127	0.248	-5.16968e-05	-0.999146	-0.129242	-0.435345	0.248	-5.50537e-05	-0.999146	-0.137634	-0.538397
	0.249	-8.04443e-05	-0.999146	-0.201111		0.249	-5.77087e-05	-0.999146	-0.144272	-0.34183	0.249	-5.19104e-05	-0.999146	-0.129776	-0.432523	0.249	-5.47791e-05	-0.999146	-0.136948	-0.536185
	0.25	-8.12988e-05	-0.999146	-0.203247		0.25	-5.84717e-05	-0.999146	-0.146179	-0.346484	0.25	-5.05676e-05	-0.999146	-0.126419	-0.43176	0.25	-5.34973e-05	-0.999146	-0.133743	-0.531912
	0.251	-8.20313e-05	-0.999451	-0.205078		0.251	-5.70984e-05	-0.999451	-0.142746	-0.348468	0.251	-4.93774e-05	-0.999146	-0.123444	-0.430463	0.251	-5.42908e-05	-0.999146	-0.135727	-0.535345
	0.252	-8.11157e-05	-0.999146	-0.202789		0.252	-5.92041e-05	-0.999146	-0.14801	-0.351978	0.252	-5.09338e-05	-0.999146	-0.127335	-0.435956	0.252	-5.4718e-05	-0.999146	-0.136795	-0.534048
	0.253	-8.11157e-05	-0.999146	-0.202789		0.253	-5.78308e-05	-0.999146	-0.144577	-0.345187	0.253	-4.98352e-05	-0.99884	-0.124588	-0.438779	0.253	-5.33752e-05	-0.999146	-0.133438	-0.533286
	0.254	-7.901e-05	-0.999146	-0.197525		0.254	-5.61523e-05	-0.999146	-0.140381	-0.344348	0.254	-5.16052e-05	-0.999146	-0.129013	-0.434201	0.254	-5.35584e-05	-0.999146	-0.133896	-0.533514
	0.255	-8.02612e-05	-0.999451	-0.200653		0.255	-5.8075e-05	-0.999146	-0.145187	-0.342059	0.255	-5.03845e-05	-0.999146	-0.125961	-0.432675	0.255	-5.2887e-05	-0.999146	-0.132217	-0.534735
	0.256	-8.45032e-05	-0.999146	-0.211258		0.256	-5.55725e-05	-0.999146	-0.138931	-0.345645	0.256	-4.99878e-05	-0.999146	-0.124969	-0.433743	0.256	-5.40466e-05	-0.999146	-0.135117	-0.534125
	0.257	-7.98645e-05	-0.999146	-0.199661		0.257	-5.7312e-05	-0.999146	-0.14328	-0.345264	0.257	-4.96521e-05	-0.999146	-0.12413	-0.427029	0.257	-5.49316e-05	-0.999146	-0.137329	-0.538016
	0.258	-8.01697e-05	-0.999146	-0.200424		0.258	-5.83801e-05	-0.999146	-0.14595	-0.344959	0.258	-5.17273e-05	-0.999146	-0.129318	-0.43504	0.258	-5.53284e-05	-0.999146	-0.138321	-0.535117
	0.259	-8.11462e-05	-0.999146	-0.202866		0.259	-5.73425e-05	-0.999146	-0.143356	-0.345645	0.259	-4.87061e-05	-0.999146	-0.121765	-0.431454	0.259	-5.54504e-05	-0.999146	-0.138626	-0.532446
	0.26	-7.95593e-05	-0.999146	-0.198898		0.26	-5.95093e-05	-0.999146	-0.148773	-0.341602	0.26	-5.05981e-05	-0.999146	-0.126495	-0.42764	0.26	-5.34058e-05	-0.999146	-0.133514	-0.533591
	0.261	-7.95288e-05	-0.999146	-0.198822		0.261	-5.62744e-05	-0.999146	-0.140686	-0.342288	0.261	-5.07813e-05	-0.999146	-0.126953	-0.431226	0.261	-5.53589e-05	-0.999146	-0.138397	-0.529242
	0.262	-8.33435e-05	-0.999146	-0.208359		0.262	-5.84412e-05	-0.999146	-0.146103	-0.343433	0.262	-5.18188e-05	-0.999146	-0.129547	-0.432065	0.262	-5.25208e-05	-0.999146	-0.131302	-0.536642
	0.263	-8.08106e-05	-0.999146	-0.202026		0.263	-5.62439e-05	-0.999146	-0.14061	-0.340839	0.263	-5.05066e-05	-0.999146	-0.126266	-0.431454	0.263	-5.31616e-05	-0.999146	-0.132904	-0.538397
	0.264	-8.03528e-05	-0.999146	-0.200882		0.264	-5.79834e-05	-0.999146	-0.144959	-0.344959	0.264	-4.96216e-05	-0.999146	-0.124054	-0.42886	0.264	-5.2063e-05	-0.999146	-0.130157	-0.533133
	0.265	-8.20618e-05	-0.999146	-0.205154		0.265	-6.08521e-05	-0.999146	-0.15213	-0.341525	0.265	-4.98962e-05	-0.999146	-0.124741	-0.43298	0.265	-5.54504e-05	-0.999146	-0.138626	-0.537024
	0.266	-7.94678e-05	-0.999146	-0.198669		0.266	-5.75256e-05	-0.999146	-0.143814	-0.348697	0.266	-5.13306e-05	-0.999146	-0.128326	-0.431836	0.266	-5.41382e-05	-0.999146	-0.135345	-0.532294
	0.267	-7.83691e-05	-0.999146	-0.195923		0.267	-5.6488e-05	-0.999146	-0.14122	-0.342593	0.267	-4.99573e-05	-0.999146	-0.124893	-0.434125	0.267	-5.24597e-05	-0.999146	-0.131149	-0.531531
	0.268	-8.078e-05	-0.999146	-0.20195		0.268	-5.88379e-05	-0.999146	-0.147095	-0.344348	0.268	-4.97437e-05	-0.999146	-0.124359	-0.432828	0.268	-5.33752e-05	-0.999146	-0.133438	-0.53382
	0.269	-8.05054e-05	-0.999146	-0.201263		0.269	-5.60303e-05	-0.999146	-0.140076	-0.345721	0.269	-5.03845e-05	-0.999146	-0.125961	-0.431302	0.269	-5.46875e-05	-0.999146	-0.136719	-0.539847
	0.27	-8.02307e-05	-0.999451	-0.200577		0.27	-5.56335e-05	-0.999146	-0.139084	-0.346408	0.27	-4.98047e-05	-0.999146	-0.124512	-0.429166	0.27	-5.43213e-05	-0.999146	-0.135803	-0.532446
	0.271	-8.02612e-05	-0.999146	-0.200653		0.271	-5.98755e-05	-0.999146	-0.149689	-0.347324	0.271	-4.8523e-05	-0.999146	-0.121307	-0.43031	0.271	-5.2002e-05	-0.999146	-0.130005	-0.536032
	0.272	-8.05054e-05	-0.999146	-0.201263		0.272	-5.75562e-05	-0.999146	-0.14389	-0.299792	0.272	-5.13306e-05	-0.999146	-0.128326	-0.432523	0.272	-5.32532e-05	-0.999451	-0.133133	-0.535803
	0.273	-8.0719e-05	-0.999146	-0.201798		0.273	-5.95093e-05	-0.999451	-0.148773	-0.31322	0.273	-5.02014e-05	-0.999146	-0.125504	-0.433743	0.273	-5.60608e-05	-0.999146	-0.140152	-0.535727
	0.274	-4.31824e-05	-0.999146	-0.107956		0.274	-5.65186e-05	-0.999146	-0.141296	-0.322757	0.274	-5.05371e-05	-0.999146	-0.126343	-0.4017	0.274	-5.3009e-05	-0.999146	-0.132523	-0.508566
	0.275	-4.93774e-05	-0.999146	-0.123444		0.275	-5.6488e-05	-0.999146	-0.14122	-0.325427	0.275	-5.10559e-05	-0.999146	-0.12764	-0.417264	0.275	-5.37415e-05	-0.999146	-0.134354	-0.525122
	0.276	-5.06592e-05	-0.999146	-0.126648		0.276	-5.7312e-05	-0.999146	-0.14328	-0.322833	0.276	-5.05066e-05	-0.999146	-0.126266	-0.419247	0.276	-5.33142e-05	-0.999146	-0.133286	-0.522452
	0.277	-5.4657e-05	-0.999146	-0.136642		0.277	-5.8075e-05	-0.999451	-0.145187	-0.326343	0.277	-4.99573e-05	-0.999146	-0.124893	-0.420087	0.277	-5.24597e-05	-0.999146	-0.131149	-0.521231
	0.278	-5.85022e-05	-0.999146	-0.146255		0.278	-5.81665e-05	-0.999146	-0.145416	-0.32085	0.278	-5.09338e-05	-0.999146	-0.127335	-0.421765	0.278	-5.52368e-05	-0.999146	-0.138092	-0.526266
	0.279	-5.74951e-05	-0.999146	-0.143738		0.279	-5.76477e-05	-0.999146	-0.144119	-0.325961	0.279	-5.18494e-05	-0.999146	-0.129623	-0.422147	0.279	-5.39246e-05	-0.999146	-0.134811	-0.523825
	0.28	-5.83801e-05	-0.999146	-0.14595		0.28	-5.87463e-05	-0.999146	-0.146866	-0.331302	0.28	-5.09949e-05	-0.999146	-0.127487	-0.423215	0.28	-5.27344e-05	-0.999146	-0.131836	-0.519553
	0.281	-6.10657e-05	-0.999146	-0.152664		0.281	-5.74341e-05	-0.999146	-0.143585	-0.335803	0.281	-4.96216e-05	-0.999146	-0.124054	-0.425122	0.281	-5.27649e-05	-0.999146	-0.131912	-0.52291
	0.282	-5.80139e-05	-0.999146	-0.145035		0.282	-5.93872e-05	-0.999146	-0.148468	-0.330005	0.282	-4.87366e-05	-0.999146	-0.121841	-0.423062	0.282	-5.23987e-05	-0.999146	-0.130997	-0.52825
	0.283	-5.84412e-05	-0.999146	-0.146103		0.283	-5.67627e-05	-0.999146	-0.141907	-0.328326	0.283	-5.00183e-05	-0.999146	-0.125046	-0.424969	0.283	-5.34668e-05	-0.999146	-0.133667	-0.526648
	0.284	-5.82581e-05	-0.999146	-0.145645		0.284	-5.85022e-05	-0.999146	-0.146255	-0.329776	0.284	-5.13916e-05	-0.999146	-0.128479	-0.426114	0.284	-5.40161e-05	-0.999146	-0.13504	-0.522986
	0.285	-6.00891e-05	-0.999146	-0.150223		0.285	-5.80139e-05	-0.999146	-0.145035	-0.331302	0.285	-4.99573e-05	-0.999146	-0.124893	-0.42291	0.285	-5.35278e-05	-0.999146	-0.13382	-0.529242
	0.286	-6.14014e-05	-0.999146	-0.153503		0.286	-5.8197e-05	-0.999146	-0.145493	-0.324664	0.286	-5.20935e-05	-0.99884	-0.130234	-0.418561	0.286	-5.7312e-05	-0.999146	-0.14328	-0.527945
	0.287	-5.98755e-05	-0.999146	-0.149689		0.287	-5.96619e-05	-0.999451	-0.149155	-0.330997	0.287	-5.16663e-05	-0.999146	-0.129166	-0.424664	0.287	-5.26428e-05	-0.999146	-0.131607	-0.525809
	0.288	-5.96619e-05	-0.999146	-0.149155		0.288	-5.85022e-05	-0.999146	-0.146255	-0.331989	0.288	-5.15137e-05	-0.999146	-0.128784	-0.426724	0.288	-5.41077e-05	-0.999146	-0.135269	-0.527182
	0.289	-5.74646e-05	-0.999146	-0.143662		0.289	-5.74341e-05	-0.999146	-0.143585	-0.331912	0.289	-4.96826e-05	-0.99884	-0.124207	-0.428021	0.289	-5.43213e-05	-0.999146	-0.135803	-0.530997
	0.29	-5.92651e-05	-0.999146	-0.148163		0.29	-5.92346e-05	-0.999146	-0.148087	-0.33092	0.29	-4.88892e-05	-0.99884	-0.122223	-0.421613	0.29	-5.30701e-05	-0.999146	-0.132675	-0.527182
	0.291	-6.073e-05	-0.999146	-0.151825		0.291	-5.93872e-05	-0.999146	-0.148468	-0.33092	0.291	-5.07813e-05	-0.999146	-0.126953	-0.427258	0.291	-5.23987e-05	-0.999146	-0.130997	-0.530539
	0.292	-6.00891e-05	-0.999146	-0.150223		0.292	-5.82581e-05	-0.999146	-0.145645	-0.332523	0.292	-5.10864e-05	-0.999146	-0.127716	-0.427182	0.292	-5.59998e-05	-0.999146	-0.139999	-0.526648
	0.293	-6.25916e-05	-0.999146	-0.156479		0.293	-5.89294e-05	-0.999146	-0.147324	-0.331912	0.293	-4.97742e-05	-0.999146	-0.124435	-0.422681	0.293	-5.39856e-05	-0.999146	-0.134964	-0.530386
	0.294	-5.91736e-05	-0.999146	-0.147934		0.294	-5.78003e-05	-0.999146	-0.144501	-0.328555	0.294	-4.98657e-05	-0.999146	-0.124664	-0.41795	0.294	-5.3772e-05	-0.999146	-0.13443	-0.527258
	0.295	-6.21948e-05	-0.999146	-0.155487		0.295	-5.8197e-05	-0.999146	-0.145493	-0.3297	0.295	-4.90723e-05	-0.999146	-0.122681	-0.42085	0.295	-5.54199e-05	-0.999146	-0.13855	-0.523749
	0.296	-5.9845e-05	-0.999146	-0.149612		0.296	-5.76782e-05	-0.999146	-0.144196	-0.32764	0.296	-4.9469e-05	-0.999146	-0.123672	-0.42207	0.296	-5.27649e-05	-0.999146	-0.131912	-0.525656
	0.297	-6.08215e-05	-0.999146	-0.152054		0.297	-5.80139e-05	-0.999146	-0.145035	-0.332217	0.297	-4.94995e-05	-0.999146	-0.123749	-0.430157	0.297	-5.34058e-05	-0.999146	-0.133514	-0.529471
	0.298	-5.95398e-05	-0.999146	-0.148849		0.298	-5.9021e-05	-0.999146	-0.147553	-0.331836	0.298	-5.14526e-05	-0.999146	-0.128632	-0.424359	0.298	-5.22156e-05	-0.999146	-0.130539	-0.522223
	0.299	-6.17065e-05	-0.999146	-0.154266		0.299	-5.70374e-05	-0.999146	-0.142593	-0.329776	0.299	-5.08728e-05	-0.999146	-0.127182	-0.425046	0.299	-5.54504e-05	-0.999146	-0.138626	-0.528632
	0.3	-6.1554e-05	-0.999146	-0.153885		0.3	-5.68542e-05	-0.999146	-0.142136	-0.333209	0.3	-5.06897e-05	-0.999146	-0.126724	-0.429242	0.3	-5.32532e-05	-0.999146	-0.133133	-0.528784
	0.301	-6.073e-05	-0.999146	-0.151825		0.301	-5.88989e-05	-0.999146	-0.147247	-0.331531	0.301	-5.05066e-05	-0.999146	-0.126266	-0.422833	0.301	-5.37415e-05	-0.999146	-0.134354	-0.525351
	0.302	-6.27747e-05	-0.999451	-0.156937		0.302	-5.83191e-05	-0.999146	-0.145798	-0.331531	0.302	-5.22766e-05	-0.999146	-0.130692	-0.426114	0.302	-5.16968e-05	-0.999146	-0.129242	-0.530844
	0.303	-6.11572e-05	-0.999146	-0.152893		0.303	-5.88989e-05	-0.999146	-0.147247	-0.33176	0.303	-5.06897e-05	-0.999146	-0.126724	-0.425122	0.303	-5.36804e-05	-0.999146	-0.134201	-0.52619
	0.304	-5.88074e-05	-0.999146	-0.147018		0.304	-5.7312e-05	-0.999146	-0.14328	-0.330615	0.304	-4.9469e-05	-0.999146	-0.123672	-0.425427	0.304	-5.26733e-05	-0.999146	-0.131683	-0.528326
	0.305	-6.02417e-05	-0.999146	-0.150604		0.305	-5.94788e-05	-0.999146	-0.148697	-0.333743	0.305	-5.18799e-05	-0.999146	-0.1297	-0.42413	0.305	-5.23376e-05	-0.999146	-0.130844	-0.530768
	0.306	-6.1676e-05	-0.999146	-0.15419		0.306	-5.89905e-05	-0.999146	-0.147476	-0.329395	0.306	-5.19409e-05	-0.999146	-0.129852	-0.430692	0.306	-5.34363e-05	-0.999146	-0.133591	-0.525656
	0.307	-6.1676e-05	-0.999146	-0.15419		0.307	-5.85022e-05	-0.999146	-0.146255	-0.328479	0.307	-5.23682e-05	-0.999146	-0.13092	-0.426953	0.307	-5.48706e-05	-0.999146	-0.137177	-0.525351
	0.308	-6.06689e-05	-0.999451	-0.151672		0.308	-5.78918e-05	-0.999146	-0.14473	-0.331454	0.308	-5.05981e-05	-0.999146	-0.126495	-0.421613	0.308	-5.30701e-05	-0.999146	-0.132675	-0.527335
	0.309	-5.77393e-05	-0.999146	-0.144348		0.309	-5.78308e-05	-0.999146	-0.144577	-0.327869	0.309	-5.03845e-05	-0.999146	-0.125961	-0.425427	0.309	-5.32837e-05	-0.999146	-0.133209	-0.526495
	0.31	-6.12488e-05	-0.999146	-0.153122		0.31	-5.76172e-05	-0.999146	-0.144043	-0.330768	0.31	-4.98352e-05	-0.999146	-0.124588	-0.424588	0.31	-5.34973e-05	-0.999146	-0.133743	-0.523291
	0.311	-6.03638e-05	-0.999146	-0.150909		0.311	-5.85327e-05	-0.999146	-0.146332	-0.331683	0.311	-5.05066e-05	-0.999146	-0.126266	-0.421155	0.311	-5.36804e-05	-0.999146	-0.134201	-0.529395
	0.312	-6.1615e-05	-0.999146	-0.154037		0.312	-5.68542e-05	-0.999146	-0.142136	-0.335498	0.312	-5.07507e-05	-0.999146	-0.126877	-0.422223	0.312	-5.33142e-05	-0.999146	-0.133286	-0.52825
	0.313	-6.00281e-05	-0.999146	-0.15007		0.313	-5.77698e-05	-0.999146	-0.144424	-0.33176	0.313	-5.15747e-05	-0.999146	-0.128937	-0.421384	0.313	-5.41687e-05	-0.999146	-0.135422	-0.529852
	0.314	-6.2561e-05	-0.999146	-0.156403		0.314	-5.77698e-05	-0.999451	-0.144424	-0.33855	0.314	-5.07813e-05	-0.999146	-0.126953	-0.425732	0.314	-5.2948e-05	-0.999146	-0.13237	-0.527411
	0.315	-6.08521e-05	-0.999146	-0.15213		0.315	-5.9021e-05	-0.999451	-0.147553	-0.338168	0.315	-5.16357e-05	-0.999146	-0.129089	-0.421307	0.315	-5.47791e-05	-0.999146	-0.136948	-0.522604
	0.316	-6.19812e-05	-0.999146	-0.154953		0.316	-5.69763e-05	-0.999146	-0.142441	-0.336108	0.316	-5.06897e-05	-0.999146	-0.126724	-0.425046	0.316	-5.49316e-05	-0.999146	-0.137329	-0.529547
	0.317	-6.03638e-05	-0.999146	-0.150909		0.317	-5.68542e-05	-0.999146	-0.142136	-0.326343	0.317	-5.15442e-05	-0.999146	-0.12886	-0.421079	0.317	-5.2063e-05	-0.999146	-0.130157	-0.526877
	0.318	-5.9845e-05	-0.999146	-0.149612		0.318	-5.8136e-05	-0.999451	-0.14534	-0.337482	0.318	-4.95911e-05	-0.999146	-0.123978	-0.426266	0.318	-5.24597e-05	-0.999146	-0.131149	-0.529471
	0.319	-6.20117e-05	-0.999146	-0.155029		0.319	-5.84412e-05	-0.999146	-0.146103	-0.338626	0.319	-5.10559e-05	-0.999146	-0.12764	-0.42001	0.319	-5.45349e-05	-0.999146	-0.136337	-0.532675
	0.32	-5.96619e-05	-0.999146	-0.149155		0.32	-5.66711e-05	-0.999146	-0.141678	-0.335345	0.32	-4.87671e-05	-0.999146	-0.121918	-0.427258	0.32	-5.27954e-05	-0.999146	-0.131989	-0.525732
	0.321	-6.30188e-05	-0.999146	-0.157547		0.321	-5.73731e-05	-0.999146	-0.143433	-0.334125	0.321	-4.94385e-05	-0.999146	-0.123596	-0.421307	0.321	-5.25208e-05	-0.999146	-0.131302	-0.528479
	0.322	-5.96619e-05	-0.999146	-0.149155		0.322	-5.71899e-05	-0.999146	-0.142975	-0.335574	0.322	-4.97742e-05	-0.999146	-0.124435	-0.424054	0.322	-5.58167e-05	-0.999146	-0.139542	-0.532294
	0.323	-6.06384e-05	-0.999146	-0.151596		0.323	-5.66101e-05	-0.999146	-0.141525	-0.32886	0.323	-5.01404e-05	-0.999146	-0.125351	-0.426266	0.323	-5.41992e-05	-0.999146	-0.135498	-0.529013
	0.324	-5.89905e-05	-0.999146	-0.147476		0.324	-5.90515e-05	-0.999451	-0.147629	-0.336261	0.324	-5.20325e-05	-0.999146	-0.130081	-0.42558	0.324	-5.39246e-05	-0.999146	-0.134811	-0.529089
	0.325	-6.04553e-05	-0.999146	-0.151138		0.325	-5.85632e-05	-0.999146	-0.146408	-0.32825	0.325	-5.18494e-05	-0.999146	-0.129623	-0.426572	0.325	-5.31616e-05	-0.999146	-0.132904	-0.527869
	0.326	-6.12183e-05	-0.999146	-0.153046		0.326	-5.71899e-05	-0.999146	-0.142975	-0.330234	0.326	-5.12695e-05	-0.999146	-0.128174	-0.430386	0.326	-5.31616e-05	-0.999146	-0.132904	-0.527716
	0.327	-6.26526e-05	-0.999146	-0.156631		0.327	-5.70068e-05	-0.999146	-0.142517	-0.3371	0.327	-5.08118e-05	-0.999146	-0.127029	-0.425351	0.327	-5.44128e-05	-0.999146	-0.136032	-0.526114
	0.328	-6.26526e-05	-0.999146	-0.156631		0.328	-5.88074e-05	-0.999146	-0.147018	-0.333591	0.328	-5.01099e-05	-0.999146	-0.125275	-0.421765	0.328	-5.16052e-05	-0.999146	-0.129013	-0.529852
	0.329	-6.07605e-05	-0.999146	-0.151901		0.329	-5.75562e-05	-0.999146	-0.14389	-0.333896	0.329	-5.40466e-05	-0.999146	-0.135117	-0.430997	0.329	-5.33447e-05	-0.999146	-0.133362	-0.526724
	0.33	-6.28357e-05	-0.999146	-0.157089		0.33	-5.8136e-05	-0.999146	-0.14534	-0.336566	0.33	-5.36499e-05	-0.999146	-0.134125	-0.428403	0.33	-5.39551e-05	-0.999146	-0.134888	-0.526572
	0.331	-6.15234e-05	-0.999146	-0.153809		0.331	-5.8075e-05	-0.999146	-0.145187	-0.332217	0.331	-4.97742e-05	-0.999146	-0.124435	-0.423596	0.331	-5.58472e-05	-0.999451	-0.139618	-0.526648
	0.332	-5.92957e-05	-0.999146	-0.148239		0.332	-5.66711e-05	-0.999146	-0.141678	-0.334735	0.332	-4.96521e-05	-0.999146	-0.12413	-0.428784	0.332	-5.59387e-05	-0.999146	-0.139847	-0.524283
	0.333	-6.12183e-05	-0.999451	-0.153046		0.333	-5.62744e-05	-0.999146	-0.140686	-0.331378	0.333	-5.08423e-05	-0.999146	-0.127106	-0.421536	0.333	-5.42908e-05	-0.999146	-0.135727	-0.522757
	0.334	-6.05164e-05	-0.999146	-0.151291		0.334	-5.73731e-05	-0.999146	-0.143433	-0.344577	0.334	-5.13916e-05	-0.999146	-0.128479	-0.422681	0.334	-5.30396e-05	-0.999146	-0.132599	-0.523672
	0.335	-6.073e-05	-0.999146	-0.151825		0.335	-5.92346e-05	-0.999146	-0.148087	-0.331226	0.335	-4.96521e-05	-0.99884	-0.12413	-0.421536	0.335	-5.42297e-05	-0.999146	-0.135574	-0.525656
	0.336	-6.18897e-05	-0.999146	-0.154724		0.336	-5.66406e-05	-0.999146	-0.141602	-0.325046	0.336	-4.97742e-05	-0.999146	-0.124435	-0.430768	0.336	-5.44128e-05	-0.999146	-0.136032	-0.527945
	0.337	-6.11572e-05	-0.999146	-0.152893		0.337	-5.76782e-05	-0.999146	-0.144196	-0.332294	0.337	-4.92859e-05	-0.999146	-0.123215	-0.430768	0.337	-5.26123e-05	-0.999146	-0.131531	-0.526419
	0.338	-6.06995e-05	-0.999146	-0.151749		0.338	-5.67017e-05	-0.999451	-0.141754	-0.332904	0.338	-4.98352e-05	-0.999146	-0.124588	-0.425656	0.338	-5.2124e-05	-0.999146	-0.13031	-0.527716
	0.339	-6.19202e-05	-0.999146	-0.1548		0.339	-5.86243e-05	-0.999146	-0.146561	-0.329089	0.339	-5.05066e-05	-0.999146	-0.126266	-0.426801	0.339	-5.22766e-05	-0.999146	-0.130692	-0.532141
	0.34	-6.32629e-05	-0.999146	-0.158157		0.34	-5.77393e-05	-0.999146	-0.144348	-0.335269	0.34	-5.14832e-05	-0.999146	-0.128708	-0.426572	0.34	-5.52368e-05	-0.999146	-0.138092	-0.527258
	0.341	-6.10962e-05	-0.999146	-0.15274		0.341	-5.86243e-05	-0.999146	-0.146561	-0.331378	0.341	-4.97742e-05	-0.999146	-0.124435	-0.429395	0.341	-5.30396e-05	-0.999146	-0.132599	-0.52558
	0.342	-6.01501e-05	-0.999146	-0.150375		0.342	-5.78003e-05	-0.999146	-0.144501	-0.32886	0.342	-5.02014e-05	-0.999146	-0.125504	-0.430005	0.342	-5.41992e-05	-0.999146	-0.135498	-0.529623
	0.343	-6.25916e-05	-0.999146	-0.156479		0.343	-5.89294e-05	-0.999451	-0.147324	-0.334354	0.343	-5.09644e-05	-0.999146	-0.127411	-0.422528	0.343	-5.22156e-05	-0.999146	-0.130539	-0.534354
	0.344	-6.19812e-05	-0.999146	-0.154953		0.344	-5.69153e-05	-0.999146	-0.142288	-0.33176	0.344	-5.16968e-05	-0.999146	-0.129242	-0.426038	0.344	-5.36499e-05	-0.999146	-0.134125	-0.527182
	0.345	-5.97229e-05	-0.999146	-0.149307		0.345	-5.84412e-05	-0.999146	-0.146103	-0.335345	0.345	-4.96521e-05	-0.999146	-0.12413	-0.422375	0.345	-5.43823e-05	-0.999146	-0.135956	-0.528174
	0.346	-6.00586e-05	-0.999146	-0.150146		0.346	-5.69763e-05	-0.999146	-0.142441	-0.329166	0.346	-5.10254e-05	-0.999146	-0.127563	-0.422986	0.346	-5.26733e-05	-0.999146	-0.131683	-0.523901
	0.347	-6.08826e-05	-0.999146	-0.152206		0.347	-5.75867e-05	-0.999146	-0.143967	-0.331454	0.347	-4.92249e-05	-0.999146	-0.123062	-0.423062	0.347	-5.49316e-05	-0.999146	-0.137329	-0.528708
	0.348	-6.25916e-05	-0.999146	-0.156479		0.348	-5.77698e-05	-0.999146	-0.144424	-0.332294	0.348	-5.10559e-05	-0.999146	-0.12764	-0.425961	0.348	-5.56946e-05	-0.999146	-0.139236	-0.531454
	0.349	-5.94788e-05	-0.999146	-0.148697		0.349	-5.73425e-05	-0.999146	-0.143356	-0.33382	0.349	-4.93164e-05	-0.999146	-0.123291	-0.426572	0.349	-5.22766e-05	-0.999146	-0.130692	-0.52886
	0.35	-6.02722e-05	-0.999146	-0.150681		0.35	-5.59387e-05	-0.999146	-0.139847	-0.331836	0.35	-5.09644e-05	-0.999146	-0.127411	-0.42207	0.35	-5.19714e-05	-0.999146	-0.129929	-0.526495
	0.351	-6.13403e-05	-0.999146	-0.153351		0.351	-5.85632e-05	-0.999146	-0.146408	-0.331531	0.351	-5.05676e-05	-0.999146	-0.126419	-0.426038	0.351	-5.33752e-05	-0.999146	-0.133438	-0.528937
	0.352	-6.17676e-05	-0.999451	-0.154419		0.352	-6.03027e-05	-0.999146	-0.150757	-0.332828	0.352	-5.12695e-05	-0.999146	-0.128174	-0.423825	0.352	-5.34973e-05	-0.999146	-0.133743	-0.527716
	0.353	-5.93262e-05	-0.999146	-0.148315		0.353	-5.60303e-05	-0.999146	-0.140076	-0.329089	0.353	-5.01099e-05	-0.999146	-0.125275	-0.425809	0.353	-5.37415e-05	-0.999146	-0.134354	-0.523062
	0.354	-6.03943e-05	-0.999146	-0.150986		0.354	-5.60303e-05	-0.999146	-0.140076	-0.327029	0.354	-4.9469e-05	-0.999146	-0.123672	-0.429395	0.354	-5.49011e-05	-0.999146	-0.137253	-0.524969
	0.355	-5.89294e-05	-0.999146	-0.147324		0.355	-5.86853e-05	-0.999146	-0.146713	-0.329013	0.355	-4.85535e-05	-0.999146	-0.121384	-0.426877	0.355	-5.30701e-05	-0.999146	-0.132675	-0.526724
	0.356	-5.96924e-05	-0.999146	-0.149231		0.356	-5.65796e-05	-0.999146	-0.141449	-0.330463	0.356	-5.03845e-05	-0.999146	-0.125961	-0.430997	0.356	-5.26428e-05	-0.999146	-0.131607	-0.524741
	0.357	-6.31104e-05	-0.999146	-0.157776		0.357	-5.71899e-05	-0.999146	-0.142975	-0.337787	0.357	-5.07202e-05	-0.999146	-0.126801	-0.423978	0.357	-5.45654e-05	-0.999146	-0.136414	-0.527487
	0.358	-6.30493e-05	-0.999146	-0.157623		0.358	-5.53894e-05	-0.999146	-0.138474	-0.33031	0.358	-5.03845e-05	-0.999146	-0.125961	-0.427258	0.358	-5.2063e-05	-0.999146	-0.130157	-0.527869
	0.359	-6.18286e-05	-0.999146	-0.154572		0.359	-5.98145e-05	-0.999146	-0.149536	-0.332446	0.359	-5.15747e-05	-0.999146	-0.128937	-0.427335	0.359	-5.39551e-05	-0.999146	-0.134888	-0.528403
	0.36	-6.29883e-05	-0.999146	-0.157471		0.36	-5.8136e-05	-0.999146	-0.14534	-0.337024	0.36	-5.12085e-05	-0.999146	-0.128021	-0.429471	0.36	-5.41077e-05	-0.999146	-0.135269	-0.528784
	0.361	-6.10657e-05	-0.999146	-0.152664		0.361	-5.58472e-05	-0.999146	-0.139618	-0.329776	0.361	-5.03845e-05	-0.999146	-0.125961	-0.427563	0.361	-5.53284e-05	-0.999146	-0.138321	-0.527258
	0.362	-6.18591e-05	-0.999146	-0.154648		0.362	-5.87158e-05	-0.999146	-0.14679	-0.33382	0.362	-5.0293e-05	-0.999146	-0.125732	-0.425275	0.362	-5.20325e-05	-0.999146	-0.130081	-0.527792
	0.363	-6.09741e-05	-0.999146	-0.152435		0.363	-5.84717e-05	-0.999146	-0.146179	-0.33298	0.363	-5.00183e-05	-0.999146	-0.125046	-0.42619	0.363	-5.35584e-05	-0.999146	-0.133896	-0.529395
	0.364	-6.01807e-05	-0.999146	-0.150452		0.364	-5.78308e-05	-0.999146	-0.144577	-0.331683	0.364	-5.07202e-05	-0.999146	-0.126801	-0.42352	0.364	-5.27649e-05	-0.999146	-0.131912	-0.527335
	0.365	-6.31409e-05	-0.999146	-0.157852		0.365	-5.87769e-05	-0.999146	-0.146942	-0.33298	0.365	-4.8645e-05	-0.999146	-0.121613	-0.427487	0.365	-5.39246e-05	-0.999146	-0.134811	-0.526648
	0.366	-6.24695e-05	-0.999451	-0.156174		0.366	-5.84106e-05	-0.999146	-0.146027	-0.331607	0.366	-4.9469e-05	-0.999146	-0.123672	-0.42146	0.366	-5.53589e-05	-0.999146	-0.138397	-0.525275
	0.367	-6.17981e-05	-0.999146	-0.154495		0.367	-5.72815e-05	-0.999146	-0.143204	-0.331531	0.367	-5.09338e-05	-0.999146	-0.127335	-0.428326	0.367	-5.44434e-05	-0.999146	-0.136108	-0.528937
	0.368	-6.12183e-05	-0.999146	-0.153046		0.368	-5.84412e-05	-0.999146	-0.146103	-0.329852	0.368	-5.21545e-05	-0.999146	-0.130386	-0.427258	0.368	-5.40161e-05	-0.999146	-0.13504	-0.526953
	0.369	-5.97839e-05	-0.999146	-0.14946		0.369	-5.94482e-05	-0.999146	-0.148621	-0.33382	0.369	-4.87671e-05	-0.999146	-0.121918	-0.426038	0.369	-5.19409e-05	-0.999146	-0.129852	-0.52352
	0.37	-6.23474e-05	-0.999146	-0.155869		0.37	-5.8075e-05	-0.999146	-0.145187	-0.330463	0.37	-5.20935e-05	-0.999146	-0.130234	-0.426953	0.37	-5.39246e-05	-0.999146	-0.134811	-0.528479
	0.371	-6.02112e-05	-0.999146	-0.150528		0.371	-5.9082e-05	-0.999146	-0.147705	-0.329623	0.371	-4.953e-05	-0.999146	-0.123825	-0.423444	0.371	-5.52368e-05	-0.999146	-0.138092	-0.526801
	0.372	-5.95703e-05	-0.999146	-0.148926		0.372	-5.71289e-05	-0.999146	-0.142822	-0.330768	0.372	-4.99878e-05	-0.999146	-0.124969	-0.423672	0.372	-5.41687e-05	-0.999146	-0.135422	-0.529929
	0.373	-5.92346e-05	-0.999146	-0.148087		0.373	-5.92346e-05	-0.999451	-0.148087	-0.330081	0.373	-4.99268e-05	-0.999146	-0.124817	-0.428632	0.373	-5.33142e-05	-0.999146	-0.133286	-0.531378
	0.374	-6.06384e-05	-0.999146	-0.151596		0.374	-5.71899e-05	-0.999146	-0.142975	-0.334201	0.374	-4.95911e-05	-0.999146	-0.123978	-0.421155	0.374	-5.19409e-05	-0.999146	-0.129852	-0.525961
	0.375	-6.21643e-05	-0.999146	-0.155411		0.375	-5.72205e-05	-0.999146	-0.143051	-0.339008	0.375	-4.91943e-05	-0.999146	-0.122986	-0.426495	0.375	-5.12695e-05	-0.999146	-0.128174	-0.526572
	0.376	-6.2439e-05	-0.999146	-0.156097		0.376	-5.92651e-05	-0.999451	-0.148163	-0.334659	0.376	-4.80652e-05	-0.999146	-0.120163	-0.426266	0.376	-5.34668e-05	-0.999146	-0.133667	-0.526419
	0.377	-6.00891e-05	-0.999146	-0.150223		0.377	-5.67627e-05	-0.999146	-0.141907	-0.331989	0.377	-4.9408e-05	-0.999146	-0.12352	-0.425809	0.377	-5.43823e-05	-0.999146	-0.135956	-0.535574
	0.378	-5.86243e-05	-0.999146	-0.146561		0.378	-6.06689e-05	-0.999146	-0.151672	-0.33298	0.378	-4.92249e-05	-0.999146	-0.123062	-0.425275	0.378	-5.38025e-05	-0.999146	-0.134506	-0.531683
	0.379	-6.09741e-05	-0.999146	-0.152435		0.379	-5.78918e-05	-0.999146	-0.14473	-0.3297	0.379	-5.06592e-05	-0.999146	-0.126648	-0.426724	0.379	-5.3894e-05	-0.999146	-0.134735	-0.529318
	0.38	-6.23779e-05	-0.999146	-0.155945		0.38	-5.80444e-05	-0.999451	-0.145111	-0.337787	0.38	-5.13306e-05	-0.999146	-0.128326	-0.428174	0.38	-5.42297e-05	-0.999146	-0.135574	-0.525809
	0.381	-6.18286e-05	-0.999146	-0.154572		0.381	-5.51453e-05	-0.999146	-0.137863	-0.332828	0.381	-4.8645e-05	-0.999146	-0.121613	-0.432446	0.381	-5.4657e-05	-0.999146	-0.136642	-0.526266
	0.382	-6.40869e-05	-0.999146	-0.160217		0.382	-5.55725e-05	-0.999146	-0.138931	-0.335422	0.382	-5.04761e-05	-0.999146	-0.12619	-0.425961	0.382	-5.51147e-05	-0.999146	-0.137787	-0.527716
	0.383	-6.1615e-05	-0.999146	-0.154037		0.383	-5.8075e-05	-0.999146	-0.145187	-0.330615	0.383	-4.92554e-05	-0.999146	-0.123138	-0.430005	0.383	-5.22766e-05	-0.999146	-0.130692	-0.526953
	0.384	-6.08521e-05	-0.999146	-0.15213		0.384	-5.91736e-05	-0.999146	-0.147934	-0.3371	0.384	-5.06897e-05	-0.999146	-0.126724	-0.424207	0.384	-5.41687e-05	-0.999146	-0.135422	-0.530005
	0.385	-6.08215e-05	-0.999146	-0.152054		0.385	-5.77087e-05	-0.999146	-0.144272	-0.334735	0.385	-5.13001e-05	-0.999146	-0.12825	-0.428174	0.385	-5.48706e-05	-0.999146	-0.137177	-0.527487
	0.386	-6.2439e-05	-0.999146	-0.156097		0.386	-5.79529e-05	-0.999146	-0.144882	-0.326572	0.386	-5.07813e-05	-0.999146	-0.126953	-0.423291	0.386	-5.44128e-05	-0.999146	-0.136032	-0.530157
	0.387	-5.896e-05	-0.999146	-0.1474		0.387	-5.78003e-05	-0.999146	-0.144501	-0.337558	0.387	-5.01099e-05	-0.999146	-0.125275	-0.424969	0.387	-5.5542e-05	-0.999451	-0.138855	-0.521841
	0.388	-6.11877e-05	-0.999146	-0.152969		0.388	-5.79529e-05	-0.999146	-0.144882	-0.329623	0.388	-5.2002e-05	-0.999146	-0.130005	-0.421765	0.388	-5.31006e-05	-0.999146	-0.132751	-0.531836
	0.389	-6.13098e-05	-0.999146	-0.153275		0.389	-5.98755e-05	-0.999146	-0.149689	-0.33237	0.389	-5.07507e-05	-0.999146	-0.126877	-0.426114	0.389	-5.39246e-05	-0.999146	-0.134811	-0.529166
	0.39	-6.25916e-05	-0.999146	-0.156479		0.39	-5.8075e-05	-0.999146	-0.145187	-0.333743	0.39	-5.08118e-05	-0.999146	-0.127029	-0.429471	0.39	-5.2887e-05	-0.999146	-0.132217	-0.526343
	0.391	-6.31409e-05	-0.999146	-0.157852		0.391	-5.9082e-05	-0.999451	-0.147705	-0.334506	0.391	-5.08118e-05	-0.999146	-0.127029	-0.422604	0.391	-5.31006e-05	-0.999146	-0.132751	-0.523825
	0.392	-6.30188e-05	-0.999146	-0.157547		0.392	-6.04248e-05	-0.999451	-0.151062	-0.333438	0.392	-5.15747e-05	-0.999146	-0.128937	-0.427258	0.392	-5.37109e-05	-0.999146	-0.134277	-0.531149
	0.393	-5.99976e-05	-0.999146	-0.149994		0.393	-5.66101e-05	-0.999146	-0.141525	-0.333209	0.393	-4.99268e-05	-0.999146	-0.124817	-0.424054	0.393	-5.36499e-05	-0.999146	-0.134125	-0.528403
	0.394	-6.01196e-05	-0.999146	-0.150299		0.394	-5.78003e-05	-0.999146	-0.144501	-0.332751	0.394	-5.26428e-05	-0.999146	-0.131607	-0.423596	0.394	-5.44739e-05	-0.999146	-0.136185	-0.528708
	0.395	-6.1676e-05	-0.999146	-0.15419		0.395	-5.83496e-05	-0.999146	-0.145874	-0.331302	0.395	-5.23071e-05	-0.999146	-0.130768	-0.425275	0.395	-5.38025e-05	-0.999146	-0.134506	-0.530997
	0.396	-6.13403e-05	-0.999146	-0.153351		0.396	-5.70984e-05	-0.999146	-0.142746	-0.331226	0.396	-5.02319e-05	-0.999146	-0.12558	-0.431989	0.396	-5.49622e-05	-0.999146	-0.137405	-0.529318
	0.397	-6.18897e-05	-0.999146	-0.154724		0.397	-5.65186e-05	-0.999146	-0.141296	-0.334201	0.397	-4.71191e-05	-0.999146	-0.117798	-0.43031	0.397	-5.2948e-05	-0.99884	-0.13237	-0.529395
	0.398	-5.89905e-05	-0.999146	-0.147476		0.398	-5.97534e-05	-0.999451	-0.149384	-0.334735	0.398	-4.98352e-05	-0.999146	-0.124588	-0.4297	0.398	-5.25818e-05	-0.999146	-0.131454	-0.531378
	0.399	-6.19202e-05	-0.999146	-0.1548		0.399	-5.69763e-05	-0.999146	-0.142441	-0.334888	0.399	-4.8645e-05	-0.999146	-0.121613	-0.424435	0.399	-5.3894e-05	-0.999146	-0.134735	-0.529242
	0.4	-6.00891e-05	-0.999146	-0.150223		0.4	-5.896e-05	-0.999146	-0.1474	-0.330844	0.4	-5.19409e-05	-0.999146	-0.129852	-0.426495	0.4	-5.43823e-05	-0.999146	-0.135956	-0.529318
	0.401	-6.16455e-05	-0.999146	-0.154114		0.401	-5.62439e-05	-0.999146	-0.14061	-0.333209	0.401	-4.91028e-05	-0.999146	-0.122757	-0.429242	0.401	-5.47791e-05	-0.999146	-0.136948	-0.526419
	0.402	-6.03333e-05	-0.999146	-0.150833		0.402	-5.70068e-05	-0.999146	-0.142517	-0.333286	0.402	-5.13001e-05	-0.999146	-0.12825	-0.429471	0.402	-5.3772e-05	-0.999146	-0.13443	-0.532675
	0.403	-6.14319e-05	-0.999146	-0.15358		0.403	-5.87463e-05	-0.999451	-0.146866	-0.330692	0.403	-5.13916e-05	-0.999146	-0.128479	-0.423291	0.403	-5.13001e-05	-0.99884	-0.12825	-0.531149
	0.404	-5.98755e-05	-0.999146	-0.149689		0.404	-5.91736e-05	-0.999451	-0.147934	-0.337253	0.404	-5.04761e-05	-0.999146	-0.12619	-0.426343	0.404	-5.49011e-05	-0.999146	-0.137253	-0.530005
	0.405	-6.21948e-05	-0.999146	-0.155487		0.405	-5.70984e-05	-0.999146	-0.142746	-0.33092	0.405	-5.07507e-05	-0.999146	-0.126877	-0.426877	0.405	-5.49316e-05	-0.999146	-0.137329	-0.530463
	0.406	-6.01807e-05	-0.999146	-0.150452		0.406	-5.85327e-05	-0.999146	-0.146332	-0.328021	0.406	-4.8645e-05	-0.999146	-0.121613	-0.425885	0.406	-5.49927e-05	-0.999146	-0.137482	-0.526266
	0.407	-5.93567e-05	-0.999146	-0.148392		0.407	-5.58167e-05	-0.999146	-0.139542	-0.332828	0.407	-4.84924e-05	-0.999146	-0.121231	-0.429089	0.407	-5.34363e-05	-0.999146	-0.133591	-0.529471
	0.408	-6.05469e-05	-0.999146	-0.151367		0.408	-5.62744e-05	-0.999146	-0.140686	-0.337711	0.408	-5.23682e-05	-0.999146	-0.13092	-0.423825	0.408	-5.65796e-05	-0.999146	-0.141449	-0.534277
	0.409	-6.10352e-05	-0.999146	-0.152588		0.409	-5.8136e-05	-0.999146	-0.14534	-0.337177	0.409	-4.81873e-05	-0.999146	-0.120468	-0.422833	0.409	-5.51147e-05	-0.999146	-0.137787	-0.524741
	0.41	-6.27136e-05	-0.999146	-0.156784		0.41	-5.71899e-05	-0.999146	-0.142975	-0.334354	0.41	-4.91028e-05	-0.999146	-0.122757	-0.425122	0.41	-5.51453e-05	-0.999146	-0.137863	-0.533667
	0.411	-6.38428e-05	-0.999451	-0.159607		0.411	-5.67932e-05	-0.999146	-0.141983	-0.329242	0.411	-5.10864e-05	-0.999146	-0.127716	-0.42619	0.411	-5.4657e-05	-0.999146	-0.136642	-0.534125
	0.412	-6.31714e-05	-0.999146	-0.157928		0.412	-5.76477e-05	-0.999451	-0.144119	-0.33237	0.412	-4.92249e-05	-0.999146	-0.123062	-0.42413	0.412	-5.28259e-05	-0.999146	-0.132065	-0.527258
	0.413	-6.22559e-05	-0.999451	-0.15564		0.413	-5.73731e-05	-0.999451	-0.143433	-0.329013	0.413	-5.12695e-05	-0.999146	-0.128174	-0.422757	0.413	-5.48096e-05	-0.999146	-0.137024	-0.533057
	0.414	-6.00891e-05	-0.999146	-0.150223		0.414	-5.8136e-05	-0.999451	-0.14534	-0.330844	0.414	-4.90112e-05	-0.999146	-0.122528	-0.42619	0.414	-5.33752e-05	-0.999146	-0.133438	-0.530692
	0.415	-6.08826e-05	-0.999146	-0.152206		0.415	-5.59998e-05	-0.999146	-0.139999	-0.334277	0.415	-5.26123e-05	-0.999146	-0.131531	-0.430997	0.415	-5.55725e-05	-0.999146	-0.138931	-0.529242
	0.416	-6.12183e-05	-0.999146	-0.153046		0.416	-5.8075e-05	-0.999451	-0.145187	-0.333514	0.416	-5.2124e-05	-0.999146	-0.13031	-0.425351	0.416	-5.19409e-05	-0.999146	-0.129852	-0.526343
	0.417	-6.14014e-05	-0.999146	-0.153503		0.417	-5.76172e-05	-0.999146	-0.144043	-0.332141	0.417	-5.01099e-05	-0.999146	-0.125275	-0.423749	0.417	-5.34058e-05	-0.999146	-0.133514	-0.530768
	0.418	-6.02417e-05	-0.999146	-0.150604		0.418	-5.69763e-05	-0.999146	-0.142441	-0.337482	0.418	-4.97742e-05	-0.999146	-0.124435	-0.430844	0.418	-5.19714e-05	-0.999146	-0.129929	-0.527182
	0.419	-6.10352e-05	-0.999146	-0.152588		0.419	-5.75867e-05	-0.999146	-0.143967	-0.335193	0.419	-4.91638e-05	-0.999146	-0.12291	-0.424359	0.419	-5.41992e-05	-0.999146	-0.135498	-0.525732
	0.42	-6.11267e-05	-0.999146	-0.152817		0.42	-5.91125e-05	-0.999146	-0.147781	-0.334735	0.42	-4.90112e-05	-0.999146	-0.122528	-0.424435	0.42	-5.41992e-05	-0.999146	-0.135498	-0.527945
	0.421	-6.01196e-05	-0.999146	-0.150299		0.421	-5.84412e-05	-0.999146	-0.146103	-0.331912	0.421	-5.05066e-05	-0.999146	-0.126266	-0.428479	0.421	-5.48096e-05	-0.999146	-0.137024	-0.529089
	0.422	-6.17981e-05	-0.999146	-0.154495		0.422	-5.75867e-05	-0.999146	-0.143967	-0.331378	0.422	-4.88892e-05	-0.999146	-0.122223	-0.427258	0.422	-5.41992e-05	-0.999146	-0.135498	-0.526953
	0.423	-5.9845e-05	-0.999146	-0.149612		0.423	-5.79224e-05	-0.999146	-0.144806	-0.330157	0.423	-5.05676e-05	-0.999146	-0.126419	-0.428403	0.423	-5.18799e-05	-0.999146	-0.1297	-0.529471
	0.424	-6.21643e-05	-0.999146	-0.155411		0.424	-5.97534e-05	-0.999146	-0.149384	-0.329242	0.424	-5.08728e-05	-0.999146	-0.127182	-0.420316	0.424	-5.2887e-05	-0.999146	-0.132217	-0.53588
	0.425	-6.09131e-05	-0.999146	-0.152283		0.425	-6.05469e-05	-0.999451	-0.151367	-0.334201	0.425	-4.97131e-05	-0.999146	-0.124283	-0.423749	0.425	-5.33752e-05	-0.999146	-0.133438	-0.531683
	0.426	-6.10046e-05	-0.999146	-0.152512		0.426	-5.71289e-05	-0.999146	-0.142822	-0.333133	0.426	-4.99573e-05	-0.999146	-0.124893	-0.422375	0.426	-5.31311e-05	-0.999146	-0.132828	-0.529166
	0.427	-6.2439e-05	-0.999146	-0.156097		0.427	-5.76172e-05	-0.999146	-0.144043	-0.323444	0.427	-5.22461e-05	-0.999146	-0.130615	-0.426343	0.427	-5.35278e-05	-0.999146	-0.13382	-0.523215
	0.428	-5.96924e-05	-0.999146	-0.149231		0.428	-5.68848e-05	-0.999146	-0.142212	-0.335803	0.428	-5.07813e-05	-0.999146	-0.126953	-0.425427	0.428	-5.43518e-05	-0.999146	-0.13588	-0.528021
	0.429	-6.08215e-05	-0.999146	-0.152054		0.429	-5.61523e-05	-0.999146	-0.140381	-0.330463	0.429	-5.03845e-05	-0.999146	-0.125961	-0.422147	0.429	-5.49927e-05	-0.999146	-0.137482	-0.534201
	0.43	-6.05469e-05	-0.999146	-0.151367		0.43	-5.65186e-05	-0.999146	-0.141296	-0.331531	0.43	-4.91943e-05	-0.999146	-0.122986	-0.429395	0.43	-5.74341e-05	-0.999146	-0.143585	-0.528174
	0.431	-6.1554e-05	-0.999146	-0.153885		0.431	-5.75562e-05	-0.999146	-0.14389	-0.333514	0.431	-5.04761e-05	-0.999146	-0.12619	-0.428708	0.431	-5.3009e-05	-0.999146	-0.132523	-0.522986
	0.432	-6.06995e-05	-0.999146	-0.151749		0.432	-5.86548e-05	-0.999146	-0.146637	-0.335803	0.432	-5.06592e-05	-0.999146	-0.126648	-0.427945	0.432	-5.32532e-05	-0.999146	-0.133133	-0.531989
	0.433	-6.18897e-05	-0.999146	-0.154724		0.433	-5.84412e-05	-0.999146	-0.146103	-0.330234	0.433	-5.01099e-05	-0.999146	-0.125275	-0.425351	0.433	-5.22461e-05	-0.999146	-0.130615	-0.529929
	0.434	-6.2561e-05	-0.999146	-0.156403		0.434	-5.79834e-05	-0.999146	-0.144959	-0.331531	0.434	-4.99268e-05	-0.999146	-0.124817	-0.427182	0.434	-5.43213e-05	-0.999146	-0.135803	-0.525427
	0.435	-6.35071e-05	-0.999146	-0.158768		0.435	-5.93262e-05	-0.999146	-0.148315	-0.330157	0.435	-5.14832e-05	-0.999146	-0.128708	-0.427945	0.435	-5.37415e-05	-0.999146	-0.134354	-0.529395
	0.436	-6.16455e-05	-0.999146	-0.154114		0.436	-5.85022e-05	-0.999146	-0.146255	-0.336337	0.436	-5.04761e-05	-0.999146	-0.12619	-0.423749	0.436	-5.29785e-05	-0.999146	-0.132446	-0.526495
	0.437	-6.10046e-05	-0.999146	-0.152512		0.437	-5.84717e-05	-0.999146	-0.146179	-0.330157	0.437	-5.02319e-05	-0.999146	-0.12558	-0.425122	0.437	-5.34668e-05	-0.999146	-0.133667	-0.530997
	0.438	-6.1676e-05	-0.999146	-0.15419		0.438	-5.80444e-05	-0.999146	-0.145111	-0.330844	0.438	-5.05676e-05	-0.99884	-0.126419	-0.426266	0.438	-5.32532e-05	-0.999146	-0.133133	-0.528479
	0.439	-6.20422e-05	-0.999146	-0.155106		0.439	-5.96619e-05	-0.999146	-0.149155	-0.326801	0.439	-5.22461e-05	-0.999146	-0.130615	-0.425351	0.439	-5.31006e-05	-0.999146	-0.132751	-0.530539
	0.44	-5.85327e-05	-0.999146	-0.146332		0.44	-5.67932e-05	-0.999146	-0.141983	-0.336108	0.44	-4.97742e-05	-0.999146	-0.124435	-0.428021	0.44	-5.42297e-05	-0.999146	-0.135574	-0.52764
	0.441	-5.98145e-05	-0.999146	-0.149536		0.441	-5.60608e-05	-0.999146	-0.140152	-0.335727	0.441	-5.13001e-05	-0.999146	-0.12825	-0.429166	0.441	-5.39246e-05	-0.999146	-0.134811	-0.523367
	0.442	-5.89905e-05	-0.999146	-0.147476		0.442	-5.84106e-05	-0.999146	-0.146027	-0.33092	0.442	-5.20325e-05	-0.999146	-0.130081	-0.427029	0.442	-5.47791e-05	-0.999146	-0.136948	-0.529089
	0.443	-6.18591e-05	-0.999146	-0.154648		0.443	-5.74341e-05	-0.999451	-0.143585	-0.331531	0.443	-5.07813e-05	-0.999146	-0.126953	-0.428784	0.443	-5.36499e-05	-0.999146	-0.134125	-0.523825
	0.444	-6.14624e-05	-0.999451	-0.153656		0.444	-5.82581e-05	-0.999451	-0.145645	-0.329395	0.444	-4.84314e-05	-0.999146	-0.121079	-0.421307	0.444	-5.32532e-05	-0.999146	-0.133133	-0.524283
	0.445	-5.79529e-05	-0.999146	-0.144882		0.445	-5.90515e-05	-0.999146	-0.147629	-0.333133	0.445	-4.89807e-05	-0.999146	-0.122452	-0.428632	0.445	-5.31311e-05	-0.999146	-0.132828	-0.531454
	0.446	-6.00281e-05	-0.999146	-0.15007		0.446	-5.67322e-05	-0.999146	-0.14183	-0.328632	0.446	-5.0293e-05	-0.999146	-0.125732	-0.42825	0.446	-5.41382e-05	-0.999146	-0.135345	-0.525427
	0.447	-5.99365e-05	-0.999146	-0.149841		0.447	-5.72815e-05	-0.999146	-0.143204	-0.335498	0.447	-4.8645e-05	-0.999146	-0.121613	-0.427335	0.447	-5.51147e-05	-0.999146	-0.137787	-0.526877
	0.448	-6.17065e-05	-0.999146	-0.154266		0.448	-5.59998e-05	-0.999146	-0.139999	-0.330997	0.448	-5.12695e-05	-0.999146	-0.128174	-0.431454	0.448	-5.45654e-05	-0.999146	-0.136414	-0.526495
	0.449	-6.02417e-05	-0.999146	-0.150604		0.449	-5.92651e-05	-0.999146	-0.148163	-0.328708	0.449	-5.08118e-05	-0.999146	-0.127029	-0.426114	0.449	-5.1178e-05	-0.999146	-0.127945	-0.531531
	0.45	-6.28662e-05	-0.999146	-0.157166		0.45	-5.86853e-05	-0.999146	-0.146713	-0.341068	0.45	-5.2002e-05	-0.999146	-0.130005	-0.422757	0.45	-5.43213e-05	-0.999146	-0.135803	-0.527106
	0.451	-6.10046e-05	-0.999146	-0.152512		0.451	-5.88379e-05	-0.999146	-0.147095	-0.326495	0.451	-5.04456e-05	-0.999146	-0.126114	-0.428021	0.451	-5.3772e-05	-0.999146	-0.13443	-0.525961
	0.452	-5.92651e-05	-0.999146	-0.148163		0.452	-5.83496e-05	-0.999146	-0.145874	-0.330844	0.452	-5.11169e-05	-0.999146	-0.127792	-0.424207	0.452	-5.29785e-05	-0.999146	-0.132446	-0.528708
	0.453	-5.9967e-05	-0.999146	-0.149918		0.453	-5.78918e-05	-0.999146	-0.14473	-0.335498	0.453	-5.1178e-05	-0.999146	-0.127945	-0.42413	0.453	-5.33142e-05	-0.999146	-0.133286	-0.526266
	0.454	-6.01196e-05	-0.999146	-0.150299		0.454	-5.77087e-05	-0.999146	-0.144272	-0.332065	0.454	-5.07507e-05	-0.999146	-0.126877	-0.424588	0.454	-5.49316e-05	-0.999146	-0.137329	-0.530386
	0.455	-6.28052e-05	-0.999146	-0.157013		0.455	-5.7251e-05	-0.999146	-0.143127	-0.326343	0.455	-4.953e-05	-0.999146	-0.123825	-0.432904	0.455	-5.49927e-05	-0.999146	-0.137482	-0.522757
	0.456	-6.35376e-05	-0.999146	-0.158844		0.456	-5.70984e-05	-0.999146	-0.142746	-0.334888	0.456	-4.78821e-05	-0.99884	-0.119705	-0.425504	0.456	-5.50842e-05	-0.999146	-0.137711	-0.526801
	0.457	-5.97229e-05	-0.999146	-0.149307		0.457	-5.88379e-05	-0.999146	-0.147095	-0.328174	0.457	-5.05981e-05	-0.999451	-0.126495	-0.429013	0.457	-5.56641e-05	-0.999146	-0.13916	-0.531226
	0.458	-6.15845e-05	-0.999146	-0.153961		0.458	-5.75867e-05	-0.999146	-0.143967	-0.331378	0.458	-4.98962e-05	-0.999146	-0.124741	-0.42619	0.458	-5.31616e-05	-0.999146	-0.132904	-0.529166
	0.459	-6.22253e-05	-0.999146	-0.155563		0.459	-5.94788e-05	-0.999146	-0.148697	-0.332675	0.459	-4.81873e-05	-0.999146	-0.120468	-0.429852	0.459	-5.41992e-05	-0.999146	-0.135498	-0.527487
	0.46	-6.2439e-05	-0.999146	-0.156097		0.46	-5.76172e-05	-0.999146	-0.144043	-0.330997	0.46	-5.27954e-05	-0.999146	-0.131989	-0.425504	0.46	-5.59387e-05	-0.999146	-0.139847	-0.526114
	0.461	-6.12488e-05	-0.999146	-0.153122		0.461	-5.74341e-05	-0.999146	-0.143585	-0.335193	0.461	-4.953e-05	-0.999146	-0.123825	-0.425504	0.461	-5.33752e-05	-0.999146	-0.133438	-0.528174
	0.462	-6.06384e-05	-0.999146	-0.151596		0.462	-5.87769e-05	-0.999146	-0.146942	-0.335574	0.462	-5.02014e-05	-0.999146	-0.125504	-0.426495	0.462	-5.32532e-05	-0.999146	-0.133133	-0.531836
	0.463	-6.27441e-05	-0.999451	-0.15686		0.463	-5.62134e-05	-0.999146	-0.140533	-0.333896	0.463	-5.07813e-05	-0.999146	-0.126953	-0.431302	0.463	-5.32227e-05	-0.999146	-0.133057	-0.529471
	0.464	-5.95703e-05	-0.999146	-0.148926		0.464	-5.70068e-05	-0.999146	-0.142517	-0.330157	0.464	-5.02319e-05	-0.999146	-0.12558	-0.424512	0.464	-5.53894e-05	-0.999451	-0.138474	-0.531683
	0.465	-6.05469e-05	-0.999146	-0.151367		0.465	-5.95703e-05	-0.999146	-0.148926	-0.335803	0.465	-5.00488e-05	-0.999146	-0.125122	-0.429089	0.465	-5.41687e-05	-0.999146	-0.135422	-0.524207
	0.466	-6.27441e-05	-0.999146	-0.15686		0.466	-5.83191e-05	-0.999146	-0.145798	-0.331531	0.466	-5.18188e-05	-0.999146	-0.129547	-0.426114	0.466	-5.31311e-05	-0.999146	-0.132828	-0.522147
	0.467	-6.12183e-05	-0.999146	-0.153046		0.467	-5.7251e-05	-0.999146	-0.143127	-0.33031	0.467	-5.13306e-05	-0.999146	-0.128326	-0.428021	0.467	-5.48096e-05	-0.999146	-0.137024	-0.524893
	0.468	-6.25916e-05	-0.999146	-0.156479		0.468	-5.8075e-05	-0.999146	-0.145187	-0.337558	0.468	-5.07202e-05	-0.999146	-0.126801	-0.422147	0.468	-5.28259e-05	-0.999146	-0.132065	-0.524664
	0.469	-6.14929e-05	-0.999146	-0.153732		0.469	-5.72205e-05	-0.999146	-0.143051	-0.333514	0.469	-5.05676e-05	-0.999146	-0.126419	-0.422223	0.469	-5.42297e-05	-0.999146	-0.135574	-0.526343
	0.47	-5.89905e-05	-0.999146	-0.147476		0.47	-5.78003e-05	-0.999146	-0.144501	-0.334583	0.47	-4.90112e-05	-0.999146	-0.122528	-0.422757	0.47	-5.36804e-05	-0.999146	-0.134201	-0.53237
	0.471	-6.11267e-05	-0.999146	-0.152817		0.471	-5.9906e-05	-0.999146	-0.149765	-0.326801	0.471	-5.14221e-05	-0.999146	-0.128555	-0.429776	0.471	-5.34363e-05	-0.999451	-0.133591	-0.530386
	0.472	-5.98145e-05	-0.999146	-0.149536		0.472	-5.85632e-05	-0.999146	-0.146408	-0.332599	0.472	-5.09338e-05	-0.999146	-0.127335	-0.425961	0.472	-5.45654e-05	-0.999146	-0.136414	-0.529547
	0.473	-6.03638e-05	-0.999146	-0.150909		0.473	-5.78613e-05	-0.999451	-0.144653	-0.332065	0.473	-5.10559e-05	-0.999146	-0.12764	-0.424741	0.473	-5.2063e-05	-0.999146	-0.130157	-0.534583
	0.474	-6.09741e-05	-0.999146	-0.152435		0.474	-5.73425e-05	-0.999146	-0.143356	-0.332523	0.474	-4.87366e-05	-0.999146	-0.121841	-0.43092	0.474	-5.4657e-05	-0.999146	-0.136642	-0.527869
	0.475	-5.89294e-05	-0.999146	-0.147324		0.475	-5.71594e-05	-0.999146	-0.142899	-0.328632	0.475	-5.03845e-05	-0.999146	-0.125961	-0.426953	0.475	-5.36194e-05	-0.999146	-0.134048	-0.528937
	0.476	-6.18286e-05	-0.999146	-0.154572		0.476	-5.63355e-05	-0.999451	-0.140839	-0.328021	0.476	-5.08423e-05	-0.999146	-0.127106	-0.426419	0.476	-5.40161e-05	-0.999146	-0.13504	-0.532675
	0.477	-6.05164e-05	-0.999146	-0.151291		0.477	-5.76172e-05	-0.999146	-0.144043	-0.331226	0.477	-4.98352e-05	-0.999146	-0.124588	-0.42558	0.477	-5.31311e-05	-0.999146	-0.132828	-0.526724
	0.478	-6.14624e-05	-0.999451	-0.153656		0.478	-5.96008e-05	-0.999146	-0.149002	-0.334048	0.478	-4.91943e-05	-0.999146	-0.122986	-0.427563	0.478	-5.22156e-05	-0.999146	-0.130539	-0.531302
	0.479	-6.36597e-05	-0.999451	-0.159149		0.479	-5.44739e-05	-0.999146	-0.136185	-0.334277	0.479	-4.92554e-05	-0.999146	-0.123138	-0.429776	0.479	-5.45044e-05	-0.999146	-0.136261	-0.520926
	0.48	-5.896e-05	-0.999146	-0.1474		0.48	-5.69763e-05	-0.999146	-0.142441	-0.337177	0.48	-4.90723e-05	-0.999146	-0.122681	-0.426572	0.48	-5.59692e-05	-0.999146	-0.139923	-0.528632
	0.481	-6.1676e-05	-0.999146	-0.15419		0.481	-5.66711e-05	-0.999146	-0.141678	-0.334277	0.481	-4.98962e-05	-0.999146	-0.124741	-0.424283	0.481	-5.32532e-05	-0.999146	-0.133133	-0.527716
	0.482	-6.15845e-05	-0.999146	-0.153961		0.482	-5.83496e-05	-0.999146	-0.145874	-0.332217	0.482	-4.98657e-05	-0.999146	-0.124664	-0.429013	0.482	-5.41382e-05	-0.999146	-0.135345	-0.52352
	0.483	-6.02112e-05	-0.999146	-0.150528		0.483	-5.67627e-05	-0.999146	-0.141907	-0.335117	0.483	-5.02014e-05	-0.999146	-0.125504	-0.424435	0.483	-5.31006e-05	-0.999146	-0.132751	-0.529242
	0.484	-6.2561e-05	-0.999146	-0.156403		0.484	-5.88379e-05	-0.999146	-0.147095	-0.334583	0.484	-5.07507e-05	-0.999146	-0.126877	-0.423672	0.484	-5.23682e-05	-0.999146	-0.13092	-0.531989
	0.485	-6.04858e-05	-0.999146	-0.151215		0.485	-5.5603e-05	-0.999146	-0.139008	-0.33649	0.485	-4.88281e-05	-0.999146	-0.12207	-0.421536	0.485	-5.41992e-05	-0.999146	-0.135498	-0.53031
	0.486	-6.14624e-05	-0.999146	-0.153656		0.486	-5.95093e-05	-0.999146	-0.148773	-0.332141	0.486	-4.95911e-05	-0.999146	-0.123978	-0.423978	0.486	-5.35278e-05	-0.999146	-0.13382	-0.53176
	0.487	-5.99365e-05	-0.999146	-0.149841		0.487	-5.78003e-05	-0.999146	-0.144501	-0.328632	0.487	-5.05676e-05	-0.999146	-0.126419	-0.42764	0.487	-5.36194e-05	-0.999146	-0.134048	-0.527335
	0.488	-6.04553e-05	-0.999146	-0.151138		0.488	-5.71899e-05	-0.999146	-0.142975	-0.328403	0.488	-4.9408e-05	-0.999146	-0.12352	-0.430386	0.488	-5.21851e-05	-0.999146	-0.130463	-0.528479
	0.489	-6.17065e-05	-0.999146	-0.154266		0.489	-5.97229e-05	-0.999146	-0.149307	-0.33031	0.489	-4.95911e-05	-0.999146	-0.123978	-0.424359	0.489	-5.48401e-05	-0.999146	-0.1371	-0.527258
	0.49	-6.31714e-05	-0.999146	-0.157928		0.49	-5.87463e-05	-0.999451	-0.146866	-0.333591	0.49	-5.02319e-05	-0.999146	-0.12558	-0.427487	0.49	-5.14832e-05	-0.999146	-0.128708	-0.532599
	0.491	-6.17676e-05	-0.999146	-0.154419		0.491	-5.71899e-05	-0.999146	-0.142975	-0.331378	0.491	-5.07507e-05	-0.999146	-0.126877	-0.431302	0.491	-5.32532e-05	-0.999146	-0.133133	-0.523215
	0.492	-6.12488e-05	-0.999146	-0.153122		0.492	-5.81665e-05	-0.999146	-0.145416	-0.335269	0.492	-5.16663e-05	-0.999146	-0.129166	-0.42764	0.492	-5.29785e-05	-0.999146	-0.132446	-0.526648
	0.493	-6.28052e-05	-0.999146	-0.157013		0.493	-5.71594e-05	-0.999146	-0.142899	-0.332065	0.493	-5.11169e-05	-0.999146	-0.127792	-0.432904	0.493	-5.57861e-05	-0.999146	-0.139465	-0.528632
	0.494	-6.26831e-05	-0.999146	-0.156708		0.494	-5.97534e-05	-0.999451	-0.149384	-0.331149	0.494	-4.99878e-05	-0.999146	-0.124969	-0.424512	0.494	-5.37415e-05	-0.999146	-0.134354	-0.528479
	0.495	-6.01807e-05	-0.999146	-0.150452		0.495	-5.89294e-05	-0.999146	-0.147324	-0.334506	0.495	-5.16968e-05	-0.999451	-0.129242	-0.424969	0.495	-5.47791e-05	-0.999146	-0.136948	-0.527945
	0.496	-6.22253e-05	-0.999146	-0.155563		0.496	-5.89294e-05	-0.999146	-0.147324	-0.333591	0.496	-4.78516e-05	-0.999146	-0.119629	-0.42825	0.496	-5.27344e-05	-0.999146	-0.131836	-0.528708
	0.497	-6.24084e-05	-0.999146	-0.156021		0.497	-5.80139e-05	-0.999146	-0.145035	-0.333057	0.497	-5.05066e-05	-0.999146	-0.126266	-0.421079	0.497	-5.4718e-05	-0.999146	-0.136795	-0.526724
	0.498	-6.09741e-05	-0.999146	-0.152435		0.498	-5.67932e-05	-0.999146	-0.141983	-0.330768	0.498	-5.19409e-05	-0.999146	-0.129852	-0.426877	0.498	-5.23071e-05	-0.999146	-0.130768	-0.529852
	0.499	-6.09436e-05	-0.999146	-0.152359		0.499	-5.88684e-05	-0.999451	-0.147171	-0.331607	0.499	-5.11169e-05	-0.999146	-0.127792	-0.424969	0.499	-5.27039e-05	-0.999146	-0.13176	-0.526877
	0.5	-5.96924e-05	-0.999146	-0.149231		0.5	-5.69763e-05	-0.999146	-0.142441	-0.336185	0.5	-5.2124e-05	-0.999146	-0.13031	-0.427411	0.5	-5.52979e-05	-0.999146	-0.138245	-0.528403
	0.501	-6.47278e-05	-0.999451	-0.161819		0.501	-5.86548e-05	-0.999146	-0.146637	-0.332217	0.501	-4.97742e-05	-0.999146	-0.124435	-0.427716	0.501	-5.31311e-05	-0.999451	-0.132828	-0.525504
	0.502	-5.78918e-05	-0.999146	-0.14473		0.502	-5.73425e-05	-0.999146	-0.143356	-0.329852	0.502	-5.06897e-05	-0.999146	-0.126724	-0.427029	0.502	-5.4718e-05	-0.999146	-0.136795	-0.531683
	0.503	-6.19812e-05	-0.999451	-0.154953		0.503	-5.59692e-05	-0.999146	-0.139923	-0.331149	0.503	-5.17578e-05	-0.999146	-0.129395	-0.425427	0.503	-5.41687e-05	-0.999146	-0.135422	-0.530997
	0.504	-6.25e-05	-0.999146	-0.15625		0.504	-5.81055e-05	-0.999146	-0.145264	-0.331912	0.504	-5.17883e-05	-0.999146	-0.129471	-0.429929	0.504	-5.36804e-05	-0.999451	-0.134201	-0.531378
	0.505	-6.17065e-05	-0.999146	-0.154266		0.505	-5.59692e-05	-0.999146	-0.139923	-0.326801	0.505	-4.91333e-05	-0.999146	-0.122833	-0.425046	0.505	-5.44128e-05	-0.999146	-0.136032	-0.528632
	0.506	-6.09131e-05	-0.999146	-0.152283		0.506	-5.88074e-05	-0.999146	-0.147018	-0.331912	0.506	-5.04456e-05	-0.999146	-0.126114	-0.422681	0.506	-5.38635e-05	-0.999146	-0.134659	-0.524512
	0.507	-6.01807e-05	-0.999146	-0.150452		0.507	-5.96924e-05	-0.999146	-0.149231	-0.328708	0.507	-4.88892e-05	-0.999146	-0.122223	-0.433667	0.507	-5.53894e-05	-0.999146	-0.138474	-0.53176
	0.508	-6.18591e-05	-0.999146	-0.154648		0.508	-5.96924e-05	-0.999146	-0.149231	-0.33092	0.508	-4.70886e-05	-0.99884	-0.117722	-0.427258	0.508	-5.21545e-05	-0.999146	-0.130386	-0.529623
	0.509	-5.99365e-05	-0.999146	-0.149841		0.509	-5.79529e-05	-0.999146	-0.144882	-0.338931	0.509	-5.08728e-05	-0.999146	-0.127182	-0.426419	0.509	-5.41077e-05	-0.999146	-0.135269	-0.52764
	0.51	-6.21948e-05	-0.999146	-0.155487		0.51	-5.78918e-05	-0.999146	-0.14473	-0.336414	0.51	-5.22461e-05	-0.999146	-0.130615	-0.425656	0.51	-5.45654e-05	-0.999146	-0.136414	-0.526953
	0.511	-6.12183e-05	-0.999146	-0.153046		0.511	-5.87463e-05	-0.999146	-0.146866	-0.331683	0.511	-5.28564e-05	-0.999146	-0.132141	-0.421536	0.511	-5.46875e-05	-0.999146	-0.136719	-0.526114
	0.512	-6.21033e-05	-0.999451	-0.155258		0.512	-5.83191e-05	-0.999146	-0.145798	-0.33092	0.512	-5.02014e-05	-0.999146	-0.125504	-0.422452	0.512	-5.50537e-05	-0.999146	-0.137634	-0.528632
	0.513	-6.0791e-05	-0.999146	-0.151978		0.513	-5.54199e-05	-0.999146	-0.13855	-0.327792	0.513	-5.05676e-05	-0.999146	-0.126419	-0.428784	0.513	-5.50232e-05	-0.999146	-0.137558	-0.527335
	0.514	-5.896e-05	-0.999146	-0.1474		0.514	-5.98755e-05	-0.999146	-0.149689	-0.33237	0.514	-5.2063e-05	-0.999146	-0.130157	-0.426877	0.514	-5.44128e-05	-0.999146	-0.136032	-0.527487
	0.515	-6.17676e-05	-0.999146	-0.154419		0.515	-5.85327e-05	-0.999451	-0.146332	-0.329013	0.515	-4.88586e-05	-0.999146	-0.122147	-0.428479	0.515	-5.58472e-05	-0.999146	-0.139618	-0.529242
	0.516	-6.11877e-05	-0.999146	-0.152969		0.516	-5.87158e-05	-0.999146	-0.14679	-0.338168	0.516	-5.07507e-05	-0.999146	-0.126877	-0.425427	0.516	-5.3894e-05	-0.999146	-0.134735	-0.531607
	0.517	-6.1676e-05	-0.999146	-0.15419		0.517	-5.98145e-05	-0.999146	-0.149536	-0.33504	0.517	-5.17273e-05	-0.999146	-0.129318	-0.426648	0.517	-5.2002e-05	-0.999146	-0.130005	-0.533286
	0.518	-6.14014e-05	-0.999146	-0.153503		0.518	-5.70374e-05	-0.999146	-0.142593	-0.333286	0.518	-5.15442e-05	-0.999146	-0.12886	-0.42291	0.518	-5.27039e-05	-0.999146	-0.13176	-0.532599
	0.519	-6.05164e-05	-0.999146	-0.151291		0.519	-5.71289e-05	-0.999146	-0.142822	-0.333057	0.519	-5.09949e-05	-0.999146	-0.127487	-0.422833	0.519	-5.38025e-05	-0.999146	-0.134506	-0.526572
	0.52	-6.1676e-05	-0.999451	-0.15419		0.52	-5.71594e-05	-0.999146	-0.142899	-0.334811	0.52	-4.88892e-05	-0.999146	-0.122223	-0.427182	0.52	-5.62439e-05	-0.999146	-0.14061	-0.524054
	0.521	-5.9906e-05	-0.999146	-0.149765		0.521	-5.61218e-05	-0.999146	-0.140305	-0.329623	0.521	-5.07507e-05	-0.999146	-0.126877	-0.422986	0.521	-5.09033e-05	-0.999146	-0.127258	-0.5297
	0.522	-6.14319e-05	-0.999146	-0.15358		0.522	-5.59998e-05	-0.999146	-0.139999	-0.333896	0.522	-5.2063e-05	-0.999146	-0.130157	-0.421689	0.522	-5.33447e-05	-0.999146	-0.133362	-0.526495
	0.523	-6.17676e-05	-0.999451	-0.154419		0.523	-5.84412e-05	-0.999146	-0.146103	-0.337482	0.523	-5.19409e-05	-0.999146	-0.129852	-0.42825	0.523	-5.36194e-05	-0.999146	-0.134048	-0.528479
	0.524	-6.26526e-05	-0.999146	-0.156631		0.524	-5.95703e-05	-0.999146	-0.148926	-0.33588	0.524	-5.01404e-05	-0.999146	-0.125351	-0.431531	0.524	-5.27954e-05	-0.999146	-0.131989	-0.524588
	0.525	-6.19202e-05	-0.999451	-0.1548		0.525	-5.75256e-05	-0.999146	-0.143814	-0.330692	0.525	-5.00183e-05	-0.999146	-0.125046	-0.425809	0.525	-5.41382e-05	-0.999146	-0.135345	-0.530234
	0.526	-6.06079e-05	-0.999146	-0.15152		0.526	-5.73731e-05	-0.999146	-0.143433	-0.328632	0.526	-5.04761e-05	-0.999146	-0.12619	-0.423672	0.526	-5.28564e-05	-0.999146	-0.132141	-0.529242
	0.527	-5.99976e-05	-0.999451	-0.149994		0.527	-5.88684e-05	-0.999146	-0.147171	-0.329013	0.527	-5.01099e-05	-0.999146	-0.125275	-0.423596	0.527	-5.27344e-05	-0.999146	-0.131836	-0.5297
	0.528	-6.12793e-05	-0.999146	-0.153198		0.528	-5.62744e-05	-0.999146	-0.140686	-0.334048	0.528	-5.09644e-05	-0.999146	-0.127411	-0.425504	0.528	-5.34058e-05	-0.999146	-0.133514	-0.526419
	0.529	-6.06689e-05	-0.999146	-0.151672		0.529	-5.66711e-05	-0.999146	-0.141678	-0.330463	0.529	-4.93469e-05	-0.999146	-0.123367	-0.426801	0.529	-5.3894e-05	-0.999146	-0.134735	-0.534735
	0.53	-5.93567e-05	-0.999146	-0.148392		0.53	-5.66406e-05	-0.999146	-0.141602	-0.335498	0.53	-4.80957e-05	-0.999146	-0.120239	-0.429318	0.53	-5.48401e-05	-0.999146	-0.1371	-0.527563
	0.531	-6.03027e-05	-0.999146	-0.150757		0.531	-5.79529e-05	-0.999146	-0.144882	-0.331607	0.531	-4.97131e-05	-0.999146	-0.124283	-0.424893	0.531	-5.27954e-05	-0.999146	-0.131989	-0.530386
	0.532	-6.32935e-05	-0.999146	-0.158234		0.532	-5.91736e-05	-0.999146	-0.147934	-0.331836	0.532	-5.00488e-05	-0.999146	-0.125122	-0.422833	0.532	-5.58472e-05	-0.999146	-0.139618	-0.52764
	0.533	-6.08521e-05	-0.999146	-0.15213		0.533	-5.80444e-05	-0.999146	-0.145111	-0.332523	0.533	-4.91333e-05	-0.999146	-0.122833	-0.428479	0.533	-5.5481e-05	-0.999146	-0.138702	-0.527945
	0.534	-6.04553e-05	-0.999146	-0.151138		0.534	-5.92651e-05	-0.999451	-0.148163	-0.33237	0.534	-4.91028e-05	-0.999146	-0.122757	-0.424054	0.534	-5.36499e-05	-0.999146	-0.134125	-0.531454
	0.535	-6.18286e-05	-0.999146	-0.154572		0.535	-5.83801e-05	-0.999146	-0.14595	-0.332904	0.535	-4.99268e-05	-0.999146	-0.124817	-0.426648	0.535	-5.44739e-05	-0.999146	-0.136185	-0.527182
	0.536	-5.94788e-05	-0.999146	-0.148697		0.536	-5.84106e-05	-0.999146	-0.146027	-0.337177	0.536	-4.91028e-05	-0.999146	-0.122757	-0.428021	0.536	-5.46875e-05	-0.999146	-0.136719	-0.526572
	0.537	-6.08215e-05	-0.999146	-0.152054		0.537	-5.62439e-05	-0.999146	-0.14061	-0.334506	0.537	-5.01404e-05	-0.999146	-0.125351	-0.431149	0.537	-5.35584e-05	-0.999146	-0.133896	-0.526953
	0.538	-5.92346e-05	-0.999146	-0.148087		0.538	-5.6488e-05	-0.999146	-0.14122	-0.334735	0.538	-5.07507e-05	-0.999146	-0.126877	-0.424664	0.538	-5.39246e-05	-0.999146	-0.134811	-0.529929
	0.539	-6.10657e-05	-0.999146	-0.152664		0.539	-6.06079e-05	-0.999146	-0.15152	-0.336642	0.539	-5.27649e-05	-0.999146	-0.131912	-0.431302	0.539	-5.51758e-05	-0.999146	-0.137939	-0.524893
	0.54	-6.13709e-05	-0.999146	-0.153427		0.54	-5.58167e-05	-0.999146	-0.139542	-0.33298	0.54	-5.15137e-05	-0.999146	-0.128784	-0.425732	0.54	-5.45044e-05	-0.999146	-0.136261	-0.528403
	0.541	-6.03943e-05	-0.999146	-0.150986		0.541	-5.85022e-05	-0.999146	-0.146255	-0.334354	0.541	-5.07507e-05	-0.999451	-0.126877	-0.430997	0.541	-5.2002e-05	-0.999146	-0.130005	-0.526266
	0.542	-6.03638e-05	-0.999146	-0.150909		0.542	-5.8075e-05	-0.999146	-0.145187	-0.330005	0.542	-5.00183e-05	-0.999146	-0.125046	-0.421765	0.542	-5.27344e-05	-0.999146	-0.131836	-0.530768
	0.543	-5.95398e-05	-0.999146	-0.148849		0.543	-5.77393e-05	-0.999146	-0.144348	-0.331454	0.543	-5.06897e-05	-0.999146	-0.126724	-0.430539	0.543	-5.29175e-05	-0.999146	-0.132294	-0.530386
	0.544	-5.99976e-05	-0.999146	-0.149994		0.544	-5.77698e-05	-0.999146	-0.144424	-0.33176	0.544	-4.79126e-05	-0.999146	-0.119781	-0.421841	0.544	-5.3833e-05	-0.999146	-0.134583	-0.529013
	0.545	-5.94788e-05	-0.999146	-0.148697		0.545	-5.69458e-05	-0.999146	-0.142365	-0.325885	0.545	-4.87976e-05	-0.999146	-0.121994	-0.429471	0.545	-5.29175e-05	-0.999146	-0.132294	-0.529013
	0.546	-6.12488e-05	-0.999146	-0.153122		0.546	-5.7251e-05	-0.999146	-0.143127	-0.333362	0.546	-4.93164e-05	-0.999146	-0.123291	-0.43031	0.546	-5.41382e-05	-0.999146	-0.135345	-0.526343
	0.547	-5.84106e-05	-0.999146	-0.146027		0.547	-5.61829e-05	-0.999146	-0.140457	-0.333896	0.547	-5.04761e-05	-0.999146	-0.12619	-0.428632	0.547	-5.18188e-05	-0.999146	-0.129547	-0.529547
	0.548	-5.97229e-05	-0.999146	-0.149307		0.548	-5.69153e-05	-0.999146	-0.142288	-0.32825	0.548	-4.74854e-05	-0.99884	-0.118713	-0.42619	0.548	-5.53589e-05	-0.999146	-0.138397	-0.527411
	0.549	-6.08521e-05	-0.999451	-0.15213		0.549	-5.80139e-05	-0.999146	-0.145035	-0.333667	0.549	-5.21851e-05	-0.999451	-0.130463	-0.424054	0.549	-5.44739e-05	-0.999146	-0.136185	-0.53237
	0.55	-5.94788e-05	-0.999146	-0.148697		0.55	-5.73731e-05	-0.999146	-0.143433	-0.326266	0.55	-5.00488e-05	-0.999146	-0.125122	-0.432065	0.55	-5.27649e-05	-0.999146	-0.131912	-0.52619
	0.551	-6.04248e-05	-0.999146	-0.151062		0.551	-5.82886e-05	-0.999146	-0.145721	-0.331989	0.551	-5.09033e-05	-0.999146	-0.127258	-0.426038	0.551	-5.41382e-05	-0.999146	-0.135345	-0.52619
	0.552	-5.93262e-05	-0.999146	-0.148315		0.552	-5.92651e-05	-0.999146	-0.148163	-0.330768	0.552	-4.99878e-05	-0.999146	-0.124969	-0.427563	0.552	-5.36194e-05	-0.999146	-0.134048	-0.53382
	0.553	-6.09436e-05	-0.999146	-0.152359		0.553	-5.91736e-05	-0.999451	-0.147934	-0.330692	0.553	-4.94385e-05	-0.999146	-0.123596	-0.432904	0.553	-5.33142e-05	-0.999146	-0.133286	-0.525504
	0.554	-6.03943e-05	-0.999146	-0.150986		0.554	-5.78308e-05	-0.999146	-0.144577	-0.331378	0.554	-4.98657e-05	-0.999146	-0.124664	-0.425351	0.554	-5.34058e-05	-0.999146	-0.133514	-0.528479
	0.555	-6.11267e-05	-0.999146	-0.152817		0.555	-5.81665e-05	-0.999146	-0.145416	-0.330615	0.555	-5.01709e-05	-0.999146	-0.125427	-0.43092	0.555	-5.3894e-05	-0.999146	-0.134735	-0.531912
	0.556	-6.19507e-05	-0.999146	-0.154877		0.556	-5.84106e-05	-0.999146	-0.146027	-0.329089	0.556	-5.10559e-05	-0.999146	-0.12764	-0.425961	0.556	-5.36499e-05	-0.999146	-0.134125	-0.528632
	0.557	-6.02112e-05	-0.999146	-0.150528		0.557	-5.67932e-05	-0.999146	-0.141983	-0.327335	0.557	-4.94995e-05	-0.999146	-0.123749	-0.43031	0.557	-5.52063e-05	-0.999146	-0.138016	-0.527029
	0.558	-6.01196e-05	-0.999146	-0.150299		0.558	-5.66711e-05	-0.999146	-0.141678	-0.331531	0.558	-5.07813e-05	-0.999146	-0.126953	-0.429013	0.558	-5.40466e-05	-0.999146	-0.135117	-0.528555
	0.559	-5.91125e-05	-0.999146	-0.147781		0.559	-5.7251e-05	-0.999146	-0.143127	-0.327945	0.559	-5.05066e-05	-0.999146	-0.126266	-0.428174	0.559	-5.29785e-05	-0.999146	-0.132446	-0.525275
	0.56	-6.3385e-05	-0.999146	-0.158463		0.56	-5.67322e-05	-0.999146	-0.14183	-0.336948	0.56	-5.00488e-05	-0.999146	-0.125122	-0.424435	0.56	-5.34363e-05	-0.999146	-0.133591	-0.531149
	0.561	-6.32019e-05	-0.999146	-0.158005		0.561	-5.85938e-05	-0.999146	-0.146484	-0.334048	0.561	-5.16052e-05	-0.999146	-0.129013	-0.431454	0.561	-5.16968e-05	-0.999146	-0.129242	-0.528403
	0.562	-6.25e-05	-0.999146	-0.15625		0.562	-5.93872e-05	-0.999146	-0.148468	-0.334888	0.562	-5.03845e-05	-0.999146	-0.125961	-0.425961	0.562	-5.4657e-05	-0.999146	-0.136642	-0.529242
	0.563	-6.06689e-05	-0.999146	-0.151672		0.563	-6.0791e-05	-0.999451	-0.151978	-0.328937	0.563	-5.04761e-05	-0.999146	-0.12619	-0.428021	0.563	-5.53589e-05	-0.999146	-0.138397	-0.530005
	0.564	-6.17065e-05	-0.999451	-0.154266		0.564	-5.8075e-05	-0.999146	-0.145187	-0.328555	0.564	-5.31616e-05	-0.999451	-0.132904	-0.424893	0.564	-5.32532e-05	-0.999146	-0.133133	-0.529242
	0.565	-5.81055e-05	-0.999146	-0.145264		0.565	-5.77393e-05	-0.999146	-0.144348	-0.328403	0.565	-5.03845e-05	-0.999146	-0.125961	-0.427335	0.565	-5.48096e-05	-0.999146	-0.137024	-0.528403
	0.566	-6.20117e-05	-0.999451	-0.155029		0.566	-5.68237e-05	-0.999146	-0.142059	-0.329776	0.566	-5.0415e-05	-0.999146	-0.126038	-0.425656	0.566	-5.29175e-05	-0.999146	-0.132294	-0.52146
	0.567	-5.88074e-05	-0.999146	-0.147018		0.567	-5.82581e-05	-0.999146	-0.145645	-0.334659	0.567	-5.21851e-05	-0.999146	-0.130463	-0.433362	0.567	-5.26123e-05	-0.999146	-0.131531	-0.528784
	0.568	-6.09741e-05	-0.999146	-0.152435		0.568	-5.81055e-05	-0.999146	-0.145264	-0.335574	0.568	-5.16052e-05	-0.999146	-0.129013	-0.430692	0.568	-5.35278e-05	-0.999146	-0.13382	-0.527716
	0.569	-6.00586e-05	-0.999146	-0.150146		0.569	-5.79834e-05	-0.999146	-0.144959	-0.329929	0.569	-5.19409e-05	-0.999146	-0.129852	-0.432675	0.569	-5.59387e-05	-0.999146	-0.139847	-0.533667
	0.57	-5.88379e-05	-0.999146	-0.147095		0.57	-5.82581e-05	-0.999146	-0.145645	-0.332523	0.57	-5.27649e-05	-0.999146	-0.131912	-0.429013	0.57	-5.29785e-05	-0.999146	-0.132446	-0.523215
	0.571	-6.04248e-05	-0.999146	-0.151062		0.571	-5.66406e-05	-0.999146	-0.141602	-0.336566	0.571	-4.97131e-05	-0.999146	-0.124283	-0.426495	0.571	-5.44128e-05	-0.999146	-0.136032	-0.528937
	0.572	-6.15234e-05	-0.999146	-0.153809		0.572	-5.69153e-05	-0.999146	-0.142288	-0.335574	0.572	-5.14526e-05	-0.999146	-0.128632	-0.43298	0.572	-5.43213e-05	-0.999146	-0.135803	-0.529929
	0.573	-6.20728e-05	-0.999146	-0.155182		0.573	-5.73731e-05	-0.999146	-0.143433	-0.330463	0.573	-5.09033e-05	-0.999146	-0.127258	-0.427945	0.573	-5.42908e-05	-0.999146	-0.135727	-0.52764
	0.574	-5.9906e-05	-0.999146	-0.149765		0.574	-5.63355e-05	-0.999146	-0.140839	-0.332294	0.574	-4.91638e-05	-0.999146	-0.12291	-0.421079	0.574	-4.34265e-05	-0.999146	-0.108566	-0.532904
	0.575	-6.08521e-05	-0.999146	-0.15213		0.575	-5.79834e-05	-0.999146	-0.144959	-0.329623	0.575	-5.07813e-05	-0.999146	-0.126953	-0.429089	0.575	-5.00488e-05	-0.999146	-0.125122	-0.529242
	0.576	-6.15845e-05	-0.999451	-0.153961		0.576	-5.66101e-05	-0.999146	-0.141525	-0.337024	0.576	-5.27344e-05	-0.999146	-0.131836	-0.430844	0.576	-4.89807e-05	-0.999146	-0.122452	-0.525961
	0.577	-6.06079e-05	-0.999146	-0.15152		0.577	-5.94788e-05	-0.999146	-0.148697	-0.329318	0.577	-5.05981e-05	-0.999146	-0.126495	-0.427945	0.577	-4.84924e-05	-0.999146	-0.121231	-0.528021
	0.578	-6.18591e-05	-0.999451	-0.154648		0.578	-5.70374e-05	-0.999146	-0.142593	-0.332828	0.578	-4.97437e-05	-0.999146	-0.124359	-0.419247	0.578	-5.05066e-05	-0.999146	-0.126266	-0.527258
	0.579	-6.14014e-05	-0.999146	-0.153503		0.579	-5.77393e-05	-0.999146	-0.144348	-0.332446	0.579	-5.05066e-05	-0.999146	-0.126266	-0.42558	0.579	-4.953e-05	-0.999146	-0.123825	-0.528784
	0.58	-6.14929e-05	-0.999146	-0.153732		0.58	-5.82886e-05	-0.999146	-0.145721	-0.338474	0.58	-5.11475e-05	-0.999146	-0.127869	-0.429242	0.58	-4.7821e-05	-0.999146	-0.119553	-0.527411
	0.581	-6.14929e-05	-0.999146	-0.153732		0.581	-5.85632e-05	-0.999146	-0.146408	-0.331531	0.581	-5.09644e-05	-0.999146	-0.127411	-0.42825	0.581	-4.91638e-05	-0.999146	-0.12291	-0.530463
	0.582	-5.85632e-05	-0.999146	-0.146408		0.582	-5.89294e-05	-0.999451	-0.147324	-0.332828	0.582	-5.10559e-05	-0.999146	-0.12764	-0.427411	0.582	-5.13001e-05	-0.999146	-0.12825	-0.53382
	0.583	-5.96924e-05	-0.999146	-0.149231		0.583	-3.9917e-05	-0.999146	-0.0997925	-0.326419	0.583	-5.15747e-05	-0.999146	-0.128937	-0.426877	0.583	-5.06592e-05	-0.999146	-0.126648	-0.528937
	0.584	-6.02722e-05	-0.999146	-0.150681		0.584	-4.52881e-05	-0.999146	-0.11322	-0.326953	0.584	-5.07202e-05	-0.999146	-0.126801	-0.425885	0.584	-4.91943e-05	-0.999146	-0.122986	-0.528174
	0.585	-6.14929e-05	-0.999146	-0.153732		0.585	-4.91028e-05	-0.999146	-0.122757	-0.328937	0.585	-5.06897e-05	-0.999146	-0.126724	-0.426724	0.585	-5.16968e-05	-0.999146	-0.129242	-0.53176
	0.586	-6.04858e-05	-0.999146	-0.151215		0.586	-5.01709e-05	-0.999451	-0.125427	-0.338016	0.586	-5.06287e-05	-0.999146	-0.126572	-0.42825	0.586	-5.1178e-05	-0.999146	-0.127945	-0.528632
	0.587	-5.80139e-05	-0.999146	-0.145035		0.587	-4.91333e-05	-0.999146	-0.122833	-0.334659	0.587	-5.29785e-05	-0.999146	-0.132446	-0.426343	0.587	-5.03235e-05	-0.999146	-0.125809	-0.530157
	0.588	-5.89905e-05	-0.999146	-0.147476		0.588	-5.05371e-05	-0.999146	-0.126343	-0.327716	0.588	-5.0354e-05	-0.999146	-0.125885	-0.429318	0.588	-5.08728e-05	-0.999146	-0.127182	-0.525046
	0.589	-6.06079e-05	-0.999146	-0.15152		0.589	-4.83398e-05	-0.999146	-0.12085	-0.331989	0.589	-4.953e-05	-0.999146	-0.123825	-0.426343	0.589	-5.23987e-05	-0.999146	-0.130997	-0.52619
	0.59	-5.93567e-05	-0.999146	-0.148392		0.59	-5.03845e-05	-0.999146	-0.125961	-0.335117	0.59	-5.19104e-05	-0.999146	-0.129776	-0.430386	0.59	-5.08728e-05	-0.999146	-0.127182	-0.521307
	0.591	-6.19202e-05	-0.999146	-0.1548		0.591	-5.25208e-05	-0.999146	-0.131302	-0.33504	0.591	-5.02319e-05	-0.999146	-0.12558	-0.42764	0.591	-5.22156e-05	-0.999146	-0.130539	-0.526495
	0.592	-6.00586e-05	-0.999146	-0.150146		0.592	-5.43213e-05	-0.999451	-0.135803	-0.333362	0.592	-4.88281e-05	-0.999146	-0.12207	-0.427182	0.592	-5.06592e-05	-0.999146	-0.126648	-0.532599
	0.593	-5.9967e-05	-0.999146	-0.149918		0.593	-5.2002e-05	-0.999146	-0.130005	-0.334506	0.593	-5.89294e-05	-0.999146	-0.147324	-0.427258	0.593	-5.21545e-05	-0.999451	-0.130386	-0.528021
	0.594	-6.11877e-05	-0.999146	-0.152969		0.594	-5.13306e-05	-0.999146	-0.128326	-0.334201	0.594	-5.85632e-05	-0.999146	-0.146408	-0.432294	0.594	-5.09033e-05	-0.999146	-0.127258	-0.535117
	0.595	-6.06995e-05	-0.999146	-0.151749		0.595	-5.19104e-05	-0.999146	-0.129776	-0.333057	0.595	-5.88684e-05	-0.999146	-0.147171	-0.424893	0.595	-4.94995e-05	-0.999146	-0.123749	-0.528174
	0.596	-6.00891e-05	-0.999451	-0.150223		0.596	-5.25208e-05	-0.999146	-0.131302	-0.336108	0.596	-5.55115e-05	-0.999146	-0.138779	-0.42352	0.596	-5.02625e-05	-0.999146	-0.125656	-0.528632
	0.597	-6.21033e-05	-0.999146	-0.155258		0.597	-4.98657e-05	-0.999146	-0.124664	-0.335193	0.597	-5.61218e-05	-0.999146	-0.140305	-0.425427	0.597	-5.17883e-05	-0.999146	-0.129471	-0.528937
	0.598	-6.12488e-05	-0.999146	-0.153122		0.598	-5.23987e-05	-0.999146	-0.130997	-0.334277	0.598	-5.59998e-05	-0.999146	-0.139999	-0.427106	0.598	-4.88892e-05	-0.999146	-0.122223	-0.533209
	0.599	-6.14929e-05	-0.999146	-0.153732		0.599	-5.27954e-05	-0.999146	-0.131989	-0.339542	0.599	-5.3772e-05	-0.999146	-0.13443	-0.420087	0.599	-5.14526e-05	-0.999146	-0.128632	-0.524893
	0.6	-6.10046e-05	-0.999146	-0.152512		0.6	-5.27649e-05	-0.999146	-0.131912	-0.329242	0.6	-5.44434e-05	-0.999146	-0.136108	-0.425351	0.6	-5.15137e-05	-0.999146	-0.128784	-0.523978
	0.601	-6.01501e-05	-0.999146	-0.150375		0.601	-5.23682e-05	-0.999146	-0.13092	-0.336108	0.601	-5.67627e-05	-0.999146	-0.141907	-0.422681	0.601	-5.01404e-05	-0.999146	-0.125351	-0.528326
	0.602	-6.14014e-05	-0.999146	-0.153503		0.602	-5.23682e-05	-0.999146	-0.13092	-0.334201	0.602	-5.24597e-05	-0.999146	-0.131149	-0.431683	0.602	-5.23376e-05	-0.999146	-0.130844	-0.526801
	0.603	-6.37817e-05	-0.999146	-0.159454		0.603	-5.3009e-05	-0.999146	-0.132523	-0.332446	0.603	-5.37109e-05	-0.999146	-0.134277	-0.42558	0.603	-5.04761e-05	-0.999146	-0.12619	-0.528021
	0.604	-6.22864e-05	-0.999146	-0.155716		0.604	-5.27649e-05	-0.999146	-0.131912	-0.333438	0.604	-5.26123e-05	-0.999146	-0.131531	-0.424207	0.604	-5.13306e-05	-0.999146	-0.128326	-0.524969
	0.605	-6.32629e-05	-0.999146	-0.158157		0.605	-5.14221e-05	-0.999146	-0.128555	-0.329089	0.605	-5.4657e-05	-0.999146	-0.136642	-0.422986	0.605	-5.23071e-05	-0.999146	-0.130768	-0.532141
	0.606	-6.01807e-05	-0.999146	-0.150452		0.606	-5.18799e-05	-0.999146	-0.1297	-0.330615	0.606	-5.49927e-05	-0.999146	-0.137482	-0.421841	0.606	-5.02625e-05	-0.999146	-0.125656	-0.527029
	0.607	-5.91431e-05	-0.999146	-0.147858		0.607	-5.10559e-05	-0.999146	-0.12764	-0.330615	0.607	-5.44739e-05	-0.999146	-0.136185	-0.421613	0.607	-5.01404e-05	-0.999146	-0.125351	-0.534506
	0.608	-5.896e-05	-0.999146	-0.1474		0.608	-5.2887e-05	-0.999146	-0.132217	-0.331302	0.608	-5.52979e-05	-0.999451	-0.138245	-0.430539	0.608	-5.09338e-05	-0.999146	-0.127335	-0.530157
	0.609	-6.06995e-05	-0.999146	-0.151749		0.609	-5.27344e-05	-0.999146	-0.131836	-0.333743	0.609	-5.52979e-05	-0.999146	-0.138245	-0.42207	0.609	-5.05981e-05	-0.999146	-0.126495	-0.529547
	0.61	-5.94482e-05	-0.999146	-0.148621		0.61	-5.19104e-05	-0.999451	-0.129776	-0.327411	0.61	-5.29785e-05	-0.999146	-0.132446	-0.424741	0.61	-4.93164e-05	-0.999146	-0.123291	-0.528403
	0.611	-5.93872e-05	-0.999146	-0.148468		0.611	-5.32837e-05	-0.999146	-0.133209	-0.332828	0.611	-5.38025e-05	-0.999146	-0.134506	-0.424283	0.611	-5.17578e-05	-0.999146	-0.129395	-0.531836
	0.612	-6.17065e-05	-0.999146	-0.154266		0.612	-5.26123e-05	-0.999451	-0.131531	-0.33092	0.612	-5.38025e-05	-0.999146	-0.134506	-0.425275	0.612	-5.13001e-05	-0.999146	-0.12825	-0.529623
	0.613	-5.9906e-05	-0.999146	-0.149765		0.613	-5.26123e-05	-0.999146	-0.131531	-0.339847	0.613	-5.33752e-05	-0.999146	-0.133438	-0.430157	0.613	-5.19409e-05	-0.999146	-0.129852	-0.523901
	0.614	-5.98755e-05	-0.999146	-0.149689		0.614	-5.27039e-05	-0.999146	-0.13176	-0.330005	0.614	-5.44434e-05	-0.999146	-0.136108	-0.424359	0.614	-5.09644e-05	-0.999146	-0.127411	-0.534277
	0.615	-6.1676e-05	-0.999146	-0.15419		0.615	-5.22461e-05	-0.999146	-0.130615	-0.337253	0.615	-5.44739e-05	-0.999146	-0.136185	-0.425885	0.615	-4.90418e-05	-0.999146	-0.122604	-0.523672
	0.616	-6.01196e-05	-0.999146	-0.150299		0.616	-5.34973e-05	-0.999146	-0.133743	-0.332065	0.616	-5.31616e-05	-0.999146	-0.132904	-0.425275	0.616	-5.18188e-05	-0.999146	-0.129547	-0.531454
	0.617	-6.04858e-05	-0.999146	-0.151215		0.617	-5.17578e-05	-0.999146	-0.129395	-0.330692	0.617	-5.34363e-05	-0.999146	-0.133591	-0.427182	0.617	-5.07507e-05	-0.999146	-0.126877	-0.524969
	0.618	-6.04553e-05	-0.999146	-0.151138		0.618	-5.13916e-05	-0.999146	-0.128479	-0.335574	0.618	-5.37415e-05	-0.999146	-0.134354	-0.423367	0.618	-5.17883e-05	-0.999146	-0.129471	-0.524741
	0.619	-6.14624e-05	-0.999146	-0.153656		0.619	-5.25818e-05	-0.999146	-0.131454	-0.329013	0.619	-5.42603e-05	-0.999146	-0.135651	-0.427335	0.619	-5.30701e-05	-0.999146	-0.132675	-0.528784
	0.62	-6.09741e-05	-0.999146	-0.152435		0.62	-5.11475e-05	-0.999146	-0.127869	-0.332675	0.62	-5.2002e-05	-0.999146	-0.130005	-0.428174	0.62	-5.0293e-05	-0.999146	-0.125732	-0.528784
	0.621	-6.14014e-05	-0.999146	-0.153503		0.621	-5.23071e-05	-0.999146	-0.130768	-0.33443	0.621	-5.47791e-05	-0.999146	-0.136948	-0.430844	0.621	-5.13916e-05	-0.999146	-0.128479	-0.527411
	0.622	-6.03943e-05	-0.999146	-0.150986		0.622	-5.26733e-05	-0.999146	-0.131683	-0.32825	0.622	-5.29785e-05	-0.999146	-0.132446	-0.428708	0.622	-5.29175e-05	-0.999146	-0.132294	-0.526877
	0.623	-5.92651e-05	-0.999146	-0.148163		0.623	-5.41992e-05	-0.999146	-0.135498	-0.333514	0.623	-5.43823e-05	-0.999146	-0.135956	-0.425656	0.623	-5.16052e-05	-0.999146	-0.129013	-0.530539
	0.624	-5.94788e-05	-0.999146	-0.148697		0.624	-5.27039e-05	-0.999451	-0.13176	-0.335193	0.624	-5.27954e-05	-0.999146	-0.131989	-0.424741	0.624	-5.16357e-05	-0.999146	-0.129089	-0.524588
	0.625	-5.96314e-05	-0.999146	-0.149078		0.625	-5.54199e-05	-0.999451	-0.13855	-0.331149	0.625	-5.23376e-05	-0.99884	-0.130844	-0.425732	0.625	-5.11475e-05	-0.999146	-0.127869	-0.530844
	0.626	-6.14929e-05	-0.999146	-0.153732		0.626	-5.52673e-05	-0.999146	-0.138168	-0.333209	0.626	-5.30701e-05	-0.999146	-0.132675	-0.423978	0.626	-5.10864e-05	-0.999146	-0.127716	-0.532217
	0.627	-5.9967e-05	-0.999146	-0.149918		0.627	-5.44434e-05	-0.999146	-0.136108	-0.329242	0.627	-5.29175e-05	-0.999146	-0.132294	-0.431454	0.627	-5.04456e-05	-0.999146	-0.126114	-0.522986
	0.628	-6.26526e-05	-0.999146	-0.156631		0.628	-5.05371e-05	-0.999146	-0.126343	-0.334888	0.628	-5.41382e-05	-0.999146	-0.135345	-0.42291	0.628	-5.19409e-05	-0.999146	-0.129852	-0.525961
	0.629	-6.05469e-05	-0.999146	-0.151367		0.629	-5.49927e-05	-0.999146	-0.137482	-0.331302	0.629	-5.61523e-05	-0.999146	-0.140381	-0.428021	0.629	-5.06897e-05	-0.999146	-0.126724	-0.530005
	0.63	-6.02112e-05	-0.999146	-0.150528		0.63	-5.54504e-05	-0.999146	-0.138626	-0.334277	0.63	-5.51453e-05	-0.999146	-0.137863	-0.42619	0.63	-5.06287e-05	-0.999146	-0.126572	-0.530005
	0.631	-5.93262e-05	-0.999146	-0.148315		0.631	-5.41382e-05	-0.999146	-0.135345	-0.333591	0.631	-5.2948e-05	-0.999146	-0.13237	-0.422986	0.631	-5.06592e-05	-0.999146	-0.126648	-0.525351
	0.632	-5.98755e-05	-0.999146	-0.149689		0.632	-5.36499e-05	-0.999146	-0.134125	-0.330157	0.632	-5.35278e-05	-0.999146	-0.13382	-0.42291	0.632	-4.97131e-05	-0.999146	-0.124283	-0.533209
	0.633	-6.2439e-05	-0.999146	-0.156097		0.633	-5.42297e-05	-0.999146	-0.135574	-0.33092	0.633	-5.19104e-05	-0.99884	-0.129776	-0.427945	0.633	-4.91028e-05	-0.999146	-0.122757	-0.52886
	0.634	-5.9906e-05	-0.999451	-0.149765		0.634	-5.15442e-05	-0.999146	-0.12886	-0.329547	0.634	-5.31921e-05	-0.999146	-0.13298	-0.421231	0.634	-4.9469e-05	-0.999146	-0.123672	-0.52619
	0.635	-6.06995e-05	-0.999146	-0.151749		0.635	-5.45044e-05	-0.999146	-0.136261	-0.33237	0.635	-5.44128e-05	-0.999146	-0.136032	-0.43092	0.635	-5.02625e-05	-0.999146	-0.125656	-0.530844
	0.636	-6.34766e-05	-0.999146	-0.158691		0.636	-5.13001e-05	-0.999146	-0.12825	-0.334201	0.636	-5.13916e-05	-0.999146	-0.128479	-0.429547	0.636	-5.1178e-05	-0.999146	-0.127945	-0.523978
	0.637	-6.19507e-05	-0.999146	-0.154877		0.637	-5.20935e-05	-0.999146	-0.130234	-0.334277	0.637	-5.57251e-05	-0.999146	-0.139313	-0.423291	0.637	-5.05676e-05	-0.999146	-0.126419	-0.525046
	0.638	-5.79224e-05	-0.999146	-0.144806		0.638	-5.48401e-05	-0.999451	-0.1371	-0.335651	0.638	-5.34363e-05	-0.999146	-0.133591	-0.427182	0.638	-5.10864e-05	-0.999146	-0.127716	-0.531149
	0.639	-6.17065e-05	-0.999146	-0.154266		0.639	-5.34363e-05	-0.999146	-0.133591	-0.332217	0.639	-5.00183e-05	-0.99884	-0.125046	-0.420239	0.639	-5.28564e-05	-0.999451	-0.132141	-0.529776
	0.64	-6.14624e-05	-0.999146	-0.153656		0.64	-5.35584e-05	-0.999146	-0.133896	-0.332904	0.64	-5.27649e-05	-0.999146	-0.131912	-0.425122	0.64	-5.09033e-05	-0.999146	-0.127258	-0.530844
	0.641	-6.31104e-05	-0.999146	-0.157776		0.641	-5.46265e-05	-0.999146	-0.136566	-0.337405	0.641	-5.28259e-05	-0.999146	-0.132065	-0.425732	0.641	-5.02319e-05	-0.999146	-0.12558	-0.52413
	0.642	-6.06995e-05	-0.999146	-0.151749		0.642	-5.2887e-05	-0.999146	-0.132217	-0.333286	0.642	-5.36194e-05	-0.999146	-0.134048	-0.42619	0.642	-5.18494e-05	-0.999146	-0.129623	-0.520773
	0.643	-5.88684e-05	-0.999146	-0.147171		0.643	-5.3894e-05	-0.999146	-0.134735	-0.331378	0.643	-5.31616e-05	-0.999146	-0.132904	-0.43031	0.643	-5.37415e-05	-0.999146	-0.134354	-0.52764
	0.644	-6.17676e-05	-0.999146	-0.154419		0.644	-5.25513e-05	-0.999451	-0.131378	-0.33031	0.644	-5.24902e-05	-0.999146	-0.131226	-0.427563	0.644	-5.08728e-05	-0.999146	-0.127182	-0.530539
	0.645	-6.20117e-05	-0.999146	-0.155029		0.645	-5.78308e-05	-0.999451	-0.144577	-0.332294	0.645	-5.25208e-05	-0.999146	-0.131302	-0.436719	0.645	-5.12695e-05	-0.999146	-0.128174	-0.531912
	0.646	-5.98755e-05	-0.999146	-0.149689		0.646	-5.24902e-05	-0.999146	-0.131226	-0.32886	0.646	-5.34668e-05	-0.999146	-0.133667	-0.426114	0.646	-4.95605e-05	-0.999146	-0.123901	-0.529623
	0.647	-6.11572e-05	-0.999146	-0.152893		0.647	-5.00183e-05	-0.999146	-0.125046	-0.336032	0.647	-5.21851e-05	-0.999146	-0.130463	-0.431378	0.647	-5.14832e-05	-0.999146	-0.128708	-0.530005
	0.648	-5.896e-05	-0.999146	-0.1474		0.648	-5.29175e-05	-0.999146	-0.132294	-0.334888	0.648	-5.39856e-05	-0.999146	-0.134964	-0.429929	0.648	-5.25818e-05	-0.999146	-0.131454	-0.531454
	0.649	-6.14624e-05	-0.999146	-0.153656		0.649	-5.31616e-05	-0.999146	-0.132904	-0.330463	0.649	-5.40466e-05	-0.99884	-0.135117	-0.425046	0.649	-5.15442e-05	-0.999146	-0.12886	-0.531226
	0.65	-6.14929e-05	-0.999146	-0.153732		0.65	-5.16357e-05	-0.999146	-0.129089	-0.325504	0.65	-5.3772e-05	-0.999146	-0.13443	-0.427563	0.65	-5.05981e-05	-0.999146	-0.126495	-0.530615
	0.651	-5.8136e-05	-0.999146	-0.14534		0.651	-5.41077e-05	-0.999451	-0.135269	-0.325122	0.651	-5.36499e-05	-0.999146	-0.134125	-0.424207	0.651	-5.15747e-05	-0.999146	-0.128937	-0.528784
	0.652	-6.14624e-05	-0.999146	-0.153656		0.652	-5.25513e-05	-0.999146	-0.131378	-0.334506	0.652	-5.33752e-05	-0.999146	-0.133438	-0.427182	0.652	-5.10864e-05	-0.999146	-0.127716	-0.528174
	0.653	-6.10657e-05	-0.999146	-0.152664		0.653	-5.15442e-05	-0.999146	-0.12886	-0.335117	0.653	-5.41687e-05	-0.999146	-0.135422	-0.434201	0.653	-4.92249e-05	-0.999146	-0.123062	-0.528326
	0.654	-6.22864e-05	-0.999146	-0.155716		0.654	-5.37415e-05	-0.999146	-0.134354	-0.334125	0.654	-5.34363e-05	-0.999146	-0.133591	-0.42764	0.654	-4.99878e-05	-0.999146	-0.124969	-0.527029
	0.655	-6.06384e-05	-0.999146	-0.151596		0.655	-5.27039e-05	-0.999146	-0.13176	-0.330539	0.655	-5.13916e-05	-0.999146	-0.128479	-0.430234	0.655	-5.06897e-05	-0.999146	-0.126724	-0.532446
	0.656	-6.00891e-05	-0.999146	-0.150223		0.656	-5.41382e-05	-0.999146	-0.135345	-0.334048	0.656	-5.58167e-05	-0.999146	-0.139542	-0.428632	0.656	-4.98962e-05	-0.999146	-0.124741	-0.532065
	0.657	-6.1615e-05	-0.999451	-0.154037		0.657	-5.16663e-05	-0.999146	-0.129166	-0.335193	0.657	-5.46875e-05	-0.999146	-0.136719	-0.427182	0.657	-5.09949e-05	-0.999146	-0.127487	-0.527563
	0.658	-5.86243e-05	-0.999146	-0.146561		0.658	-5.25818e-05	-0.999146	-0.131454	-0.333057	0.658	-5.22156e-05	-0.999146	-0.130539	-0.426648	0.658	-5.11475e-05	-0.999146	-0.127869	-0.530768
	0.659	-6.1676e-05	-0.999146	-0.15419		0.659	-5.29175e-05	-0.999451	-0.132294	-0.330615	0.659	-5.31616e-05	-0.999146	-0.132904	-0.426648	0.659	-5.13611e-05	-0.999146	-0.128403	-0.528937
	0.66	-6.11572e-05	-0.999146	-0.152893		0.66	-5.35278e-05	-0.999146	-0.13382	-0.328708	0.66	-5.23071e-05	-0.999146	-0.130768	-0.427563	0.66	-5.15137e-05	-0.999146	-0.128784	-0.530844
	0.661	-5.99976e-05	-0.999146	-0.149994		0.661	-5.27344e-05	-0.999146	-0.131836	-0.328555	0.661	-5.38635e-05	-0.999146	-0.134659	-0.421994	0.661	-5.09033e-05	-0.999146	-0.127258	-0.527792
	0.662	-6.073e-05	-0.999146	-0.151825		0.662	-5.26123e-05	-0.999146	-0.131531	-0.33443	0.662	-5.5481e-05	-0.999146	-0.138702	-0.426572	0.662	-5.11169e-05	-0.999146	-0.127792	-0.527182
	0.663	-6.08826e-05	-0.999146	-0.152206		0.663	-5.31311e-05	-0.999146	-0.132828	-0.33298	0.663	-5.33142e-05	-0.999146	-0.133286	-0.427258	0.663	-5.17578e-05	-0.999146	-0.129395	-0.526419
	0.664	-6.03943e-05	-0.999146	-0.150986		0.664	-5.16357e-05	-0.999146	-0.129089	-0.33031	0.664	-5.33447e-05	-0.999146	-0.133362	-0.429395	0.664	-5.09338e-05	-0.999146	-0.127335	-0.526572
	0.665	-6.12488e-05	-0.999146	-0.153122		0.665	-5.08118e-05	-0.999146	-0.127029	-0.335803	0.665	-5.16357e-05	-0.999146	-0.129089	-0.421307	0.665	-5.06592e-05	-0.999146	-0.126648	-0.528403
	0.666	-6.06384e-05	-0.999146	-0.151596		0.666	-5.16052e-05	-0.999146	-0.129013	-0.329166	0.666	-5.35278e-05	-0.999146	-0.13382	-0.423672	0.666	-5.01099e-05	-0.999146	-0.125275	-0.529776
	0.667	-5.9967e-05	-0.999146	-0.149918		0.667	-5.21851e-05	-0.999146	-0.130463	-0.340915	0.667	-5.27039e-05	-0.999146	-0.13176	-0.427487	0.667	-5.15747e-05	-0.999146	-0.128937	-0.525961
	0.668	-5.78613e-05	-0.999146	-0.144653		0.668	-5.51147e-05	-0.999146	-0.137787	-0.334201	0.668	-5.35278e-05	-0.999146	-0.13382	-0.425122	0.668	-5.07813e-05	-0.999146	-0.126953	-0.528403
	0.669	-6.073e-05	-0.999146	-0.151825		0.669	-5.2124e-05	-0.999451	-0.13031	-0.335269	0.669	-5.26733e-05	-0.999146	-0.131683	-0.428174	0.669	-4.9408e-05	-0.999146	-0.12352	-0.529547
	0.67	-6.04858e-05	-0.999146	-0.151215		0.67	-5.29785e-05	-0.999146	-0.132446	-0.331378	0.67	-5.3833e-05	-0.999146	-0.134583	-0.42413	0.67	-5.13916e-05	-0.999146	-0.128479	-0.525732
	0.671	-6.10657e-05	-0.999146	-0.152664		0.671	-5.48096e-05	-0.999146	-0.137024	-0.335193	0.671	-5.13001e-05	-0.999146	-0.12825	-0.431454	0.671	-5.07202e-05	-0.999146	-0.126801	-0.531683
	0.672	-6.11877e-05	-0.999146	-0.152969		0.672	-5.19104e-05	-0.999146	-0.129776	-0.331912	0.672	-5.09338e-05	-0.999146	-0.127335	-0.424359	0.672	-5.19714e-05	-0.999146	-0.129929	-0.526419
	0.673	-6.00586e-05	-0.999146	-0.150146		0.673	-5.35278e-05	-0.999146	-0.13382	-0.336032	0.673	-5.39856e-05	-0.999146	-0.134964	-0.426877	0.673	-5.25513e-05	-0.999146	-0.131378	-0.526648
	0.674	-6.10352e-05	-0.999146	-0.152588		0.674	-5.31921e-05	-0.999146	-0.13298	-0.33649	0.674	-5.42603e-05	-0.999146	-0.135651	-0.42619	0.674	-5.03845e-05	-0.999146	-0.125961	-0.52558
	0.675	-6.02417e-05	-0.999146	-0.150604		0.675	-5.26733e-05	-0.999146	-0.131683	-0.334583	0.675	-5.22461e-05	-0.999146	-0.130615	-0.427182	0.675	-5.06287e-05	-0.999146	-0.126572	-0.530997
	0.676	-6.02112e-05	-0.999146	-0.150528		0.676	-5.31921e-05	-0.999146	-0.13298	-0.330463	0.676	-5.32227e-05	-0.999146	-0.133057	-0.426877	0.676	-5.05676e-05	-0.999146	-0.126419	-0.525732
	0.677	-6.14319e-05	-0.999451	-0.15358		0.677	-5.26428e-05	-0.999146	-0.131607	-0.333743	0.677	-5.27039e-05	-0.999146	-0.13176	-0.431989	0.677	-5.42297e-05	-0.999146	-0.135574	-0.529623
	0.678	-6.03027e-05	-0.999146	-0.150757		0.678	-5.26123e-05	-0.999146	-0.131531	-0.333743	0.678	-5.24902e-05	-0.999146	-0.131226	-0.428479	0.678	-5.26733e-05	-0.999146	-0.131683	-0.527411
	0.679	-6.20728e-05	-0.999451	-0.155182		0.679	-5.19409e-05	-0.999146	-0.129852	-0.335345	0.679	-5.11169e-05	-0.999146	-0.127792	-0.427716	0.679	-5.17273e-05	-0.999146	-0.129318	-0.527182
	0.68	-6.06689e-05	-0.999146	-0.151672		0.68	-5.35278e-05	-0.999146	-0.13382	-0.333743	0.68	-5.34058e-05	-0.999146	-0.133514	-0.421689	0.68	-5.03235e-05	-0.999146	-0.125809	-0.530844
	0.681	-6.04248e-05	-0.999146	-0.151062		0.681	-5.21851e-05	-0.999146	-0.130463	-0.329395	0.681	-5.52063e-05	-0.999451	-0.138016	-0.424893	0.681	-5.05066e-05	-0.999146	-0.126266	-0.524283
	0.682	-6.04248e-05	-0.999146	-0.151062		0.682	-5.18494e-05	-0.999146	-0.129623	-0.332828	0.682	-5.2124e-05	-0.999146	-0.13031	-0.43092	0.682	-5.10864e-05	-0.999146	-0.127716	-0.528326
	0.683	-6.15234e-05	-0.999451	-0.153809		0.683	-5.23071e-05	-0.999146	-0.130768	-0.327716	0.683	-5.35584e-05	-0.999146	-0.133896	-0.4297	0.683	-5.07813e-05	-0.999146	-0.126953	-0.531454
	0.684	-6.11572e-05	-0.999146	-0.152893		0.684	-5.20325e-05	-0.999146	-0.130081	-0.335803	0.684	-5.28259e-05	-0.999146	-0.132065	-0.427258	0.684	-5.2002e-05	-0.999146	-0.130005	-0.532065
	0.685	-6.15234e-05	-0.999146	-0.153809		0.685	-5.36804e-05	-0.999146	-0.134201	-0.327029	0.685	-5.29785e-05	-0.999146	-0.132446	-0.42825	0.685	-5.09949e-05	-0.999146	-0.127487	-0.531531
	0.686	-6.20422e-05	-0.999146	-0.155106		0.686	-5.5603e-05	-0.999451	-0.139008	-0.332599	0.686	-5.47791e-05	-0.999146	-0.136948	-0.429089	0.686	-5.2063e-05	-0.999146	-0.130157	-0.524893
	0.687	-6.05469e-05	-0.999146	-0.151367		0.687	-5.38635e-05	-0.999146	-0.134659	-0.330234	0.687	-5.55115e-05	-0.999146	-0.138779	-0.428632	0.687	-4.87366e-05	-0.999146	-0.121841	-0.526877
	0.688	-6.18897e-05	-0.999146	-0.154724		0.688	-5.27954e-05	-0.999146	-0.131989	-0.332065	0.688	-5.21851e-05	-0.999146	-0.130463	-0.426038	0.688	-5.27344e-05	-0.999146	-0.131836	-0.529776
	0.689	-5.98755e-05	-0.999146	-0.149689		0.689	-5.31921e-05	-0.999146	-0.13298	-0.329776	0.689	-5.50537e-05	-0.999146	-0.137634	-0.423672	0.689	-5.16663e-05	-0.999146	-0.129166	-0.52619
	0.69	-6.21948e-05	-0.999146	-0.155487		0.69	-5.18799e-05	-0.999146	-0.1297	-0.335727	0.69	-5.24597e-05	-0.999146	-0.131149	-0.4297	0.69	-5.05371e-05	-0.999146	-0.126343	-0.531378
	0.691	-6.09131e-05	-0.999146	-0.152283		0.691	-5.51147e-05	-0.999146	-0.137787	-0.330615	0.691	-5.27039e-05	-0.999146	-0.13176	-0.429547	0.691	-4.953e-05	-0.999146	-0.123825	-0.531378
	0.692	-6.10657e-05	-0.999146	-0.152664		0.692	-5.31311e-05	-0.999146	-0.132828	-0.333057	0.692	-5.40466e-05	-0.999146	-0.135117	-0.428403	0.692	-5.24597e-05	-0.999146	-0.131149	-0.528021
	0.693	-6.20728e-05	-0.999146	-0.155182		0.693	-5.41687e-05	-0.999146	-0.135422	-0.334811	0.693	-5.41992e-05	-0.999146	-0.135498	-0.423291	0.693	-5.13611e-05	-0.999146	-0.128403	-0.533133
	0.694	-6.02417e-05	-0.999146	-0.150604		0.694	-5.22461e-05	-0.999146	-0.130615	-0.329242	0.694	-5.30701e-05	-0.999146	-0.132675	-0.42825	0.694	-5.14832e-05	-0.999146	-0.128708	-0.534583
	0.695	-6.1615e-05	-0.999146	-0.154037		0.695	-5.48401e-05	-0.999146	-0.1371	-0.328784	0.695	-5.4718e-05	-0.999146	-0.136795	-0.426038	0.695	-5.23987e-05	-0.999146	-0.130997	-0.524817
	0.696	-6.04248e-05	-0.999146	-0.151062		0.696	-5.3894e-05	-0.999146	-0.134735	-0.332599	0.696	-5.23682e-05	-0.999146	-0.13092	-0.43092	0.696	-5.17273e-05	-0.999146	-0.129318	-0.525885
	0.697	-6.22253e-05	-0.999146	-0.155563		0.697	-5.06287e-05	-0.999146	-0.126572	-0.336948	0.697	-5.42297e-05	-0.999146	-0.135574	-0.424817	0.697	-5.17578e-05	-0.999146	-0.129395	-0.52886
	0.698	-6.35376e-05	-0.999451	-0.158844		0.698	-5.50232e-05	-0.999146	-0.137558	-0.335345	0.698	-5.54199e-05	-0.999146	-0.13855	-0.42825	0.698	-5.25513e-05	-0.999146	-0.131378	-0.532446
	0.699	-5.88379e-05	-0.999146	-0.147095		0.699	-5.18494e-05	-0.999146	-0.129623	-0.323749	0.699	-5.38635e-05	-0.999146	-0.134659	-0.42413	0.699	-5.16968e-05	-0.999146	-0.129242	-0.531149
	0.7	-5.65491e-05	-0.999146	-0.141373		0.7	-5.2948e-05	-0.999146	-0.13237	-0.328326	0.7	-5.31311e-05	-0.999146	-0.132828	-0.426953	0.7	-5.17273e-05	-0.999146	-0.129318	-0.52825
	0.701	-5.88989e-05	-0.999146	-0.147247		0.701	-5.34973e-05	-0.999146	-0.133743	-0.331607	0.701	-5.48706e-05	-0.999146	-0.137177	-0.425732	0.701	-5.05676e-05	-0.999146	-0.126419	-0.528708
	0.702	-6.20422e-05	-0.999146	-0.155106		0.702	-5.38025e-05	-0.999146	-0.134506	-0.330081	0.702	-5.51453e-05	-0.999146	-0.137863	-0.42764	0.702	-5.30701e-05	-0.999146	-0.132675	-0.53176
	0.703	-5.98755e-05	-0.999146	-0.149689		0.703	-5.33752e-05	-0.999146	-0.133438	-0.332523	0.703	-5.43518e-05	-0.999146	-0.13588	-0.427487	0.703	-5.24597e-05	-0.999146	-0.131149	-0.531531
	0.704	-6.06079e-05	-0.999146	-0.15152		0.704	-5.32837e-05	-0.999146	-0.133209	-0.333286	0.704	-5.23376e-05	-0.999146	-0.130844	-0.424817	0.704	-5.2002e-05	-0.999146	-0.130005	-0.525961
	0.705	-6.22559e-05	-0.999146	-0.15564		0.705	-5.31006e-05	-0.999146	-0.132751	-0.329929	0.705	-5.2124e-05	-0.999146	-0.13031	-0.426495	0.705	-5.21851e-05	-0.999146	-0.130463	-0.532065
	0.706	-6.01807e-05	-0.999146	-0.150452		0.706	-5.25208e-05	-0.999146	-0.131302	-0.332751	0.706	-5.31921e-05	-0.999146	-0.13298	-0.42825	0.706	-5.05066e-05	-0.999146	-0.126266	-0.531302
	0.707	-6.14319e-05	-0.999146	-0.15358		0.707	-5.24902e-05	-0.999146	-0.131226	-0.332141	0.707	-5.31921e-05	-0.999146	-0.13298	-0.424969	0.707	-5.17883e-05	-0.999146	-0.129471	-0.529395
	0.708	-5.93567e-05	-0.999146	-0.148392		0.708	-5.36804e-05	-0.999146	-0.134201	-0.329776	0.708	-5.40466e-05	-0.999146	-0.135117	-0.425732	0.708	-5.37109e-05	-0.999146	-0.134277	-0.526266
	0.709	-5.94482e-05	-0.999146	-0.148621		0.709	-5.3894e-05	-0.999146	-0.134735	-0.335422	0.709	-5.32227e-05	-0.999146	-0.133057	-0.43031	0.709	-4.98962e-05	-0.999146	-0.124741	-0.526038
	0.71	-6.07605e-05	-0.999146	-0.151901		0.71	-5.39551e-05	-0.999146	-0.134888	-0.33382	0.71	-5.13001e-05	-0.99884	-0.12825	-0.426648	0.71	-5.34668e-05	-0.999146	-0.133667	-0.524588
	0.711	-5.94788e-05	-0.999146	-0.148697		0.711	-5.23376e-05	-0.999146	-0.130844	-0.33298	0.711	-5.32532e-05	-0.999146	-0.133133	-0.429166	0.711	-5.36499e-05	-0.999146	-0.134125	-0.527106
	0.712	-6.12488e-05	-0.999146	-0.153122		0.712	-5.32837e-05	-0.999146	-0.133209	-0.333286	0.712	-5.32532e-05	-0.999146	-0.133133	-0.428937	0.712	-5.09033e-05	-0.999146	-0.127258	-0.526953
	0.713	-6.17065e-05	-0.999146	-0.154266		0.713	-5.33142e-05	-0.999146	-0.133286	-0.33298	0.713	-5.16357e-05	-0.999146	-0.129089	-0.425122	0.713	-5.32227e-05	-0.999146	-0.133057	-0.529471
	0.714	-6.03943e-05	-0.999146	-0.150986		0.714	-5.22766e-05	-0.999146	-0.130692	-0.332523	0.714	-5.30701e-05	-0.999146	-0.132675	-0.425961	0.714	-5.22766e-05	-0.999451	-0.130692	-0.528784
	0.715	-6.23779e-05	-0.999146	-0.155945		0.715	-5.49011e-05	-0.999146	-0.137253	-0.333667	0.715	-5.22766e-05	-0.999146	-0.130692	-0.42207	0.715	-5.16968e-05	-0.999146	-0.129242	-0.531149
	0.716	-6.14624e-05	-0.999146	-0.153656		0.716	-5.23682e-05	-0.999146	-0.13092	-0.33237	0.716	-5.38025e-05	-0.999146	-0.134506	-0.427029	0.716	-5.05371e-05	-0.999146	-0.126343	-0.534277
	0.717	-6.1676e-05	-0.999146	-0.15419		0.717	-5.12085e-05	-0.999146	-0.128021	-0.333667	0.717	-5.5542e-05	-0.999146	-0.138855	-0.422757	0.717	-5.23071e-05	-0.999451	-0.130768	-0.530234
	0.718	-5.79834e-05	-0.999146	-0.144959		0.718	-5.31311e-05	-0.999146	-0.132828	-0.333133	0.718	-5.23682e-05	-0.999146	-0.13092	-0.425275	0.718	-5.08728e-05	-0.999146	-0.127182	-0.529623
	0.719	-6.13098e-05	-0.999146	-0.153275		0.719	-5.50842e-05	-0.999451	-0.137711	-0.329242	0.719	-5.27649e-05	-0.999146	-0.131912	-0.429547	0.719	-5.0293e-05	-0.999146	-0.125732	-0.531454
	0.72	-6.18897e-05	-0.999146	-0.154724		0.72	-5.48706e-05	-0.999146	-0.137177	-0.328937	0.72	-5.42908e-05	-0.999146	-0.135727	-0.427029	0.72	-5.1178e-05	-0.999146	-0.127945	-0.529318
	0.721	-5.9021e-05	-0.999146	-0.147553		0.721	-5.37415e-05	-0.999146	-0.134354	-0.332446	0.721	-5.30701e-05	-0.999146	-0.132675	-0.425656	0.721	-5.16357e-05	-0.999146	-0.129089	-0.530692
	0.722	-6.10657e-05	-0.999146	-0.152664		0.722	-5.16968e-05	-0.999146	-0.129242	-0.33382	0.722	-5.37109e-05	-0.999146	-0.134277	-0.422452	0.722	-5.07813e-05	-0.999146	-0.126953	-0.531226
	0.723	-6.16455e-05	-0.999146	-0.154114		0.723	-5.2948e-05	-0.999146	-0.13237	-0.327258	0.723	-5.20935e-05	-0.999146	-0.130234	-0.429089	0.723	-5.17883e-05	-0.999146	-0.129471	-0.527182
	0.724	-5.98145e-05	-0.999146	-0.149536		0.724	-5.16052e-05	-0.999146	-0.129013	-0.333896	0.724	-5.36194e-05	-0.999146	-0.134048	-0.432065	0.724	-5.43518e-05	-0.999146	-0.13588	-0.525732
	0.725	-5.95398e-05	-0.999146	-0.148849		0.725	-5.23376e-05	-0.999146	-0.130844	-0.331149	0.725	-5.34973e-05	-0.999146	-0.133743	-0.428403	0.725	-5.26733e-05	-0.999146	-0.131683	-0.518485
	0.726	-6.14014e-05	-0.999146	-0.153503		0.726	-5.37109e-05	-0.999146	-0.134277	-0.33298	0.726	-5.18494e-05	-0.999146	-0.129623	-0.423672	0.726	-5.16663e-05	-0.999146	-0.129166	-0.527869
	0.727	-5.94482e-05	-0.999146	-0.148621		0.727	-5.34058e-05	-0.999146	-0.133514	-0.327411	0.727	-5.55115e-05	-0.999146	-0.138779	-0.421689	0.727	-4.92859e-05	-0.999146	-0.123215	-0.53649
	0.728	-5.95093e-05	-0.999146	-0.148773		0.728	-5.28564e-05	-0.999146	-0.132141	-0.333591	0.728	-5.28259e-05	-0.999146	-0.132065	-0.426038	0.728	-5.12085e-05	-0.999146	-0.128021	-0.52764
	0.729	-6.11267e-05	-0.999146	-0.152817		0.729	-5.49927e-05	-0.999146	-0.137482	-0.34061	0.729	-5.44128e-05	-0.999146	-0.136032	-0.426038	0.729	-5.36804e-05	-0.999146	-0.134201	-0.527945
	0.73	-6.15234e-05	-0.999146	-0.153809		0.73	-5.40772e-05	-0.999146	-0.135193	-0.331683	0.73	-5.51758e-05	-0.999146	-0.137939	-0.425427	0.73	-5.12695e-05	-0.999146	-0.128174	-0.530692
	0.731	-6.18286e-05	-0.999146	-0.154572		0.731	-5.3894e-05	-0.999146	-0.134735	-0.330844	0.731	-5.21851e-05	-0.999146	-0.130463	-0.43176	0.731	-4.91943e-05	-0.999146	-0.122986	-0.531912
	0.732	-6.10046e-05	-0.999146	-0.152512		0.732	-5.27649e-05	-0.999146	-0.131912	-0.332751	0.732	-5.3833e-05	-0.99884	-0.134583	-0.429166	0.732	-5.27954e-05	-0.999146	-0.131989	-0.534735
	0.733	-6.12183e-05	-0.999146	-0.153046		0.733	-5.25513e-05	-0.999146	-0.131378	-0.331531	0.733	-5.06287e-05	-0.999146	-0.126572	-0.436185	0.733	-5.19714e-05	-0.999146	-0.129929	-0.530692
	0.734	-6.00891e-05	-0.999146	-0.150223		0.734	-5.2063e-05	-0.999146	-0.130157	-0.334201	0.734	-5.22461e-05	-0.999146	-0.130615	-0.427945	0.734	-5.01709e-05	-0.999146	-0.125427	-0.5297
	0.735	-6.23474e-05	-0.999146	-0.155869		0.735	-5.16968e-05	-0.999146	-0.129242	-0.330386	0.735	-5.37109e-05	-0.999146	-0.134277	-0.426953	0.735	-5.17578e-05	-0.999146	-0.129395	-0.522147
	0.736	-6.09436e-05	-0.999146	-0.152359		0.736	-5.36804e-05	-0.999146	-0.134201	-0.329242	0.736	-5.50842e-05	-0.999146	-0.137711	-0.425809	0.736	-5.05981e-05	-0.999146	-0.126495	-0.527563
	0.737	-6.08826e-05	-0.999146	-0.152206		0.737	-5.32532e-05	-0.999146	-0.133133	-0.33237	0.737	-5.2063e-05	-0.999146	-0.130157	-0.432065	0.737	-5.23987e-05	-0.999146	-0.130997	-0.532446
	0.738	-6.02112e-05	-0.999146	-0.150528		0.738	-4.93774e-05	-0.999146	-0.123444	-0.332599	0.738	-5.31311e-05	-0.999146	-0.132828	-0.432599	0.738	-5.13916e-05	-0.999146	-0.128479	-0.530081
	0.739	-6.17981e-05	-0.999146	-0.154495		0.739	-5.43213e-05	-0.999146	-0.135803	-0.333362	0.739	-5.3894e-05	-0.999146	-0.134735	-0.423291	0.739	-5.22156e-05	-0.999146	-0.130539	-0.526343
	0.74	-6.03027e-05	-0.999146	-0.150757		0.74	-5.21851e-05	-0.999146	-0.130463	-0.331836	0.74	-5.15442e-05	-0.999146	-0.12886	-0.421765	0.74	-5.10559e-05	-0.999146	-0.12764	-0.527563
	0.741	-6.14319e-05	-0.999146	-0.15358		0.741	-5.26123e-05	-0.999146	-0.131531	-0.32558	0.741	-5.18799e-05	-0.999146	-0.1297	-0.426266	0.741	-4.93469e-05	-0.999146	-0.123367	-0.524817
	0.742	-6.06689e-05	-0.999146	-0.151672		0.742	-5.34058e-05	-0.999146	-0.133514	-0.331912	0.742	-5.18494e-05	-0.999146	-0.129623	-0.433286	0.742	-5.16357e-05	-0.999146	-0.129089	-0.530463
	0.743	-5.9967e-05	-0.999146	-0.149918		0.743	-5.43213e-05	-0.999146	-0.135803	-0.32619	0.743	-5.20935e-05	-0.999146	-0.130234	-0.424588	0.743	-4.953e-05	-0.999146	-0.123825	-0.527335
	0.744	-5.99365e-05	-0.999146	-0.149841		0.744	-5.20935e-05	-0.999146	-0.130234	-0.329547	0.744	-5.2063e-05	-0.999146	-0.130157	-0.424435	0.744	-4.97131e-05	-0.999146	-0.124283	-0.530768
	0.745	-6.11877e-05	-0.999451	-0.152969		0.745	-5.26123e-05	-0.999146	-0.131531	-0.328479	0.745	-5.34668e-05	-0.999146	-0.133667	-0.429166	0.745	-5.25818e-05	-0.999146	-0.131454	-0.531226
	0.746	-5.90515e-05	-0.999146	-0.147629		0.746	-5.2063e-05	-0.999146	-0.130157	-0.332446	0.746	-5.25818e-05	-0.999146	-0.131454	-0.427029	0.746	-5.01709e-05	-0.999146	-0.125427	-0.530234
	0.747	-5.83496e-05	-0.999146	-0.145874		0.747	-5.45349e-05	-0.999146	-0.136337	-0.335574	0.747	-5.31921e-05	-0.999146	-0.13298	-0.431531	0.747	-5.07507e-05	-0.999146	-0.126877	-0.525275
	0.748	-5.92346e-05	-0.999146	-0.148087		0.748	-5.2063e-05	-0.999146	-0.130157	-0.334277	0.748	-5.34363e-05	-0.999146	-0.133591	-0.428326	0.748	-5.05981e-05	-0.999146	-0.126495	-0.525809
	0.749	-6.00891e-05	-0.999146	-0.150223		0.749	-5.23376e-05	-0.999146	-0.130844	-0.328937	0.749	-5.18799e-05	-0.999146	-0.1297	-0.427029	0.749	-5.26123e-05	-0.999146	-0.131531	-0.529776
	0.75	-6.13709e-05	-0.999146	-0.153427		0.75	-5.07202e-05	-0.999146	-0.126801	-0.331454	0.75	-5.21545e-05	-0.999146	-0.130386	-0.419553	0.75	-5.08423e-05	-0.999146	-0.127106	-0.529852
	0.751	-6.09436e-05	-0.999146	-0.152359		0.751	-5.44434e-05	-0.999146	-0.136108	-0.334659	0.751	-5.27039e-05	-0.999146	-0.13176	-0.424359	0.751	-5.03845e-05	-0.999146	-0.125961	-0.532828
	0.752	-6.1676e-05	-0.999146	-0.15419		0.752	-5.42908e-05	-0.999146	-0.135727	-0.332828	0.752	-5.21545e-05	-0.999146	-0.130386	-0.42207	0.752	-5.14832e-05	-0.999146	-0.128708	-0.530234
	0.753	-6.21643e-05	-0.999146	-0.155411		0.753	-5.23682e-05	-0.999146	-0.13092	-0.3297	0.753	-5.67017e-05	-0.999146	-0.141754	-0.428479	0.753	-5.05066e-05	-0.999146	-0.126266	-0.529852
	0.754	-6.14624e-05	-0.999146	-0.153656		0.754	-5.26123e-05	-0.999451	-0.131531	-0.334201	0.754	-5.31311e-05	-0.999146	-0.132828	-0.424283	0.754	-5.21545e-05	-0.999146	-0.130386	-0.529318
	0.755	-6.073e-05	-0.999146	-0.151825		0.755	-5.17578e-05	-0.999146	-0.129395	-0.334354	0.755	-5.28564e-05	-0.999146	-0.132141	-0.426572	0.755	-4.91028e-05	-0.999146	-0.122757	-0.532294
	0.756	-6.03027e-05	-0.999146	-0.150757		0.756	-5.32532e-05	-0.999146	-0.133133	-0.332217	0.756	-5.38025e-05	-0.999146	-0.134506	-0.423215	0.756	-5.07202e-05	-0.999146	-0.126801	-0.526419
	0.757	-5.89294e-05	-0.999146	-0.147324		0.757	-5.14526e-05	-0.999146	-0.128632	-0.331454	0.757	-5.41382e-05	-0.999146	-0.135345	-0.426877	0.757	-5.24902e-05	-0.999146	-0.131226	-0.522528
	0.758	-6.13403e-05	-0.999146	-0.153351		0.758	-5.41992e-05	-0.999146	-0.135498	-0.329852	0.758	-5.48096e-05	-0.999146	-0.137024	-0.427945	0.758	-5.16663e-05	-0.999146	-0.129166	-0.530615
	0.759	-6.073e-05	-0.999146	-0.151825		0.759	-5.23987e-05	-0.999146	-0.130997	-0.331607	0.759	-5.22156e-05	-0.999146	-0.130539	-0.425427	0.759	-5.09949e-05	-0.999146	-0.127487	-0.529318
	0.76	-6.0791e-05	-0.999146	-0.151978		0.76	-5.14832e-05	-0.999146	-0.128708	-0.325427	0.76	-5.30396e-05	-0.999146	-0.132599	-0.426419	0.76	-5.04456e-05	-0.999146	-0.126114	-0.523978
	0.761	-6.15845e-05	-0.999146	-0.153961		0.761	-5.6427e-05	-0.999451	-0.141068	-0.325046	0.761	-5.2002e-05	-0.999146	-0.130005	-0.424893	0.761	-5.12695e-05	-0.999146	-0.128174	-0.530463
	0.762	-6.05164e-05	-0.999146	-0.151291		0.762	-5.05981e-05	-0.999146	-0.126495	-0.325122	0.762	-5.43213e-05	-0.999146	-0.135803	-0.428708	0.762	-5.27344e-05	-0.999146	-0.131836	-0.530768
	0.763	-5.95398e-05	-0.999146	-0.148849		0.763	-5.23376e-05	-0.999146	-0.130844	-0.329929	0.763	-5.23987e-05	-0.999146	-0.130997	-0.421002	0.763	-5.17883e-05	-0.999146	-0.129471	-0.528021
	0.764	-6.05469e-05	-0.999146	-0.151367		0.764	-5.41992e-05	-0.999451	-0.135498	-0.334354	0.764	-5.2063e-05	-0.999146	-0.130157	-0.425885	0.764	-5.26733e-05	-0.999146	-0.131683	-0.527792
	0.765	-6.01501e-05	-0.999146	-0.150375		0.765	-5.28259e-05	-0.999146	-0.132065	-0.335117	0.765	-5.36804e-05	-0.999146	-0.134201	-0.427106	0.765	-4.96826e-05	-0.999146	-0.124207	-0.523978
	0.766	-5.95093e-05	-0.999146	-0.148773		0.766	-5.05371e-05	-0.999146	-0.126343	-0.33237	0.766	-5.1178e-05	-0.99884	-0.127945	-0.423444	0.766	-4.88586e-05	-0.999146	-0.122147	-0.531912
	0.767	-6.04553e-05	-0.999146	-0.151138		0.767	-5.39551e-05	-0.999146	-0.134888	-0.334506	0.767	-5.6366e-05	-0.999146	-0.140915	-0.422757	0.767	-4.99573e-05	-0.999146	-0.124893	-0.52352
	0.768	-6.10962e-05	-0.999146	-0.15274		0.768	-5.12695e-05	-0.999146	-0.128174	-0.335269	0.768	-5.39246e-05	-0.999146	-0.134811	-0.430005	0.768	-4.98657e-05	-0.999146	-0.124664	-0.527182
	0.769	-6.11267e-05	-0.999146	-0.152817		0.769	-5.25513e-05	-0.999146	-0.131378	-0.328937	0.769	-5.36499e-05	-0.999146	-0.134125	-0.4297	0.769	-5.05371e-05	-0.999146	-0.126343	-0.530234
	0.77	-5.9021e-05	-0.999146	-0.147553		0.77	-5.30701e-05	-0.999146	-0.132675	-0.335193	0.77	-5.30701e-05	-0.999146	-0.132675	-0.427716	0.77	-5.2948e-05	-0.999146	-0.13237	-0.532065
	0.771	-5.91431e-05	-0.999146	-0.147858		0.771	-5.23987e-05	-0.999146	-0.130997	-0.329395	0.771	-5.38025e-05	-0.999146	-0.134506	-0.430615	0.771	-5.21545e-05	-0.999146	-0.130386	-0.531531
	0.772	-6.06689e-05	-0.999146	-0.151672		0.772	-5.40772e-05	-0.999146	-0.135193	-0.338779	0.772	-5.27954e-05	-0.999146	-0.131989	-0.424054	0.772	-5.18188e-05	-0.999146	-0.129547	-0.531149
	0.773	-6.427e-05	-0.999146	-0.160675		0.773	-5.42297e-05	-0.999146	-0.135574	-0.328937	0.773	-5.31311e-05	-0.999146	-0.132828	-0.42764	0.773	-5.3833e-05	-0.999146	-0.134583	-0.528403
	0.774	-5.98145e-05	-0.999146	-0.149536		0.774	-5.35584e-05	-0.999146	-0.133896	-0.330692	0.774	-5.2002e-05	-0.999146	-0.130005	-0.42619	0.774	-5.11475e-05	-0.999146	-0.127869	-0.527716
	0.775	-6.26831e-05	-0.999451	-0.156708		0.775	-5.2063e-05	-0.999146	-0.130157	-0.33176	0.775	-5.31006e-05	-0.999146	-0.132751	-0.431531	0.775	-5.15747e-05	-0.999146	-0.128937	-0.532141
	0.776	-6.14319e-05	-0.999146	-0.15358		0.776	-5.43213e-05	-0.999146	-0.135803	-0.33298	0.776	-5.44128e-05	-0.999146	-0.136032	-0.421994	0.776	-5.30701e-05	-0.999146	-0.132675	-0.527869
	0.777	-6.10657e-05	-0.999146	-0.152664		0.777	-5.26123e-05	-0.999146	-0.131531	-0.332828	0.777	-5.43823e-05	-0.999146	-0.135956	-0.431531	0.777	-5.06897e-05	-0.999146	-0.126724	-0.533667
	0.778	-5.96924e-05	-0.999146	-0.149231		0.778	-5.2124e-05	-0.999146	-0.13031	-0.338245	0.778	-5.27039e-05	-0.999146	-0.13176	-0.425504	0.778	-5.25208e-05	-0.999146	-0.131302	-0.531683
	0.779	-6.09741e-05	-0.999146	-0.152435		0.779	-5.50232e-05	-0.999146	-0.137558	-0.336185	0.779	-5.34058e-05	-0.999146	-0.133514	-0.431836	0.779	-4.83704e-05	-0.999146	-0.120926	-0.526648
	0.78	-6.13098e-05	-0.999146	-0.153275		0.78	-5.34058e-05	-0.999146	-0.133514	-0.333057	0.78	-5.52063e-05	-0.999146	-0.138016	-0.426419	0.78	-5.14526e-05	-0.999146	-0.128632	-0.525504
	0.781	-6.02722e-05	-0.999146	-0.150681		0.781	-5.3833e-05	-0.999146	-0.134583	-0.329547	0.781	-5.18799e-05	-0.999146	-0.1297	-0.428632	0.781	-5.10864e-05	-0.999146	-0.127716	-0.528479
	0.782	-6.00281e-05	-0.999146	-0.15007		0.782	-5.07202e-05	-0.999146	-0.126801	-0.334583	0.782	-5.32837e-05	-0.999146	-0.133209	-0.425732	0.782	-4.9408e-05	-0.999146	-0.12352	-0.527945
	0.783	-6.03638e-05	-0.999146	-0.150909		0.783	-5.30396e-05	-0.999146	-0.132599	-0.333286	0.783	-5.23376e-05	-0.999146	-0.130844	-0.428403	0.783	-5.16968e-05	-0.999146	-0.129242	-0.530386
	0.784	-6.27747e-05	-0.999146	-0.156937		0.784	-5.28259e-05	-0.999146	-0.132065	-0.329395	0.784	-5.28259e-05	-0.999146	-0.132065	-0.426953	0.784	-5.27954e-05	-0.999146	-0.131989	-0.523978
	0.785	-6.17065e-05	-0.999146	-0.154266		0.785	-5.3009e-05	-0.999146	-0.132523	-0.330615	0.785	-5.3009e-05	-0.999146	-0.132523	-0.427487	0.785	-5.2124e-05	-0.999146	-0.13031	-0.53298
	0.786	-6.02417e-05	-0.999146	-0.150604		0.786	-5.14526e-05	-0.999146	-0.128632	-0.332141	0.786	-5.62744e-05	-0.999451	-0.140686	-0.428784	0.786	-5.27039e-05	-0.999146	-0.13176	-0.53176
	0.787	-6.06384e-05	-0.999146	-0.151596		0.787	-5.12085e-05	-0.999146	-0.128021	-0.334811	0.787	-5.45654e-05	-0.999146	-0.136414	-0.427258	0.787	-5.09338e-05	-0.999146	-0.127335	-0.529013
	0.788	-6.10046e-05	-0.999146	-0.152512		0.788	-5.24902e-05	-0.999146	-0.131226	-0.333896	0.788	-5.2948e-05	-0.999146	-0.13237	-0.428174	0.788	-5.13916e-05	-0.999146	-0.128479	-0.529852
	0.789	-6.01501e-05	-0.999146	-0.150375		0.789	-5.36194e-05	-0.999146	-0.134048	-0.331989	0.789	-5.37415e-05	-0.999146	-0.134354	-0.425427	0.789	-5.09033e-05	-0.999146	-0.127258	-0.528937
	0.79	-5.95703e-05	-0.999146	-0.148926		0.79	-5.37109e-05	-0.999451	-0.134277	-0.328174	0.79	-5.30701e-05	-0.999146	-0.132675	-0.43031	0.79	-5.30396e-05	-0.999146	-0.132599	-0.52825
	0.791	-6.22253e-05	-0.999146	-0.155563		0.791	-5.48706e-05	-0.999451	-0.137177	-0.328784	0.791	-5.33447e-05	-0.999146	-0.133362	-0.430768	0.791	-4.92859e-05	-0.999146	-0.123215	-0.524817
	0.792	-6.03638e-05	-0.999146	-0.150909		0.792	-5.37109e-05	-0.999146	-0.134277	-0.335803	0.792	-5.46265e-05	-0.999146	-0.136566	-0.429471	0.792	-5.06592e-05	-0.999146	-0.126648	-0.53031
	0.793	-6.12183e-05	-0.999146	-0.153046		0.793	-5.2887e-05	-0.999146	-0.132217	-0.333743	0.793	-5.31006e-05	-0.999146	-0.132751	-0.423596	0.793	-5.14526e-05	-0.999146	-0.128632	-0.528555
	0.794	-5.97534e-05	-0.999146	-0.149384		0.794	-5.40466e-05	-0.999146	-0.135117	-0.329776	0.794	-5.41382e-05	-0.999146	-0.135345	-0.425351	0.794	-5.13916e-05	-0.999146	-0.128479	-0.527182
	0.795	-6.02722e-05	-0.999451	-0.150681		0.795	-5.3833e-05	-0.999146	-0.134583	-0.329013	0.795	-5.27954e-05	-0.999146	-0.131989	-0.429623	0.795	-5.1178e-05	-0.999451	-0.127945	-0.527411
	0.796	-6.08215e-05	-0.999146	-0.152054		0.796	-5.45959e-05	-0.999146	-0.13649	-0.326419	0.796	-5.44128e-05	-0.999451	-0.136032	-0.42886	0.796	-5.14832e-05	-0.999146	-0.128708	-0.529395
	0.797	-6.3324e-05	-0.999146	-0.15831		0.797	-5.28564e-05	-0.999146	-0.132141	-0.335193	0.797	-5.33752e-05	-0.999146	-0.133438	-0.429013	0.797	-5.06897e-05	-0.999146	-0.126724	-0.522223
	0.798	-6.0791e-05	-0.999146	-0.151978		0.798	-5.14526e-05	-0.999146	-0.128632	-0.331607	0.798	-5.23376e-05	-0.999146	-0.130844	-0.427106	0.798	-5.19409e-05	-0.999146	-0.129852	-0.523978
	0.799	-6.06995e-05	-0.999146	-0.151749		0.799	-5.13611e-05	-0.999146	-0.128403	-0.333514	0.799	-5.27649e-05	-0.999146	-0.131912	-0.424664	0.799	-5.07507e-05	-0.999146	-0.126877	-0.531989
	0.8	-6.26221e-05	-0.999146	-0.156555		0.8	-5.2124e-05	-0.999146	-0.13031	-0.332523	0.8	-5.03845e-05	-0.999146	-0.125961	-0.428326	0.8	-5.13611e-05	-0.999146	-0.128403	-0.525809
	0.801	-6.08521e-05	-0.999146	-0.15213		0.801	-5.34363e-05	-0.999146	-0.133591	-0.334354	0.801	-5.29785e-05	-0.999146	-0.132446	-0.427182	0.801	-5.02014e-05	-0.999146	-0.125504	-0.524054
	0.802	-6.13709e-05	-0.999146	-0.153427		0.802	-5.25513e-05	-0.999146	-0.131378	-0.329471	0.802	-5.49927e-05	-0.999146	-0.137482	-0.423901	0.802	-5.26733e-05	-0.999146	-0.131683	-0.52886
	0.803	-6.2439e-05	-0.999146	-0.156097		0.803	-5.41077e-05	-0.999146	-0.135269	-0.334583	0.803	-5.32227e-05	-0.999146	-0.133057	-0.431302	0.803	-5.23987e-05	-0.999146	-0.130997	-0.526953
	0.804	-6.03333e-05	-0.999146	-0.150833		0.804	-5.28259e-05	-0.999146	-0.132065	-0.332446	0.804	-5.31311e-05	-0.999146	-0.132828	-0.429089	0.804	-5.25513e-05	-0.999146	-0.131378	-0.527335
	0.805	-5.97534e-05	-0.999146	-0.149384		0.805	-5.24597e-05	-0.999146	-0.131149	-0.327945	0.805	-5.39551e-05	-0.999146	-0.134888	-0.427182	0.805	-5.14526e-05	-0.999146	-0.128632	-0.528784
	0.806	-6.00281e-05	-0.999146	-0.15007		0.806	-5.38025e-05	-0.999146	-0.134506	-0.335269	0.806	-5.39551e-05	-0.999146	-0.134888	-0.422986	0.806	-4.98047e-05	-0.999146	-0.124512	-0.527335
	0.807	-6.10352e-05	-0.999146	-0.152588		0.807	-5.34363e-05	-0.999146	-0.133591	-0.332065	0.807	-5.11475e-05	-0.999146	-0.127869	-0.422375	0.807	-5.27039e-05	-0.999146	-0.13176	-0.532904
	0.808	-6.00891e-05	-0.999451	-0.150223		0.808	-5.32227e-05	-0.999146	-0.133057	-0.333591	0.808	-5.28564e-05	-0.999146	-0.132141	-0.427563	0.808	-5.18494e-05	-0.999146	-0.129623	-0.529318
	0.809	-6.21948e-05	-0.999146	-0.155487		0.809	-5.23071e-05	-0.999146	-0.130768	-0.326114	0.809	-5.39551e-05	-0.999146	-0.134888	-0.426038	0.809	-5.10559e-05	-0.999146	-0.12764	-0.527792
	0.81	-6.02112e-05	-0.999146	-0.150528		0.81	-5.26428e-05	-0.999146	-0.131607	-0.331989	0.81	-5.18799e-05	-0.999146	-0.1297	-0.431836	0.81	-5.07813e-05	-0.999146	-0.126953	-0.530234
	0.811	-5.9906e-05	-0.999146	-0.149765		0.811	-5.44739e-05	-0.999146	-0.136185	-0.330692	0.811	-5.41992e-05	-0.999146	-0.135498	-0.426038	0.811	-5.04456e-05	-0.999146	-0.126114	-0.528937
	0.812	-6.32935e-05	-0.999146	-0.158234		0.812	-5.2887e-05	-0.999146	-0.132217	-0.331607	0.812	-5.09033e-05	-0.999146	-0.127258	-0.426724	0.812	-5.14526e-05	-0.999146	-0.128632	-0.528784
	0.813	-0.000112701	-0.999146	-0.281754		0.813	-5.19409e-05	-0.999146	-0.129852	-0.332828	0.813	-5.52368e-05	-0.999146	-0.138092	-0.428479	0.813	-5.09338e-05	-0.999146	-0.127335	-0.52886
	0.814	-9.70154e-05	-0.999146	-0.242538		0.814	-5.24597e-05	-0.999146	-0.131149	-0.332065	0.814	-5.31921e-05	-0.999146	-0.13298	-0.431226	0.814	-5.09949e-05	-0.999451	-0.127487	-0.523444
	0.815	-8.87146e-05	-0.999146	-0.221787		0.815	-5.27649e-05	-0.999451	-0.131912	-0.331531	0.815	-5.34363e-05	-0.999146	-0.133591	-0.42764	0.815	-5.16968e-05	-0.999146	-0.129242	-0.530005
	0.816	-8.64563e-05	-0.999146	-0.216141		0.816	-5.07202e-05	-0.999146	-0.126801	-0.329089	0.816	-5.49011e-05	-0.999146	-0.137253	-0.431149	0.816	-5.26428e-05	-0.999146	-0.131607	-0.529166
	0.817	-8.69141e-05	-0.999146	-0.217285		0.817	-5.27649e-05	-0.999146	-0.131912	-0.325427	0.817	-5.32227e-05	-0.999146	-0.133057	-0.428403	0.817	-5.33142e-05	-0.999146	-0.133286	-0.526114
	0.818	-8.46253e-05	-0.999146	-0.211563		0.818	-5.14832e-05	-0.999146	-0.128708	-0.334735	0.818	-5.18494e-05	-0.999146	-0.129623	-0.424435	0.818	-5.30396e-05	-0.999146	-0.132599	-0.528937
	0.819	-8.51746e-05	-0.999146	-0.212936		0.819	-5.23682e-05	-0.999146	-0.13092	-0.386234	0.819	-5.40161e-05	-0.999146	-0.13504	-0.424588	0.819	-5.06287e-05	-0.999146	-0.126572	-0.534125
	0.82	-8.37708e-05	-0.999146	-0.209427		0.82	-5.55725e-05	-0.999146	-0.138931	-0.369296	0.82	-5.49011e-05	-0.999146	-0.137253	-0.467923	0.82	-4.96216e-05	-0.999146	-0.124054	-0.551367
	0.821	-8.32214e-05	-0.999146	-0.208054		0.821	-5.45654e-05	-0.999146	-0.136414	-0.35625	0.821	-5.49011e-05	-0.999146	-0.137253	-0.445493	0.821	-5.18799e-05	-0.999146	-0.1297	-0.547171
	0.822	-8.21838e-05	-0.999146	-0.20546		0.822	-5.26733e-05	-0.999146	-0.131683	-0.354419	0.822	-5.05371e-05	-0.999146	-0.126343	-0.449765	0.822	-5.05981e-05	-0.999146	-0.126495	-0.542288
	0.823	-8.44727e-05	-0.999451	-0.211182		0.823	-5.23682e-05	-0.999146	-0.13092	-0.352359	0.823	-5.32532e-05	-0.999146	-0.133133	-0.441373	0.823	-5.13916e-05	-0.999146	-0.128479	-0.542899
	0.824	-7.9895e-05	-0.999146	-0.199738		0.824	-5.11169e-05	-0.999146	-0.127792	-0.348239	0.824	-5.06592e-05	-0.999146	-0.126648	-0.443814	0.824	-4.98352e-05	-0.999146	-0.124588	-0.539008
	0.825	-8.31909e-05	-0.999146	-0.207977		0.825	-5.2948e-05	-0.999146	-0.13237	-0.347095	0.825	-5.21545e-05	-0.999146	-0.130386	-0.437558	0.825	-5.20935e-05	-0.999146	-0.130234	-0.539008
	0.826	-8.2489e-05	-0.999146	-0.206223		0.826	-5.16052e-05	-0.999451	-0.129013	-0.349002	0.826	-5.31006e-05	-0.999146	-0.132751	-0.439847	0.826	-5.16968e-05	-0.999146	-0.129242	-0.53588
	0.827	-8.30383e-05	-0.999146	-0.207596		0.827	-5.52673e-05	-0.999146	-0.138168	-0.350757	0.827	-5.09644e-05	-0.999146	-0.127411	-0.43588	0.827	-5.18799e-05	-0.999146	-0.1297	-0.536642
	0.828	-8.11768e-05	-0.999146	-0.202942		0.828	-5.40161e-05	-0.999146	-0.13504	-0.35274	0.828	-5.27954e-05	-0.999146	-0.131989	-0.429929	0.828	-5.05676e-05	-0.999146	-0.126419	-0.537329
	0.829	-8.26111e-05	-0.999146	-0.206528		0.829	-5.33142e-05	-0.999146	-0.133286	-0.348849	0.829	-5.48096e-05	-0.999146	-0.137024	-0.431836	0.829	-5.3894e-05	-0.999146	-0.134735	-0.536719
	0.83	-8.20618e-05	-0.999146	-0.205154		0.83	-5.32227e-05	-0.999146	-0.133057	-0.347705	0.83	-5.46265e-05	-0.999146	-0.136566	-0.434735	0.83	-5.10254e-05	-0.999146	-0.127563	-0.536719
	0.831	-8.09631e-05	-0.999146	-0.202408		0.831	-5.39246e-05	-0.999146	-0.134811	-0.345645	0.831	-5.41992e-05	-0.999146	-0.135498	-0.435345	0.831	-5.21545e-05	-0.999146	-0.130386	-0.538016
	0.832	-8.27332e-05	-0.999146	-0.206833		0.832	-5.18494e-05	-0.999146	-0.129623	-0.348773	0.832	-5.3009e-05	-0.999146	-0.132523	-0.433896	0.832	-5.10559e-05	-0.999146	-0.12764	-0.533133
	0.833	-8.1604e-05	-0.999146	-0.20401		0.833	-5.35584e-05	-0.999146	-0.133896	-0.349231	0.833	-5.42603e-05	-0.999146	-0.135651	-0.433057	0.833	-5.1178e-05	-0.999146	-0.127945	-0.534735
	0.834	-8.21838e-05	-0.999146	-0.20546		0.834	-5.49927e-05	-0.999146	-0.137482	-0.352435	0.834	-5.34058e-05	-0.999146	-0.133514	-0.436032	0.834	-5.25818e-05	-0.999146	-0.131454	-0.534201
	0.835	-8.20923e-05	-0.999146	-0.205231		0.835	-5.43518e-05	-0.999146	-0.13588	-0.347324	0.835	-5.19104e-05	-0.999146	-0.129776	-0.434125	0.835	-5.08728e-05	-0.999146	-0.127182	-0.532217
	0.836	-8.17871e-05	-0.999146	-0.204468		0.836	-5.22766e-05	-0.999146	-0.130692	-0.353503	0.836	-5.24597e-05	-0.999146	-0.131149	-0.432599	0.836	-5.06287e-05	-0.999146	-0.126572	-0.533667
	0.837	-8.01392e-05	-0.999146	-0.200348		0.837	-5.14526e-05	-0.999146	-0.128632	-0.351138	0.837	-5.35584e-05	-0.999146	-0.133896	-0.437634	0.837	-5.07813e-05	-0.999146	-0.126953	-0.539999
	0.838	-8.33435e-05	-0.999146	-0.208359		0.838	-5.16052e-05	-0.999146	-0.129013	-0.346713	0.838	-5.29175e-05	-0.999146	-0.132294	-0.434811	0.838	-5.19714e-05	-0.999146	-0.129929	-0.536337
	0.839	-8.22144e-05	-0.999146	-0.205536		0.839	-5.36194e-05	-0.999146	-0.134048	-0.347095	0.839	-5.45349e-05	-0.999146	-0.136337	-0.435498	0.839	-4.99573e-05	-0.999146	-0.124893	-0.532904
	0.84	-8.22144e-05	-0.999146	-0.205536		0.84	-5.21851e-05	-0.999146	-0.130463	-0.342899	0.84	-5.38025e-05	-0.999146	-0.134506	-0.429166	0.84	-5.13611e-05	-0.999146	-0.128403	-0.533209
	0.841	-8.12988e-05	-0.999146	-0.203247		0.841	-5.41992e-05	-0.999146	-0.135498	-0.346561	0.841	-5.40772e-05	-0.999146	-0.135193	-0.430463	0.841	-5.05066e-05	-0.999146	-0.126266	-0.535345
	0.842	-8.10852e-05	-0.999146	-0.202713		0.842	-5.26428e-05	-0.999146	-0.131607	-0.343967	0.842	-5.44739e-05	-0.999146	-0.136185	-0.43176	0.842	-5.23071e-05	-0.999146	-0.130768	-0.53588
	0.843	-8.08411e-05	-0.999146	-0.202103		0.843	-5.27344e-05	-0.999146	-0.131836	-0.344119	0.843	-5.25818e-05	-0.999146	-0.131454	-0.436261	0.843	-5.21545e-05	-0.999146	-0.130386	-0.531531
	0.844	-8.23669e-05	-0.999146	-0.205917		0.844	-5.3009e-05	-0.999146	-0.132523	-0.345645	0.844	-5.2124e-05	-0.999146	-0.13031	-0.434354	0.844	-5.16052e-05	-0.999146	-0.129013	-0.534811
	0.845	-8.20618e-05	-0.999146	-0.205154		0.845	-5.2948e-05	-0.999146	-0.13237	-0.348087	0.845	-5.42908e-05	-0.999146	-0.135727	-0.433591	0.845	-5.16052e-05	-0.999146	-0.129013	-0.534048
	0.846	-8.18176e-05	-0.999146	-0.204544		0.846	-5.31616e-05	-0.999146	-0.132904	-0.345798	0.846	-5.28564e-05	-0.999146	-0.132141	-0.434659	0.846	-5.05371e-05	-0.999146	-0.126343	-0.536719
	0.847	-8.13294e-05	-0.999146	-0.203323		0.847	-5.48706e-05	-0.999451	-0.137177	-0.349078	0.847	-5.43823e-05	-0.999146	-0.135956	-0.437482	0.847	-5.18188e-05	-0.999146	-0.129547	-0.530844
	0.848	-8.08411e-05	-0.999146	-0.202103		0.848	-5.38025e-05	-0.999146	-0.134506	-0.345035	0.848	-5.41687e-05	-0.999146	-0.135422	-0.440152	0.848	-5.09644e-05	-0.999146	-0.127411	-0.529776
	0.849	-8.12988e-05	-0.999146	-0.203247		0.849	-5.3894e-05	-0.999146	-0.134735	-0.345035	0.849	-5.35278e-05	-0.999146	-0.13382	-0.432828	0.849	-5.2948e-05	-0.999146	-0.13237	-0.534354
	0.85	-8.05969e-05	-0.999146	-0.201492		0.85	-5.4657e-05	-0.999146	-0.136642	-0.3474	0.85	-5.25208e-05	-0.999146	-0.131302	-0.434583	0.85	-5.04761e-05	-0.99884	-0.12619	-0.535498
	0.851	-7.83997e-05	-0.999146	-0.195999		0.851	-5.31921e-05	-0.999146	-0.13298	-0.341983	0.851	-5.31616e-05	-0.999146	-0.132904	-0.433896	0.851	-5.04761e-05	-0.999146	-0.12619	-0.533209
	0.852	-8.29163e-05	-0.999146	-0.207291		0.852	-5.37415e-05	-0.999146	-0.134354	-0.349765	0.852	-5.43518e-05	-0.999146	-0.13588	-0.427945	0.852	-5.35278e-05	-0.999146	-0.13382	-0.534583
	0.853	-8.0658e-05	-0.999146	-0.201645		0.853	-5.2002e-05	-0.999146	-0.130005	-0.348315	0.853	-5.22766e-05	-0.999146	-0.130692	-0.432675	0.853	-5.02014e-05	-0.999146	-0.125504	-0.533438
	0.854	-8.19092e-05	-0.999146	-0.204773		0.854	-5.25818e-05	-0.999451	-0.131454	-0.342746	0.854	-5.46875e-05	-0.999146	-0.136719	-0.432675	0.854	-5.13916e-05	-0.999146	-0.128479	-0.535498
	0.855	-7.98035e-05	-0.999451	-0.199509		0.855	-5.27039e-05	-0.999146	-0.13176	-0.344806	0.855	-5.25818e-05	-0.999146	-0.131454	-0.428632	0.855	-5.27649e-05	-0.999146	-0.131912	-0.53649
	0.856	-8.02002e-05	-0.999146	-0.2005		0.856	-5.0354e-05	-0.999146	-0.125885	-0.348315	0.856	-5.45044e-05	-0.999146	-0.136261	-0.434506	0.856	-5.14526e-05	-0.999146	-0.128632	-0.537939
	0.857	-8.12073e-05	-0.999146	-0.203018		0.857	-5.33447e-05	-0.999146	-0.133362	-0.345798	0.857	-5.26733e-05	-0.999146	-0.131683	-0.434964	0.857	-5.08118e-05	-0.999146	-0.127029	-0.537329
	0.858	-8.1665e-05	-0.999451	-0.204163		0.858	-5.35584e-05	-0.999146	-0.133896	-0.351901	0.858	-5.31616e-05	-0.999146	-0.132904	-0.435269	0.858	-5.14221e-05	-0.999146	-0.128555	-0.538855
	0.859	-8.02917e-05	-0.999146	-0.200729		0.859	-5.13001e-05	-0.999146	-0.12825	-0.341068	0.859	-5.37415e-05	-0.999146	-0.134354	-0.437329	0.859	-5.01099e-05	-0.999146	-0.125275	-0.535956
	0.86	-8.07495e-05	-0.999146	-0.201874		0.86	-5.34668e-05	-0.999146	-0.133667	-0.345645	0.86	-5.26428e-05	-0.999146	-0.131607	-0.440686	0.86	-5.24597e-05	-0.999146	-0.131149	-0.537177
	0.861	-8.06274e-05	-0.999146	-0.201569		0.861	-5.05066e-05	-0.999146	-0.126266	-0.346713	0.861	-5.17578e-05	-0.999146	-0.129395	-0.431607	0.861	-5.13611e-05	-0.999451	-0.128403	-0.542975
	0.862	-8.12073e-05	-0.999146	-0.203018		0.862	-5.27954e-05	-0.999451	-0.131989	-0.350452	0.862	-5.36194e-05	-0.999146	-0.134048	-0.428479	0.862	-5.16968e-05	-0.999146	-0.129242	-0.528784
	0.863	-8.28552e-05	-0.999146	-0.207138		0.863	-5.23071e-05	-0.999146	-0.130768	-0.342746	0.863	-5.12695e-05	-0.999146	-0.128174	-0.429089	0.863	-5.2002e-05	-0.999146	-0.130005	-0.534583
	0.864	-7.96204e-05	-0.999146	-0.199051		0.864	-5.22766e-05	-0.999146	-0.130692	-0.34473	0.864	-5.15137e-05	-0.999146	-0.128784	-0.435345	0.864	-5.16968e-05	-0.999146	-0.129242	-0.532828
	0.865	-8.078e-05	-0.999146	-0.20195		0.865	-5.25513e-05	-0.999146	-0.131378	-0.351596	0.865	-5.17883e-05	-0.999146	-0.129471	-0.432904	0.865	-5.13611e-05	-0.999146	-0.128403	-0.534277
	0.866	-7.87048e-05	-0.999146	-0.196762		0.866	-5.22461e-05	-0.999146	-0.130615	-0.342441	0.866	-5.23071e-05	-0.999146	-0.130768	-0.43382	0.866	-4.8584e-05	-0.999146	-0.12146	-0.535803
	0.867	-8.00476e-05	-0.999146	-0.200119		0.867	-5.16357e-05	-0.999146	-0.129089	-0.343814	0.867	-5.41687e-05	-0.999146	-0.135422	-0.432141	0.867	-5.15137e-05	-0.999146	-0.128784	-0.530768
	0.868	-8.09021e-05	-0.999146	-0.202255		0.868	-5.09338e-05	-0.999146	-0.127335	-0.346942	0.868	-5.28564e-05	-0.999146	-0.132141	-0.433667	0.868	-5.10864e-05	-0.999146	-0.127716	-0.536642
	0.869	-7.83997e-05	-0.999146	-0.195999		0.869	-5.26123e-05	-0.999146	-0.131531	-0.343967	0.869	-5.17883e-05	-0.999146	-0.129471	-0.432446	0.869	-5.34668e-05	-0.999146	-0.133667	-0.534354
	0.87	-7.89795e-05	-0.999451	-0.197449		0.87	-5.1178e-05	-0.999146	-0.127945	-0.344043	0.87	-5.39551e-05	-0.999146	-0.134888	-0.435422	0.87	-4.92859e-05	-0.999146	-0.123215	-0.533362
	0.871	-8.02917e-05	-0.999146	-0.200729		0.871	-5.47791e-05	-0.999146	-0.136948	-0.347171	0.871	-5.41077e-05	-0.999146	-0.135269	-0.432141	0.871	-5.15747e-05	-0.999146	-0.128937	-0.534811
	0.872	-8.05969e-05	-0.999146	-0.201492		0.872	-5.36194e-05	-0.999146	-0.134048	-0.345264	0.872	-5.13916e-05	-0.999146	-0.128479	-0.43092	0.872	-5.19714e-05	-0.999146	-0.129929	-0.537405
	0.873	-8.13294e-05	-0.999146	-0.203323		0.873	-5.39551e-05	-0.999146	-0.134888	-0.347705	0.873	-5.17883e-05	-0.999146	-0.129471	-0.437558	0.873	-5.10559e-05	-0.999146	-0.12764	-0.534201
	0.874	-8.15125e-05	-0.999146	-0.203781		0.874	-5.15747e-05	-0.999146	-0.128937	-0.345798	0.874	-5.16663e-05	-0.999146	-0.129166	-0.429013	0.874	-5.31616e-05	-0.999451	-0.132904	-0.537787
	0.875	-8.34045e-05	-0.999451	-0.208511		0.875	-5.14221e-05	-0.999146	-0.128555	-0.343814	0.875	-5.49927e-05	-0.999146	-0.137482	-0.436185	0.875	-5.16968e-05	-0.999146	-0.129242	-0.536414
	0.876	-7.86133e-05	-0.999146	-0.196533		0.876	-5.13611e-05	-0.999146	-0.128403	-0.346713	0.876	-5.36499e-05	-0.999146	-0.134125	-0.434506	0.876	-5.03845e-05	-0.999146	-0.125961	-0.536795
	0.877	-8.34045e-05	-0.999146	-0.208511		0.877	-5.19104e-05	-0.999146	-0.129776	-0.345416	0.877	-5.22461e-05	-0.999146	-0.130615	-0.432446	0.877	-5.12085e-05	-0.999146	-0.128021	-0.537863
	0.878	-8.02917e-05	-0.999451	-0.200729		0.878	-5.38635e-05	-0.999146	-0.134659	-0.344043	0.878	-5.42908e-05	-0.999146	-0.135727	-0.435117	0.878	-5.09033e-05	-0.999146	-0.127258	-0.536108
	0.879	-8.10242e-05	-0.999146	-0.20256		0.879	-5.42297e-05	-0.999146	-0.135574	-0.346255	0.879	-5.07507e-05	-0.99884	-0.126877	-0.432599	0.879	-5.15137e-05	-0.999146	-0.128784	-0.539542
	0.88	-8.05969e-05	-0.999146	-0.201492		0.88	-5.19714e-05	-0.999146	-0.129929	-0.345416	0.88	-5.43823e-05	-0.999146	-0.135956	-0.433743	0.88	-5.09644e-05	-0.999146	-0.127411	-0.537711
	0.881	-8.0719e-05	-0.999146	-0.201798		0.881	-5.3009e-05	-0.999146	-0.132523	-0.345493	0.881	-5.18799e-05	-0.99884	-0.1297	-0.435727	0.881	-5.21851e-05	-0.999146	-0.130463	-0.529623
	0.882	-8.16956e-05	-0.999146	-0.204239		0.882	-5.46265e-05	-0.999146	-0.136566	-0.34534	0.882	-5.3894e-05	-0.999146	-0.134735	-0.435727	0.882	-5.35278e-05	-0.999146	-0.13382	-0.536642
	0.883	-7.9071e-05	-0.999146	-0.197678		0.883	-5.42297e-05	-0.999146	-0.135574	-0.343814	0.883	-5.50842e-05	-0.999146	-0.137711	-0.439008	0.883	-5.15747e-05	-0.999146	-0.128937	-0.537863
	0.884	-8.12988e-05	-0.999146	-0.203247		0.884	-5.21851e-05	-0.999146	-0.130463	-0.340381	0.884	-5.17273e-05	-0.999146	-0.129318	-0.438016	0.884	-5.12695e-05	-0.999146	-0.128174	-0.536108
	0.885	-8.30689e-05	-0.999146	-0.207672		0.885	-5.29175e-05	-0.999146	-0.132294	-0.342288	0.885	-5.36804e-05	-0.999146	-0.134201	-0.433743	0.885	-5.27039e-05	-0.999146	-0.13176	-0.534125
	0.886	-7.87354e-05	-0.999146	-0.196838		0.886	-5.18494e-05	-0.999146	-0.129623	-0.344043	0.886	-5.48706e-05	-0.999451	-0.137177	-0.435574	0.886	-5.14526e-05	-0.999146	-0.128632	-0.53443
	0.887	-8.13599e-05	-0.999146	-0.2034		0.887	-5.48096e-05	-0.999146	-0.137024	-0.348087	0.887	-5.2887e-05	-0.999146	-0.132217	-0.434048	0.887	-5.2063e-05	-0.999146	-0.130157	-0.533133
	0.888	-7.89795e-05	-0.999146	-0.197449		0.888	-5.17273e-05	-0.999146	-0.129318	-0.34679	0.888	-5.52979e-05	-0.999146	-0.138245	-0.433667	0.888	-5.00183e-05	-0.999146	-0.125046	-0.532217
	0.889	-8.22449e-05	-0.999146	-0.205612		0.889	-5.31311e-05	-0.999146	-0.132828	-0.344806	0.889	-5.38635e-05	-0.999146	-0.134659	-0.430615	0.889	-5.04761e-05	-0.999146	-0.12619	-0.53504
	0.89	-8.11768e-05	-0.999146	-0.202942		0.89	-5.29785e-05	-0.999146	-0.132446	-0.340991	0.89	-5.23682e-05	-0.999146	-0.13092	-0.436414	0.89	-4.8523e-05	-0.999146	-0.121307	-0.535574
	0.891	-8.10242e-05	-0.999146	-0.20256		0.891	-5.53894e-05	-0.999146	-0.138474	-0.348621	0.891	-5.34973e-05	-0.999146	-0.133743	-0.430463	0.891	-5.05981e-05	-0.999146	-0.126495	-0.530234
	0.892	-8.08106e-05	-0.999146	-0.202026		0.892	-5.26123e-05	-0.999146	-0.131531	-0.347095	0.892	-5.37109e-05	-0.999146	-0.134277	-0.439008	0.892	-5.30396e-05	-0.999146	-0.132599	-0.539999
	0.893	-8.03223e-05	-0.999146	-0.200806		0.893	-5.31311e-05	-0.999146	-0.132828	-0.344653	0.893	-5.18494e-05	-0.999146	-0.129623	-0.430386	0.893	-5.12085e-05	-0.999146	-0.128021	-0.528632
	0.894	-8.02612e-05	-0.999146	-0.200653		0.894	-5.05676e-05	-0.999146	-0.126419	-0.345187	0.894	-5.36804e-05	-0.999146	-0.134201	-0.438321	0.894	-5.40466e-05	-0.999146	-0.135117	-0.535727
	0.895	-8.11157e-05	-0.999146	-0.202789		0.895	-5.07813e-05	-0.999146	-0.126953	-0.343814	0.895	-5.24902e-05	-0.999146	-0.131226	-0.436414	0.895	-5.12695e-05	-0.99884	-0.128174	-0.53092
	0.896	-7.8186e-05	-0.999146	-0.195465		0.896	-5.15747e-05	-0.999146	-0.128937	-0.342517	0.896	-5.48401e-05	-0.999451	-0.1371	-0.436032	0.896	-5.14526e-05	-0.999146	-0.128632	-0.531302
	0.897	-7.90405e-05	-0.999146	-0.197601		0.897	-5.52063e-05	-0.999146	-0.138016	-0.346637	0.897	-5.21545e-05	-0.999146	-0.130386	-0.430692	0.897	-5.15747e-05	-0.999146	-0.128937	-0.532599
	0.898	-8.12683e-05	-0.999146	-0.203171		0.898	-5.38635e-05	-0.999146	-0.134659	-0.341525	0.898	-5.38025e-05	-0.999146	-0.134506	-0.431149	0.898	-5.32837e-05	-0.999146	-0.133209	-0.531607
	0.899	-8.1604e-05	-0.999146	-0.20401		0.899	-5.10864e-05	-0.999146	-0.127716	-0.340839	0.899	-5.52368e-05	-0.999146	-0.138092	-0.437711	0.899	-4.99573e-05	-0.999146	-0.124893	-0.532751
	0.9	-7.90405e-05	-0.999146	-0.197601		0.9	-5.27954e-05	-0.999146	-0.131989	-0.340381	0.9	-5.22156e-05	-0.999146	-0.130539	-0.433209	0.9	-4.95911e-05	-0.999146	-0.123978	-0.536185
	0.901	-7.87048e-05	-0.999146	-0.196762		0.901	-5.40466e-05	-0.999146	-0.135117	-0.342365	0.901	-5.29175e-05	-0.999146	-0.132294	-0.439465	0.901	-5.13306e-05	-0.999146	-0.128326	-0.533743
	0.902	-7.98645e-05	-0.999146	-0.199661		0.902	-5.40161e-05	-0.999146	-0.13504	-0.344424	0.902	-5.3833e-05	-0.999146	-0.134583	-0.431607	0.902	-5.07202e-05	-0.999146	-0.126801	-0.535727
	0.903	-8.01392e-05	-0.999451	-0.200348		0.903	-5.33447e-05	-0.999146	-0.133362	-0.34595	0.903	-5.29785e-05	-0.999146	-0.132446	-0.436719	0.903	-5.12085e-05	-0.999146	-0.128021	-0.536261
	0.904	-7.85522e-05	-0.999146	-0.196381		0.904	-5.38025e-05	-0.999146	-0.134506	-0.347705	0.904	-5.40161e-05	-0.999146	-0.13504	-0.431836	0.904	-4.99878e-05	-0.999146	-0.124969	-0.531607
	0.905	-7.9834e-05	-0.999146	-0.199585		0.905	-5.36804e-05	-0.999146	-0.134201	-0.348697	0.905	-5.3894e-05	-0.999146	-0.134735	-0.431683	0.905	-5.28564e-05	-0.999146	-0.132141	-0.538779
	0.906	-7.91321e-05	-0.999146	-0.19783		0.906	-5.32227e-05	-0.999146	-0.133057	-0.348468	0.906	-5.16968e-05	-0.999146	-0.129242	-0.433362	0.906	-5.08118e-05	-0.999146	-0.127029	-0.532217
	0.907	-7.99255e-05	-0.999146	-0.199814		0.907	-5.44434e-05	-0.999146	-0.136108	-0.349918	0.907	-5.13001e-05	-0.999146	-0.12825	-0.433591	0.907	-5.38025e-05	-0.999146	-0.134506	-0.536795
	0.908	-8.05664e-05	-0.999451	-0.201416		0.908	-5.40772e-05	-0.999451	-0.135193	-0.347858	0.908	-5.41992e-05	-0.999146	-0.135498	-0.432675	0.908	-5.2063e-05	-0.999146	-0.130157	-0.531378
	0.909	-8.17566e-05	-0.999146	-0.204391		0.909	-5.37109e-05	-0.999146	-0.134277	-0.34183	0.909	-5.20935e-05	-0.999146	-0.130234	-0.432523	0.909	-5.18188e-05	-0.999146	-0.129547	-0.529318
	0.91	-8.29773e-05	-0.999146	-0.207443		0.91	-5.58167e-05	-0.999146	-0.139542	-0.343127	0.91	-5.26733e-05	-0.999146	-0.131683	-0.431454	0.91	-5.13611e-05	-0.999146	-0.128403	-0.539465
	0.911	-8.14514e-05	-0.999146	-0.203629		0.911	-5.16968e-05	-0.999146	-0.129242	-0.345187	0.911	-5.45349e-05	-0.999146	-0.136337	-0.433057	0.911	-5.27344e-05	-0.999451	-0.131836	-0.533286
	0.912	-8.11768e-05	-0.999451	-0.202942		0.912	-5.44434e-05	-0.999451	-0.136108	-0.348621	0.912	-5.48096e-05	-0.999146	-0.137024	-0.43092	0.912	-5.18494e-05	-0.999146	-0.129623	-0.536261
	0.913	-7.94373e-05	-0.999146	-0.198593		0.913	-5.36804e-05	-0.999146	-0.134201	-0.342822	0.913	-5.2887e-05	-0.999146	-0.132217	-0.429776	0.913	-4.95605e-05	-0.999146	-0.123901	-0.5297
	0.914	-7.95593e-05	-0.999146	-0.198898		0.914	-5.29785e-05	-0.999146	-0.132446	-0.347629	0.914	-5.36194e-05	-0.999146	-0.134048	-0.43176	0.914	-5.37109e-05	-0.999146	-0.134277	-0.534201
	0.915	-7.88879e-05	-0.999146	-0.19722		0.915	-5.33752e-05	-0.999146	-0.133438	-0.344501	0.915	-5.22461e-05	-0.999146	-0.130615	-0.436185	0.915	-4.9469e-05	-0.999146	-0.123672	-0.53237
	0.916	-7.95898e-05	-0.999146	-0.198975		0.916	-5.16357e-05	-0.999146	-0.129089	-0.341907	0.916	-5.4718e-05	-0.999146	-0.136795	-0.432141	0.916	-5.25818e-05	-0.999146	-0.131454	-0.537177
	0.917	-7.901e-05	-0.999146	-0.197525		0.917	-5.22461e-05	-0.999146	-0.130615	-0.347247	0.917	-5.31921e-05	-0.999146	-0.13298	-0.435956	0.917	-4.99878e-05	-0.999146	-0.124969	-0.536414
	0.918	-8.01697e-05	-0.999146	-0.200424		0.918	-5.22461e-05	-0.999146	-0.130615	-0.347247	0.918	-5.29785e-05	-0.999146	-0.132446	-0.434888	0.918	-4.98962e-05	-0.999146	-0.124741	-0.535727
	0.919	-8.06885e-05	-0.999146	-0.201721		0.919	-5.25208e-05	-0.999146	-0.131302	-0.346332	0.919	-5.32227e-05	-0.999146	-0.133057	-0.433209	0.919	-5.15137e-05	-0.999146	-0.128784	-0.53382
	0.92	-8.06885e-05	-0.999146	-0.201721		0.92	-5.34973e-05	-0.999146	-0.133743	-0.342288	0.92	-5.2887e-05	-0.99884	-0.132217	-0.43092	0.92	-5.15137e-05	-0.999146	-0.128784	-0.533591
	0.921	-8.03528e-05	-0.999146	-0.200882		0.921	-5.09644e-05	-0.999146	-0.127411	-0.347018	0.921	-5.2063e-05	-0.999146	-0.130157	-0.434811	0.921	-5.09644e-05	-0.999146	-0.127411	-0.533591
	0.922	-8.11462e-05	-0.999146	-0.202866		0.922	-5.31311e-05	-0.999146	-0.132828	-0.340762	0.922	-5.51453e-05	-0.999146	-0.137863	-0.433896	0.922	-5.07507e-05	-0.999146	-0.126877	-0.531149
	0.923	-8.05359e-05	-0.999146	-0.20134		0.923	-5.23682e-05	-0.999451	-0.13092	-0.34061	0.923	-5.48706e-05	-0.999146	-0.137177	-0.43176	0.923	-5.22156e-05	-0.999146	-0.130539	-0.5371
	0.924	-8.17566e-05	-0.999146	-0.204391		0.924	-5.59387e-05	-0.999146	-0.139847	-0.345493	0.924	-5.32227e-05	-0.999146	-0.133057	-0.427792	0.924	-4.98352e-05	-0.999146	-0.124588	-0.531683
	0.925	-8.07495e-05	-0.999451	-0.201874		0.925	-5.2002e-05	-0.999146	-0.130005	-0.345721	0.925	-5.34058e-05	-0.999146	-0.133514	-0.43298	0.925	-5.23376e-05	-0.999146	-0.130844	-0.533209
	0.926	-7.88879e-05	-0.999146	-0.19722		0.926	-5.49011e-05	-0.999451	-0.137253	-0.342746	0.926	-5.28259e-05	-0.999146	-0.132065	-0.435803	0.926	-5.2887e-05	-0.999146	-0.132217	-0.533896
	0.927	-8.05664e-05	-0.999146	-0.201416		0.927	-5.28259e-05	-0.999146	-0.132065	-0.346179	0.927	-5.11169e-05	-0.999146	-0.127792	-0.429852	0.927	-4.91943e-05	-0.999146	-0.122986	-0.533514
	0.928	-8.1665e-05	-0.999146	-0.204163		0.928	-5.22766e-05	-0.999146	-0.130692	-0.338931	0.928	-5.29785e-05	-0.999146	-0.132446	-0.434277	0.928	-5.03845e-05	-0.999146	-0.125961	-0.530615
	0.929	-7.6416e-05	-0.999146	-0.19104		0.929	-5.42297e-05	-0.999146	-0.135574	-0.347781	0.929	-5.26428e-05	-0.999146	-0.131607	-0.435651	0.929	-5.2002e-05	-0.999146	-0.130005	-0.531454
	0.93	-8.19397e-05	-0.999146	-0.204849		0.93	-5.16052e-05	-0.999146	-0.129013	-0.345416	0.93	-5.11169e-05	-0.999146	-0.127792	-0.433591	0.93	-5.2002e-05	-0.999146	-0.130005	-0.536108
	0.931	-7.94678e-05	-0.999146	-0.198669		0.931	-5.30701e-05	-0.999146	-0.132675	-0.343967	0.931	-5.31616e-05	-0.999146	-0.132904	-0.43504	0.931	-5.01404e-05	-0.999146	-0.125351	-0.535345
	0.932	-8.01086e-05	-0.999451	-0.200272		0.932	-5.3772e-05	-0.999146	-0.13443	-0.348621	0.932	-5.34973e-05	-0.999146	-0.133743	-0.43382	0.932	-5.32837e-05	-0.999146	-0.133209	-0.536261
	0.933	-8.02002e-05	-0.999146	-0.2005		0.933	-5.13001e-05	-0.999146	-0.12825	-0.344959	0.933	-5.35278e-05	-0.999146	-0.13382	-0.437939	0.933	-5.15442e-05	-0.999146	-0.12886	-0.535422
	0.934	-8.11768e-05	-0.999146	-0.202942		0.934	-5.34058e-05	-0.999451	-0.133514	-0.342746	0.934	-5.21545e-05	-0.999146	-0.130386	-0.432904	0.934	-5.04761e-05	-0.999146	-0.12619	-0.537253
	0.935	-8.06274e-05	-0.999146	-0.201569		0.935	-5.40772e-05	-0.999146	-0.135193	-0.351978	0.935	-5.31311e-05	-0.999146	-0.132828	-0.429547	0.935	-5.23376e-05	-0.999451	-0.130844	-0.538016
	0.936	-8.15125e-05	-0.999146	-0.203781		0.936	-5.24597e-05	-0.999451	-0.131149	-0.348697	0.936	-5.22461e-05	-0.999146	-0.130615	-0.433209	0.936	-4.95911e-05	-0.999146	-0.123978	-0.536337
	0.937	-8.13599e-05	-0.999146	-0.2034		0.937	-5.32837e-05	-0.999146	-0.133209	-0.344272	0.937	-5.26123e-05	-0.999146	-0.131531	-0.430615	0.937	-5.00183e-05	-0.999146	-0.125046	-0.537787
	0.938	-7.90405e-05	-0.999146	-0.197601		0.938	-5.16968e-05	-0.999146	-0.129242	-0.344196	0.938	-5.49622e-05	-0.999146	-0.137405	-0.435269	0.938	-5.24597e-05	-0.999146	-0.131149	-0.531912
	0.939	-8.02002e-05	-0.999146	-0.2005		0.939	-5.39551e-05	-0.999451	-0.134888	-0.343509	0.939	-5.33142e-05	-0.999146	-0.133286	-0.431531	0.939	-5.19104e-05	-0.999146	-0.129776	-0.531149
	0.94	-8.10547e-05	-0.999146	-0.202637		0.94	-5.25208e-05	-0.999146	-0.131302	-0.349536	0.94	-5.43213e-05	-0.999146	-0.135803	-0.429089	0.94	-5.23376e-05	-0.999146	-0.130844	-0.53855
	0.941	-8.11462e-05	-0.999146	-0.202866		0.941	-5.37109e-05	-0.999146	-0.134277	-0.347095	0.941	-5.22766e-05	-0.999146	-0.130692	-0.434811	0.941	-4.96521e-05	-0.999146	-0.12413	-0.540228
	0.942	-8.14819e-05	-0.999146	-0.203705		0.942	-5.34363e-05	-0.999146	-0.133591	-0.346637	0.942	-5.28259e-05	-0.999146	-0.132065	-0.434048	0.942	-4.83093e-05	-0.999146	-0.120773	-0.533057
	0.943	-7.99866e-05	-0.999146	-0.199966		0.943	-5.2063e-05	-0.999146	-0.130157	-0.347476	0.943	-5.32837e-05	-0.999146	-0.133209	-0.438016	0.943	-5.10559e-05	-0.999146	-0.12764	-0.531149
	0.944	-8.00171e-05	-0.999146	-0.200043		0.944	-5.23682e-05	-0.999146	-0.13092	-0.343356	0.944	-5.3772e-05	-0.99884	-0.13443	-0.433438	0.944	-5.22156e-05	-0.999146	-0.130539	-0.532675
	0.945	-8.11768e-05	-0.999146	-0.202942		0.945	-5.18188e-05	-0.999451	-0.129547	-0.343814	0.945	-5.41382e-05	-0.999146	-0.135345	-0.437482	0.945	-5.27649e-05	-0.999146	-0.131912	-0.535422
	0.946	-8.1604e-05	-0.999451	-0.20401		0.946	-5.2948e-05	-0.999146	-0.13237	-0.339618	0.946	-5.2887e-05	-0.999146	-0.132217	-0.432828	0.946	-5.18494e-05	-0.999146	-0.129623	-0.527945
	0.947	-7.94373e-05	-0.999146	-0.198593		0.947	-5.36804e-05	-0.999146	-0.134201	-0.346561	0.947	-5.22156e-05	-0.999146	-0.130539	-0.430234	0.947	-5.2002e-05	-0.999146	-0.130005	-0.533514
	0.948	-8.12378e-05	-0.999146	-0.203094		0.948	-5.37109e-05	-0.999451	-0.134277	-0.348163	0.948	-5.56946e-05	-0.999146	-0.139236	-0.430844	0.948	-5.25818e-05	-0.999146	-0.131454	-0.539236
	0.949	-7.98035e-05	-0.999146	-0.199509		0.949	-5.42603e-05	-0.999146	-0.135651	-0.339847	0.949	-5.3772e-05	-0.999146	-0.13443	-0.440152	0.949	-5.24902e-05	-0.999146	-0.131226	-0.540991
	0.95	-7.95593e-05	-0.999146	-0.198898		0.95	-5.2887e-05	-0.999451	-0.132217	-0.346103	0.95	-5.39551e-05	-0.999146	-0.134888	-0.428632	0.95	-5.22461e-05	-0.999146	-0.130615	-0.535345
	0.951	-8.23669e-05	-0.999146	-0.205917		0.951	-5.31616e-05	-0.999146	-0.132904	-0.346561	0.951	-5.23071e-05	-0.999146	-0.130768	-0.439694	0.951	-5.15137e-05	-0.999146	-0.128784	-0.53649
	0.952	-8.06885e-05	-0.999146	-0.201721		0.952	-5.49622e-05	-0.999146	-0.137405	-0.34534	0.952	-5.36194e-05	-0.999146	-0.134048	-0.432675	0.952	-5.12695e-05	-0.999146	-0.128174	-0.535651
	0.953	-7.88879e-05	-0.999146	-0.19722		0.953	-5.33142e-05	-0.999451	-0.133286	-0.340152	0.953	-5.2887e-05	-0.999146	-0.132217	-0.432065	0.953	-5.13306e-05	-0.999146	-0.128326	-0.535345
	0.954	-8.01086e-05	-0.999146	-0.200272		0.954	-5.25513e-05	-0.999146	-0.131378	-0.344196	0.954	-5.42908e-05	-0.999146	-0.135727	-0.43588	0.954	-5.08118e-05	-0.999146	-0.127029	-0.539694
	0.955	-8.21838e-05	-0.999146	-0.20546		0.955	-5.2124e-05	-0.999146	-0.13031	-0.340686	0.955	-5.38635e-05	-0.999146	-0.134659	-0.434354	0.955	-5.29785e-05	-0.999146	-0.132446	-0.530234
	0.956	-7.95288e-05	-0.999146	-0.198822		0.956	-5.29175e-05	-0.999146	-0.132294	-0.340152	0.956	-5.27039e-05	-0.999146	-0.13176	-0.434583	0.956	-5.28259e-05	-0.999146	-0.132065	-0.535574
	0.957	-8.02002e-05	-0.999146	-0.2005		0.957	-5.15442e-05	-0.999146	-0.12886	-0.344119	0.957	-5.31006e-05	-0.999146	-0.132751	-0.434735	0.957	-5.10254e-05	-0.999146	-0.127563	-0.534125
	0.958	-7.95288e-05	-0.999146	-0.198822		0.958	-5.44128e-05	-0.999146	-0.136032	-0.34534	0.958	-5.28564e-05	-0.999146	-0.132141	-0.429547	0.958	-5.23071e-05	-0.999146	-0.130768	-0.533362
	0.959	-8.01392e-05	-0.999146	-0.200348		0.959	-5.39551e-05	-0.999146	-0.134888	-0.340686	0.959	-5.41992e-05	-0.999146	-0.135498	-0.432828	0.959	-5.15747e-05	-0.999146	-0.128937	-0.53504
	0.96	-8.15735e-05	-0.999146	-0.203934		0.96	-5.21851e-05	-0.999146	-0.130463	-0.346332	0.96	-5.20935e-05	-0.999146	-0.130234	-0.432446	0.96	-5.23376e-05	-0.999146	-0.130844	-0.533438
	0.961	-8.09326e-05	-0.999146	-0.202332		0.961	-5.02014e-05	-0.999146	-0.125504	-0.344806	0.961	-5.3772e-05	-0.999146	-0.13443	-0.4371	0.961	-5.11169e-05	-0.999146	-0.127792	-0.534201
	0.962	-8.05359e-05	-0.999146	-0.20134		0.962	-5.00488e-05	-0.999146	-0.125122	-0.338168	0.962	-5.27954e-05	-0.999146	-0.131989	-0.43443	0.962	-5.08728e-05	-0.999146	-0.127182	-0.533743
	0.963	-7.82471e-05	-0.999146	-0.195618		0.963	-5.38025e-05	-0.999146	-0.134506	-0.348315	0.963	-5.16663e-05	-0.999146	-0.129166	-0.433057	0.963	-5.05676e-05	-0.999146	-0.126419	-0.531226
	0.964	-7.87659e-05	-0.999146	-0.196915		0.964	-5.40466e-05	-0.999146	-0.135117	-0.341449	0.964	-5.25818e-05	-0.999146	-0.131454	-0.432141	0.964	-5.06287e-05	-0.999146	-0.126572	-0.533286
	0.965	-8.09326e-05	-0.999146	-0.202332		0.965	-5.36499e-05	-0.999451	-0.134125	-0.347858	0.965	-5.41382e-05	-0.99884	-0.135345	-0.434583	0.965	-5.13611e-05	-0.999146	-0.128403	-0.536337
	0.966	-8.00171e-05	-0.999146	-0.200043		0.966	-5.22156e-05	-0.999146	-0.130539	-0.339847	0.966	-5.21851e-05	-0.999146	-0.130463	-0.43443	0.966	-5.19104e-05	-0.999146	-0.129776	-0.534125
	0.967	-8.19397e-05	-0.999146	-0.204849		0.967	-5.36194e-05	-0.999146	-0.134048	-0.347018	0.967	-5.37415e-05	-0.99884	-0.134354	-0.43237	0.967	-5.03845e-05	-0.999146	-0.125961	-0.53649
	0.968	-7.98035e-05	-0.999146	-0.199509		0.968	-5.40772e-05	-0.999146	-0.135193	-0.347781	0.968	-5.22156e-05	-0.999146	-0.130539	-0.436414	0.968	-5.13611e-05	-0.999146	-0.128403	-0.532065
	0.969	-8.08716e-05	-0.999146	-0.202179		0.969	-5.32227e-05	-0.999146	-0.133057	-0.346255	0.969	-5.15442e-05	-0.999146	-0.12886	-0.43031	0.969	-5.18188e-05	-0.999146	-0.129547	-0.534888
	0.97	-7.92542e-05	-0.999146	-0.198135		0.97	-5.22461e-05	-0.999146	-0.130615	-0.344501	0.97	-5.3833e-05	-0.999146	-0.134583	-0.433286	0.97	-5.0293e-05	-0.999146	-0.125732	-0.533438
	0.971	-7.96204e-05	-0.999146	-0.199051		0.971	-5.14832e-05	-0.999146	-0.128708	-0.346408	0.971	-5.23682e-05	-0.999146	-0.13092	-0.437405	0.971	-5.26733e-05	-0.999146	-0.131683	-0.534888
	0.972	-8.078e-05	-0.999146	-0.20195		0.972	-5.14221e-05	-0.999146	-0.128555	-0.344424	0.972	-5.34058e-05	-0.999146	-0.133514	-0.432217	0.972	-5.05676e-05	-0.999146	-0.126419	-0.53855
	0.973	-8.17871e-05	-0.999146	-0.204468		0.973	-5.3772e-05	-0.999146	-0.13443	-0.345721	0.973	-5.32532e-05	-0.999146	-0.133133	-0.434277	0.973	-5.06592e-05	-0.999146	-0.126648	-0.533133
	0.974	-7.91321e-05	-0.999146	-0.19783		0.974	-5.31921e-05	-0.999146	-0.13298	-0.344272	0.974	-5.48401e-05	-0.999146	-0.1371	-0.434659	0.974	-5.02319e-05	-0.999146	-0.12558	-0.534048
	0.975	-8.0658e-05	-0.999146	-0.201645		0.975	-5.2124e-05	-0.999146	-0.13031	-0.34534	0.975	-5.35278e-05	-0.999146	-0.13382	-0.434201	0.975	-5.23987e-05	-0.999146	-0.130997	-0.534048
	0.976	-7.76672e-05	-0.999146	-0.194168		0.976	-5.43213e-05	-0.999146	-0.135803	-0.341907	0.976	-5.32532e-05	-0.999146	-0.133133	-0.438779	0.976	-5.0293e-05	-0.999146	-0.125732	-0.532523
	0.977	-8.11157e-05	-0.999146	-0.202789		0.977	-5.16663e-05	-0.999146	-0.129166	-0.340762	0.977	-5.25208e-05	-0.999146	-0.131302	-0.433438	0.977	-5.18494e-05	-0.999146	-0.129623	-0.534735
	0.978	-7.97119e-05	-0.999146	-0.19928		0.978	-5.6366e-05	-0.999146	-0.140915	-0.343814	0.978	-5.24597e-05	-0.999146	-0.131149	-0.43031	0.978	-5.09644e-05	-0.999146	-0.127411	-0.536185
	0.979	-8.05969e-05	-0.999146	-0.201492		0.979	-5.36804e-05	-0.999146	-0.134201	-0.347705	0.979	-5.19714e-05	-0.999146	-0.129929	-0.441373	0.979	-5.08728e-05	-0.999146	-0.127182	-0.532217
	0.98	-8.02307e-05	-0.999146	-0.200577		0.98	-5.41077e-05	-0.999146	-0.135269	-0.343585	0.98	-5.40161e-05	-0.999146	-0.13504	-0.435574	0.98	-5.23376e-05	-0.999146	-0.130844	-0.53382
	0.981	-7.87048e-05	-0.999146	-0.196762		0.981	-5.25513e-05	-0.999146	-0.131378	-0.346866	0.981	-5.32532e-05	-0.999146	-0.133133	-0.431836	0.981	-4.97131e-05	-0.999146	-0.124283	-0.532217
	0.982	-8.08411e-05	-0.999146	-0.202103		0.982	-5.40772e-05	-0.999451	-0.135193	-0.342593	0.982	-5.38635e-05	-0.999146	-0.134659	-0.433438	0.982	-5.13306e-05	-0.999146	-0.128326	-0.535269
	0.983	-8.00476e-05	-0.999146	-0.200119		0.983	-5.27649e-05	-0.999146	-0.131912	-0.347171	0.983	-5.33447e-05	-0.999146	-0.133362	-0.432828	0.983	-5.25818e-05	-0.999146	-0.131454	-0.529776
	0.984	-8.21533e-05	-0.999146	-0.205383		0.984	-5.44128e-05	-0.999146	-0.136032	-0.347934	0.984	-5.11169e-05	-0.999146	-0.127792	-0.431302	0.984	-5.28259e-05	-0.999146	-0.132065	-0.538321
	0.985	-7.84912e-05	-0.999146	-0.196228		0.985	-5.45959e-05	-0.999451	-0.13649	-0.346484	0.985	-5.42603e-05	-0.999146	-0.135651	-0.43382	0.985	-5.26123e-05	-0.999146	-0.131531	-0.534048
	0.986	-7.9834e-05	-0.999146	-0.199585		0.986	-5.3833e-05	-0.999146	-0.134583	-0.340991	0.986	-5.32532e-05	-0.999146	-0.133133	-0.436642	0.986	-4.99573e-05	-0.999146	-0.124893	-0.536948
	0.987	-7.87048e-05	-0.999146	-0.196762		0.987	-5.21851e-05	-0.999146	-0.130463	-0.342059	0.987	-5.12085e-05	-0.999146	-0.128021	-0.433591	0.987	-5.07507e-05	-0.999146	-0.126877	-0.53504
	0.988	-7.94373e-05	-0.999146	-0.198593		0.988	-5.34973e-05	-0.999146	-0.133743	-0.342746	0.988	-5.42603e-05	-0.999146	-0.135651	-0.432141	0.988	-5.19104e-05	-0.999146	-0.129776	-0.535193
	0.989	-8.23364e-05	-0.999146	-0.205841		0.989	-5.34973e-05	-0.999146	-0.133743	-0.34389	0.989	-5.31311e-05	-0.999146	-0.132828	-0.432599	0.989	-5.04761e-05	-0.999146	-0.12619	-0.536948
	0.99	-7.88269e-05	-0.999146	-0.197067		0.99	-5.41382e-05	-0.999146	-0.135345	-0.342365	0.99	-5.30701e-05	-0.999146	-0.132675	-0.43176	0.99	-5.25513e-05	-0.999146	-0.131378	-0.531912
	0.991	-7.99866e-05	-0.999146	-0.199966		0.991	-5.34973e-05	-0.999146	-0.133743	-0.344196	0.991	-5.26733e-05	-0.999146	-0.131683	-0.434048	0.991	-5.25513e-05	-0.999146	-0.131378	-0.5371
	0.992	-8.17871e-05	-0.999451	-0.204468		0.992	-5.17578e-05	-0.999146	-0.129395	-0.345645	0.992	-5.26733e-05	-0.999146	-0.131683	-0.43649	0.992	-5.12085e-05	-0.999146	-0.128021	-0.534811
	0.993	-7.98035e-05	-0.999146	-0.199509		0.993	-5.31311e-05	-0.999146	-0.132828	-0.343204	0.993	-5.3894e-05	-0.999146	-0.134735	-0.433362	0.993	-5.32532e-05	-0.999146	-0.133133	-0.538626
	0.994	-8.22449e-05	-0.999146	-0.205612		0.994	-5.10864e-05	-0.999146	-0.127716	-0.347095	0.994	-5.27954e-05	-0.999146	-0.131989	-0.437482	0.994	-5.3833e-05	-0.999146	-0.134583	-0.531607
	0.995	-7.97119e-05	-0.999146	-0.19928		0.995	-5.43213e-05	-0.999451	-0.135803	-0.340076	0.995	-5.23682e-05	-0.999146	-0.13092	-0.433743	0.995	-4.99268e-05	-0.999146	-0.124817	-0.532904
	0.996	-8.17261e-05	-0.999146	-0.204315		0.996	-5.08118e-05	-0.999146	-0.127029	-0.346942	0.996	-5.26123e-05	-0.999146	-0.131531	-0.431302	0.996	-5.0354e-05	-0.999146	-0.125885	-0.538245
	0.997	-8.14209e-05	-0.999146	-0.203552		0.997	-5.30396e-05	-0.999146	-0.132599	-0.341907	0.997	-5.36194e-05	-0.999146	-0.134048	-0.437177	0.997	-5.15442e-05	-0.999146	-0.12886	-0.536261
	0.998	-8.10242e-05	-0.999146	-0.20256		0.998	-5.20935e-05	-0.999146	-0.130234	-0.347018	0.998	-5.33752e-05	-0.999146	-0.133438	-0.430386	0.998	-5.29785e-05	-0.999146	-0.132446	-0.529929
	0.999	-8.06885e-05	-0.999146	-0.201721		0.999	-5.28259e-05	-0.999146	-0.132065	-0.346561	0.999	-5.46875e-05	-0.999146	-0.136719	-0.431683	0.999	-5.24597e-05	-0.999146	-0.131149	-0.533057
	1	-7.96509e-05	-0.999146	-0.199127		1	-5.19104e-05	-0.99884	-0.129776	-0.347095	1	-5.38025e-05	-0.999146	-0.134506	-0.431836	1	-5.13001e-05	-0.999146	-0.12825	-0.539465
	1.001	-8.06274e-05	-0.999146	-0.201569		1.001	-5.42908e-05	-0.999146	-0.135727	-0.344348	1.001	-5.39551e-05	-0.999146	-0.134888	-0.435956	1.001	-5.14832e-05	-0.999146	-0.128708	-0.531149
	1.002	-8.21533e-05	-0.999146	-0.205383		1.002	-5.22461e-05	-0.999146	-0.130615	-0.34328	1.002	-5.18799e-05	-0.999146	-0.1297	-0.434888	1.002	-5.27039e-05	-0.999146	-0.13176	-0.53237
	1.003	-7.77893e-05	-0.999146	-0.194473		1.003	-5.32227e-05	-0.999146	-0.133057	-0.343585	1.003	-5.31311e-05	-0.999146	-0.132828	-0.434583	1.003	-5.26123e-05	-0.999146	-0.131531	-0.53504
	1.004	-8.11157e-05	-0.999146	-0.202789		1.004	-5.39246e-05	-0.999146	-0.134811	-0.35213	1.004	-5.33447e-05	-0.999146	-0.133362	-0.43298	1.004	-5.03845e-05	-0.999146	-0.125961	-0.533057
	1.005	-8.11157e-05	-0.999146	-0.202789		1.005	-5.16968e-05	-0.999146	-0.129242	-0.345721	1.005	-5.3894e-05	-0.999146	-0.134735	-0.429395	1.005	-5.28259e-05	-0.999146	-0.132065	-0.529852
	1.006	-8.00476e-05	-0.999146	-0.200119		1.006	-5.15137e-05	-0.999146	-0.128784	-0.344501	1.006	-5.40466e-05	-0.999146	-0.135117	-0.429852	1.006	-5.25208e-05	-0.999146	-0.131302	-0.533133
	1.007	-8.20007e-05	-0.999146	-0.205002		1.007	-5.30396e-05	-0.999146	-0.132599	-0.346942	1.007	-5.41382e-05	-0.999146	-0.135345	-0.433362	1.007	-5.17578e-05	-0.999146	-0.129395	-0.535117
	1.008	-7.89185e-05	-0.999146	-0.197296		1.008	-5.47791e-05	-0.999146	-0.136948	-0.345798	1.008	-5.34058e-05	-0.999146	-0.133514	-0.436719	1.008	-5.05066e-05	-0.999146	-0.126266	-0.535193
	1.009	-7.99255e-05	-0.999146	-0.199814		1.009	-5.41382e-05	-0.999146	-0.135345	-0.346561	1.009	-5.36194e-05	-0.999146	-0.134048	-0.433133	1.009	-5.0415e-05	-0.999146	-0.126038	-0.537482
	1.01	-7.88879e-05	-0.999146	-0.19722		1.01	-4.94995e-05	-0.999146	-0.123749	-0.341525	1.01	-5.13001e-05	-0.999146	-0.12825	-0.434506	1.01	-4.98352e-05	-0.999146	-0.124588	-0.531531
	1.011	-8.21228e-05	-0.999146	-0.205307		1.011	-5.13306e-05	-0.999146	-0.128326	-0.34679	1.011	-5.5542e-05	-0.999146	-0.138855	-0.437787	1.011	-5.08423e-05	-0.999146	-0.127106	-0.534048
	1.012	-8.10242e-05	-0.999146	-0.20256		1.012	-5.26428e-05	-0.999146	-0.131607	-0.341068	1.012	-5.52673e-05	-0.999146	-0.138168	-0.428937	1.012	-5.07813e-05	-0.999146	-0.126953	-0.538626
	1.013	-8.05054e-05	-0.999146	-0.201263		1.013	-5.20325e-05	-0.999146	-0.130081	-0.350757	1.013	-5.37415e-05	-0.999146	-0.134354	-0.430005	1.013	-5.17883e-05	-0.999146	-0.129471	-0.535651
	1.014	-8.12378e-05	-0.999146	-0.203094		1.014	-5.3009e-05	-0.999146	-0.132523	-0.34679	1.014	-5.66101e-05	-0.999146	-0.141525	-0.435956	1.014	-5.15137e-05	-0.999146	-0.128784	-0.536566
	1.015	-8.02612e-05	-0.999146	-0.200653		1.015	-5.33142e-05	-0.999146	-0.133286	-0.342136	1.015	-5.50537e-05	-0.999146	-0.137634	-0.434659	1.015	-5.24597e-05	-0.999146	-0.131149	-0.529395
	1.016	-8.03223e-05	-0.999146	-0.200806		1.016	-5.19714e-05	-0.999146	-0.129929	-0.339847	1.016	-5.40466e-05	-0.999146	-0.135117	-0.435727	1.016	-5.37109e-05	-0.999146	-0.134277	-0.536032
	1.017	-8.04443e-05	-0.999146	-0.201111		1.017	-5.31006e-05	-0.999146	-0.132751	-0.337863	1.017	-5.55115e-05	-0.999146	-0.138779	-0.432828	1.017	-5.20935e-05	-0.999146	-0.130234	-0.534888
	1.018	-8.16956e-05	-0.999146	-0.204239		1.018	-5.28564e-05	-0.999146	-0.132141	-0.342975	1.018	-5.43518e-05	-0.999146	-0.13588	-0.429089	1.018	-5.18494e-05	-0.999146	-0.129623	-0.538016
	1.019	-8.01697e-05	-0.999146	-0.200424		1.019	-5.19104e-05	-0.999146	-0.129776	-0.342441	1.019	-5.22156e-05	-0.999146	-0.130539	-0.432294	1.019	-5.25818e-05	-0.999146	-0.131454	-0.535345
	1.02	-8.37097e-05	-0.999146	-0.209274		1.02	-5.41687e-05	-0.999451	-0.135422	-0.344959	1.02	-5.27039e-05	-0.999146	-0.13176	-0.43649	1.02	-5.17273e-05	-0.999146	-0.129318	-0.535727
	1.021	-8.0658e-05	-0.999146	-0.201645		1.021	-5.35278e-05	-0.999146	-0.13382	-0.347705	1.021	-5.21851e-05	-0.999146	-0.130463	-0.432751	1.021	-5.22766e-05	-0.999146	-0.130692	-0.532828
	1.022	-7.91626e-05	-0.999146	-0.197907		1.022	-5.31921e-05	-0.999146	-0.13298	-0.346179	1.022	-5.41687e-05	-0.999146	-0.135422	-0.433286	1.022	-5.24902e-05	-0.999146	-0.131226	-0.530615
	1.023	-8.04749e-05	-0.999146	-0.201187		1.023	-5.33142e-05	-0.999146	-0.133286	-0.346179	1.023	-5.3009e-05	-0.999146	-0.132523	-0.43092	1.023	-5.08728e-05	-0.999146	-0.127182	-0.532294
	1.024	-8.14514e-05	-0.999146	-0.203629		1.024	-5.31921e-05	-0.999146	-0.13298	-0.338245	1.024	-5.29785e-05	-0.999146	-0.132446	-0.434277	1.024	-5.0293e-05	-0.999146	-0.125732	-0.532446
	1.025	-8.15735e-05	-0.999146	-0.203934		1.025	-5.3009e-05	-0.999146	-0.132523	-0.347934	1.025	-5.22766e-05	-0.999146	-0.130692	-0.42764	1.025	-4.73938e-05	-0.999146	-0.118485	-0.537863
	1.026	-8.18481e-05	-0.999146	-0.20462		1.026	-5.34668e-05	-0.999146	-0.133667	-0.348392	1.026	-5.3009e-05	-0.999146	-0.132523	-0.433209	1.026	-5.11475e-05	-0.999146	-0.127869	-0.534735
	1.027	-8.09937e-05	-0.999146	-0.202484		1.027	-5.2948e-05	-0.999146	-0.13237	-0.346027	1.027	-5.49011e-05	-0.999146	-0.137253	-0.432141	1.027	-5.45959e-05	-0.999146	-0.13649	-0.532141
	1.028	-7.96814e-05	-0.999146	-0.199203		1.028	-5.34668e-05	-0.999146	-0.133667	-0.346942	1.028	-5.38025e-05	-0.999146	-0.134506	-0.433209	1.028	-5.10559e-05	-0.999146	-0.12764	-0.53237
	1.029	-8.10852e-05	-0.999146	-0.202713		1.029	-5.32532e-05	-0.999146	-0.133133	-0.353275	1.029	-5.30396e-05	-0.999146	-0.132599	-0.428479	1.029	-5.1178e-05	-0.999146	-0.127945	-0.530997
	1.03	-8.17566e-05	-0.999146	-0.204391		1.03	-5.16968e-05	-0.999146	-0.129242	-0.342059	1.03	-5.21545e-05	-0.999146	-0.130386	-0.430539	1.03	-5.22766e-05	-0.999146	-0.130692	-0.536185
	1.031	-7.92236e-05	-0.999146	-0.198059		1.031	-5.15747e-05	-0.999146	-0.128937	-0.346561	1.031	-5.23071e-05	-0.999146	-0.130768	-0.431607	1.031	-5.27649e-05	-0.999146	-0.131912	-0.536032
	1.032	-8.00171e-05	-0.999146	-0.200043		1.032	-5.29785e-05	-0.999146	-0.132446	-0.345493	1.032	-5.31006e-05	-0.999146	-0.132751	-0.43382	1.032	-5.3894e-05	-0.999146	-0.134735	-0.533362
	1.033	-8.0719e-05	-0.999451	-0.201798		1.033	-5.35278e-05	-0.999146	-0.13382	-0.346713	1.033	-5.2948e-05	-0.999146	-0.13237	-0.430997	1.033	-5.22766e-05	-0.999146	-0.130692	-0.537634
	1.034	-8.18481e-05	-0.999146	-0.20462		1.034	-5.09033e-05	-0.999146	-0.127258	-0.344196	1.034	-5.22156e-05	-0.999146	-0.130539	-0.429242	1.034	-5.18799e-05	-0.999146	-0.1297	-0.535117
	1.035	-7.89185e-05	-0.999146	-0.197296		1.035	-5.35584e-05	-0.999451	-0.133896	-0.341983	1.035	-5.22461e-05	-0.999146	-0.130615	-0.433591	1.035	-4.88586e-05	-0.999146	-0.122147	-0.534125
	1.036	-7.99866e-05	-0.999146	-0.199966		1.036	-5.24597e-05	-0.999146	-0.131149	-0.346179	1.036	-5.40466e-05	-0.999146	-0.135117	-0.432599	1.036	-5.10254e-05	-0.999146	-0.127563	-0.539465
	1.037	-7.98645e-05	-0.999146	-0.199661		1.037	-5.31921e-05	-0.999146	-0.13298	-0.348392	1.037	-5.25513e-05	-0.999146	-0.131378	-0.432446	1.037	-5.29785e-05	-0.999146	-0.132446	-0.534811
	1.038	-8.07495e-05	-0.999146	-0.201874		1.038	-5.09644e-05	-0.999146	-0.127411	-0.342059	1.038	-5.21851e-05	-0.999146	-0.130463	-0.435193	1.038	-5.20325e-05	-0.999146	-0.130081	-0.534735
	1.039	-7.86133e-05	-0.999146	-0.196533		1.039	-5.34363e-05	-0.999146	-0.133591	-0.350909	1.039	-5.41992e-05	-0.99884	-0.135498	-0.42825	1.039	-5.05371e-05	-0.999146	-0.126343	-0.533209
	1.04	-8.02917e-05	-0.999146	-0.200729		1.04	-5.62439e-05	-0.999146	-0.14061	-0.345874	1.04	-5.4657e-05	-0.999146	-0.136642	-0.434888	1.04	-5.10254e-05	-0.999146	-0.127563	-0.53443
	1.041	-8.09021e-05	-0.999146	-0.202255		1.041	-5.26733e-05	-0.999146	-0.131683	-0.340228	1.041	-5.35584e-05	-0.999146	-0.133896	-0.434888	1.041	-4.99268e-05	-0.999146	-0.124817	-0.53237
	1.042	-8.15125e-05	-0.999146	-0.203781		1.042	-5.23376e-05	-0.999146	-0.130844	-0.3474	1.042	-5.22461e-05	-0.999146	-0.130615	-0.43649	1.042	-5.21851e-05	-0.999146	-0.130463	-0.536795
	1.043	-8.25806e-05	-0.999146	-0.206451		1.043	-5.31006e-05	-0.999146	-0.132751	-0.346255	1.043	-5.49316e-05	-0.999146	-0.137329	-0.434277	1.043	-5.09338e-05	-0.999146	-0.127335	-0.537329
	1.044	-8.06274e-05	-0.999146	-0.201569		1.044	-5.26123e-05	-0.999146	-0.131531	-0.346713	1.044	-5.35584e-05	-0.999146	-0.133896	-0.430463	1.044	-5.23071e-05	-0.999451	-0.130768	-0.53382
	1.045	-8.05664e-05	-0.999451	-0.201416		1.045	-5.36804e-05	-0.999146	-0.134201	-0.340457	1.045	-5.32837e-05	-0.999146	-0.133209	-0.430386	1.045	-5.24902e-05	-0.999146	-0.131226	-0.535422
	1.046	-8.16345e-05	-0.999146	-0.204086		1.046	-5.21545e-05	-0.999146	-0.130386	-0.342899	1.046	-5.36194e-05	-0.999146	-0.134048	-0.430463	1.046	-5.20935e-05	-0.999146	-0.130234	-0.535574
	1.047	-7.94983e-05	-0.999146	-0.198746		1.047	-5.16968e-05	-0.999146	-0.129242	-0.343662	1.047	-5.54199e-05	-0.999146	-0.13855	-0.434888	1.047	-5.01099e-05	-0.999146	-0.125275	-0.533362
	1.048	-8.03223e-05	-0.999146	-0.200806		1.048	-5.2948e-05	-0.999146	-0.13237	-0.344119	1.048	-5.26733e-05	-0.999146	-0.131683	-0.433209	1.048	-5.03235e-05	-0.999146	-0.125809	-0.534125
	1.049	-8.01392e-05	-0.999146	-0.200348		1.049	-5.30396e-05	-0.999146	-0.132599	-0.346484	1.049	-5.59387e-05	-0.999146	-0.139847	-0.431989	1.049	-5.19104e-05	-0.999146	-0.129776	-0.537405
	1.05	-8.03223e-05	-0.999146	-0.200806		1.05	-5.33447e-05	-0.999146	-0.133362	-0.349536	1.05	-5.46265e-05	-0.999146	-0.136566	-0.435422	1.05	-5.19409e-05	-0.999146	-0.129852	-0.534811
	1.051	-7.98645e-05	-0.999146	-0.199661		1.051	-5.27344e-05	-0.999451	-0.131836	-0.349612	1.051	-5.17883e-05	-0.999146	-0.129471	-0.43092	1.051	-5.31311e-05	-0.999146	-0.132828	-0.535117
	1.052	-8.26416e-05	-0.999146	-0.206604		1.052	-5.02319e-05	-0.999146	-0.12558	-0.342365	1.052	-5.27954e-05	-0.999146	-0.131989	-0.430615	1.052	-5.20935e-05	-0.999146	-0.130234	-0.533896
	1.053	-8.12683e-05	-0.999146	-0.203171		1.053	-5.27649e-05	-0.999146	-0.131912	-0.347629	1.053	-5.39246e-05	-0.999146	-0.134811	-0.434048	1.053	-5.19409e-05	-0.999146	-0.129852	-0.534201
	1.054	-7.87354e-05	-0.999146	-0.196838		1.054	-5.04761e-05	-0.999146	-0.12619	-0.347553	1.054	-5.33752e-05	-0.999146	-0.133438	-0.434888	1.054	-5.17273e-05	-0.999146	-0.129318	-0.536337
	1.055	-8.09021e-05	-0.999146	-0.202255		1.055	-5.18188e-05	-0.999146	-0.129547	-0.337405	1.055	-5.41382e-05	-0.999146	-0.135345	-0.432217	1.055	-5.29175e-05	-0.999146	-0.132294	-0.536337
	1.056	-8.07495e-05	-0.999146	-0.201874		1.056	-5.13916e-05	-0.999146	-0.128479	-0.344119	1.056	-5.08728e-05	-0.999146	-0.127182	-0.430386	1.056	-5.05676e-05	-0.999146	-0.126419	-0.534354
	1.057	-7.85522e-05	-0.999146	-0.196381		1.057	-5.29785e-05	-0.999146	-0.132446	-0.34473	1.057	-5.31006e-05	-0.999146	-0.132751	-0.434277	1.057	-4.90112e-05	-0.999146	-0.122528	-0.53588
	1.058	-7.96204e-05	-0.99884	-0.199051		1.058	-5.42297e-05	-0.999146	-0.135574	-0.337405	1.058	-5.44128e-05	-0.999146	-0.136032	-0.432141	1.058	-5.22461e-05	-0.999146	-0.130615	-0.537329
	1.059	-8.12378e-05	-0.999146	-0.203094		1.059	-5.37109e-05	-0.999146	-0.134277	-0.343509	1.059	-5.31311e-05	-0.999146	-0.132828	-0.436948	1.059	-5.17273e-05	-0.999146	-0.129318	-0.530615
	1.06	-8.06274e-05	-0.999146	-0.201569		1.06	-5.15747e-05	-0.999146	-0.128937	-0.34946	1.06	-5.16052e-05	-0.999146	-0.129013	-0.437253	1.06	-4.95911e-05	-0.999146	-0.123978	-0.539389
	1.061	-7.98035e-05	-0.999146	-0.199509		1.061	-5.25818e-05	-0.999146	-0.131454	-0.348697	1.061	-5.19714e-05	-0.999146	-0.129929	-0.4297	1.061	-5.21851e-05	-0.999451	-0.130463	-0.534964
	1.062	-7.8949e-05	-0.999146	-0.197372		1.062	-5.38635e-05	-0.999146	-0.134659	-0.3474	1.062	-5.33752e-05	-0.999146	-0.133438	-0.435269	1.062	-5.23071e-05	-0.999146	-0.130768	-0.536337
	1.063	-8.09631e-05	-0.999451	-0.202408		1.063	-5.31311e-05	-0.999146	-0.132828	-0.346027	1.063	-5.15442e-05	-0.999146	-0.12886	-0.431454	1.063	-5.12085e-05	-0.999146	-0.128021	-0.53588
	1.064	-8.05054e-05	-0.999146	-0.201263		1.064	-5.18799e-05	-0.999146	-0.1297	-0.342365	1.064	-5.17578e-05	-0.999146	-0.129395	-0.434125	1.064	-5.11169e-05	-0.999146	-0.127792	-0.539008
	1.065	-8.08716e-05	-0.999451	-0.202179		1.065	-5.36804e-05	-0.999146	-0.134201	-0.340076	1.065	-5.10864e-05	-0.999146	-0.127716	-0.431989	1.065	-4.95911e-05	-0.999146	-0.123978	-0.535117
	1.066	-7.96204e-05	-0.999146	-0.199051		1.066	-5.37415e-05	-0.999146	-0.134354	-0.341068	1.066	-5.31921e-05	-0.999146	-0.13298	-0.432294	1.066	-5.27649e-05	-0.999146	-0.131912	-0.536566
	1.067	-7.92542e-05	-0.999146	-0.198135		1.067	-5.2887e-05	-0.999146	-0.132217	-0.347324	1.067	-5.25818e-05	-0.999146	-0.131454	-0.436337	1.067	-4.9408e-05	-0.999146	-0.12352	-0.530081
	1.068	-7.93152e-05	-0.999146	-0.198288		1.068	-5.25818e-05	-0.999146	-0.131454	-0.34328	1.068	-5.26733e-05	-0.999146	-0.131683	-0.435345	1.068	-5.08728e-05	-0.999146	-0.127182	-0.53382
	1.069	-7.94373e-05	-0.999146	-0.198593		1.069	-5.19409e-05	-0.999146	-0.129852	-0.347476	1.069	-5.38025e-05	-0.999146	-0.134506	-0.431912	1.069	-5.20935e-05	-0.999146	-0.130234	-0.537634
	1.07	-8.06274e-05	-0.999146	-0.201569		1.07	-5.26428e-05	-0.999451	-0.131607	-0.345721	1.07	-5.36499e-05	-0.999146	-0.134125	-0.432904	1.07	-5.28259e-05	-0.999146	-0.132065	-0.527335
	1.071	-8.02612e-05	-0.999146	-0.200653		1.071	-5.01709e-05	-0.999146	-0.125427	-0.344501	1.071	-5.01709e-05	-0.999146	-0.125427	-0.435422	1.071	-5.26123e-05	-0.999146	-0.131531	-0.535803
	1.072	-8.15125e-05	-0.999146	-0.203781		1.072	-5.00183e-05	-0.999146	-0.125046	-0.350375	1.072	-5.45044e-05	-0.999146	-0.136261	-0.433896	1.072	-5.24597e-05	-0.999146	-0.131149	-0.533438
	1.073	-8.09631e-05	-0.999146	-0.202408		1.073	-5.00488e-05	-0.999146	-0.125122	-0.342593	1.073	-5.31921e-05	-0.999146	-0.13298	-0.435345	1.073	-5.13611e-05	-0.999146	-0.128403	-0.533667
	1.074	-8.17871e-05	-0.999146	-0.204468		1.074	-5.19714e-05	-0.999146	-0.129929	-0.345264	1.074	-5.24902e-05	-0.999146	-0.131226	-0.431454	1.074	-5.10864e-05	-0.999146	-0.127716	-0.532065
	1.075	-8.02612e-05	-0.999146	-0.200653		1.075	-5.37415e-05	-0.999146	-0.134354	-0.345264	1.075	-5.23987e-05	-0.999146	-0.130997	-0.430005	1.075	-5.28564e-05	-0.999146	-0.132141	-0.533362
	1.076	-8.20007e-05	-0.999451	-0.205002		1.076	-5.40466e-05	-0.999146	-0.135117	-0.34328	1.076	-5.48706e-05	-0.999146	-0.137177	-0.436185	1.076	-5.11475e-05	-0.999146	-0.127869	-0.532904
	1.077	-8.00171e-05	-0.999146	-0.200043		1.077	-5.2948e-05	-0.999146	-0.13237	-0.348773	1.077	-5.3772e-05	-0.999146	-0.13443	-0.430539	1.077	-5.34668e-05	-0.999451	-0.133667	-0.534659
	1.078	-7.97424e-05	-0.999146	-0.199356		1.078	-5.38025e-05	-0.999146	-0.134506	-0.345187	1.078	-5.46265e-05	-0.999146	-0.136566	-0.432904	1.078	-5.26733e-05	-0.999146	-0.131683	-0.532141
	1.079	-7.99561e-05	-0.999146	-0.19989		1.079	-5.41077e-05	-0.999146	-0.135269	-0.342441	1.079	-5.56946e-05	-0.999146	-0.139236	-0.431683	1.079	-5.06592e-05	-0.999146	-0.126648	-0.532751
	1.08	-8.3252e-05	-0.999146	-0.20813		1.08	-5.15747e-05	-0.999146	-0.128937	-0.342212	1.08	-5.27954e-05	-0.999146	-0.131989	-0.434354	1.08	-5.02014e-05	-0.999146	-0.125504	-0.532828
	1.081	-8.10242e-05	-0.999146	-0.20256		1.081	-5.40772e-05	-0.999146	-0.135193	-0.343356	1.081	-5.20935e-05	-0.999146	-0.130234	-0.431607	1.081	-5.13916e-05	-0.999146	-0.128479	-0.532828
	1.082	-7.9773e-05	-0.999146	-0.199432		1.082	-5.17578e-05	-0.999146	-0.129395	-0.34595	1.082	-5.49927e-05	-0.999146	-0.137482	-0.433438	1.082	-5.1178e-05	-0.999146	-0.127945	-0.535422
	1.083	-8.05664e-05	-0.999146	-0.201416		1.083	-5.55115e-05	-0.999146	-0.138779	-0.344577	1.083	-5.38025e-05	-0.999146	-0.134506	-0.43504	1.083	-5.21545e-05	-0.999146	-0.130386	-0.531607
	1.084	-8.13294e-05	-0.999451	-0.203323		1.084	-5.15747e-05	-0.999146	-0.128937	-0.34534	1.084	-5.32532e-05	-0.999146	-0.133133	-0.437558	1.084	-4.95911e-05	-0.999146	-0.123978	-0.533209
	1.085	-8.02612e-05	-0.999451	-0.200653		1.085	-5.22766e-05	-0.999146	-0.130692	-0.347018	1.085	-5.14526e-05	-0.999146	-0.128632	-0.435269	1.085	-5.31921e-05	-0.999146	-0.13298	-0.535651
	1.086	-7.91626e-05	-0.999146	-0.197907		1.086	-5.27039e-05	-0.999146	-0.13176	-0.343356	1.086	-5.27039e-05	-0.999146	-0.13176	-0.434201	1.086	-5.27039e-05	-0.999146	-0.13176	-0.528555
	1.087	-8.21228e-05	-0.999146	-0.205307		1.087	-5.31921e-05	-0.999146	-0.13298	-0.347476	1.087	-5.29175e-05	-0.999146	-0.132294	-0.431454	1.087	-5.16052e-05	-0.999146	-0.129013	-0.534125
	1.088	-8.12988e-05	-0.999146	-0.203247		1.088	-5.31311e-05	-0.999146	-0.132828	-0.339542	1.088	-5.25513e-05	-0.999146	-0.131378	-0.435269	1.088	-5.19409e-05	-0.999146	-0.129852	-0.535117
	1.089	-8.02002e-05	-0.999146	-0.2005		1.089	-5.52979e-05	-0.999451	-0.138245	-0.342441	1.089	-5.32837e-05	-0.999146	-0.133209	-0.435956	1.089	-5.15747e-05	-0.999146	-0.128937	-0.538092
	1.09	-8.06274e-05	-0.999146	-0.201569		1.09	-5.44739e-05	-0.999146	-0.136185	-0.344501	1.09	-5.5481e-05	-0.999146	-0.138702	-0.427335	1.09	-5.13001e-05	-0.999146	-0.12825	-0.533667
	1.091	-7.94067e-05	-0.999146	-0.198517		1.091	-5.32227e-05	-0.999451	-0.133057	-0.344196	1.091	-5.35584e-05	-0.999146	-0.133896	-0.435651	1.091	-4.99268e-05	-0.99884	-0.124817	-0.536795
	1.092	-8.02307e-05	-0.999146	-0.200577		1.092	-5.18188e-05	-0.999146	-0.129547	-0.344348	1.092	-5.19104e-05	-0.999146	-0.129776	-0.438245	1.092	-5.2124e-05	-0.999146	-0.13031	-0.535651
	1.093	-8.00781e-05	-0.999146	-0.200195		1.093	-5.3833e-05	-0.999146	-0.134583	-0.34389	1.093	-5.33142e-05	-0.999146	-0.133286	-0.435269	1.093	-5.14221e-05	-0.999146	-0.128555	-0.531989
	1.094	-8.05664e-05	-0.999451	-0.201416		1.094	-5.33142e-05	-0.999146	-0.133286	-0.340839	1.094	-5.31311e-05	-0.999146	-0.132828	-0.435269	1.094	-5.08728e-05	-0.999146	-0.127182	-0.53298
	1.095	-8.15125e-05	-0.999146	-0.203781		1.095	-5.17578e-05	-0.999146	-0.129395	-0.345187	1.095	-5.39856e-05	-0.999146	-0.134964	-0.431454	1.095	-5.09644e-05	-0.999146	-0.127411	-0.534277
	1.096	-8.10547e-05	-0.999146	-0.202637		1.096	-5.22461e-05	-0.999146	-0.130615	-0.343585	1.096	-5.38635e-05	-0.999146	-0.134659	-0.430615	1.096	-5.17578e-05	-0.999146	-0.129395	-0.533438
	1.097	-8.26721e-05	-0.999146	-0.20668		1.097	-5.28564e-05	-0.999146	-0.132141	-0.345645	1.097	-5.14221e-05	-0.999146	-0.128555	-0.435574	1.097	-4.88892e-05	-0.999146	-0.122223	-0.534811
	1.098	-7.83691e-05	-0.999146	-0.195923		1.098	-5.39246e-05	-0.999146	-0.134811	-0.347781	1.098	-5.30701e-05	-0.999146	-0.132675	-0.431149	1.098	-4.95911e-05	-0.999146	-0.123978	-0.532523
	1.099	-8.02612e-05	-0.999146	-0.200653		1.099	-5.35584e-05	-0.999146	-0.133896	-0.34595	1.099	-5.27649e-05	-0.999146	-0.131912	-0.431378	1.099	-5.27954e-05	-0.999146	-0.131989	-0.540762
	1.1	-8.02917e-05	-0.999146	-0.200729		1.1	-5.27954e-05	-0.999146	-0.131989	-0.347324	1.1	-5.2002e-05	-0.999146	-0.130005	-0.433438	1.1	-5.03235e-05	-0.999146	-0.125809	-0.54061
	1.101	-7.88269e-05	-0.999146	-0.197067		1.101	-5.12695e-05	-0.999146	-0.128174	-0.341068	1.101	-5.41382e-05	-0.999146	-0.135345	-0.429471	1.101	-4.96216e-05	-0.999146	-0.124054	-0.537787
	1.102	-7.98645e-05	-0.999146	-0.199661		1.102	-5.15137e-05	-0.999146	-0.128784	-0.340381	1.102	-5.3009e-05	-0.999146	-0.132523	-0.432904	1.102	-5.15442e-05	-0.999146	-0.12886	-0.535117
	1.103	-8.08716e-05	-0.999451	-0.202179		1.103	-5.43213e-05	-0.999146	-0.135803	-0.340686	1.103	-5.27039e-05	-0.999146	-0.13176	-0.435193	1.103	-5.07813e-05	-0.999146	-0.126953	-0.539313
	1.104	-7.94373e-05	-0.999146	-0.198593		1.104	-5.34973e-05	-0.999146	-0.133743	-0.342288	1.104	-5.21851e-05	-0.999146	-0.130463	-0.435651	1.104	-5.09338e-05	-0.999146	-0.127335	-0.525732
	1.105	-8.1665e-05	-0.999146	-0.204163		1.105	-5.19104e-05	-0.999146	-0.129776	-0.340457	1.105	-5.43823e-05	-0.999146	-0.135956	-0.431912	1.105	-5.15137e-05	-0.999146	-0.128784	-0.53916
	1.106	-7.84607e-05	-0.999146	-0.196152		1.106	-5.16052e-05	-0.999146	-0.129013	-0.340762	1.106	-5.55115e-05	-0.999146	-0.138779	-0.435193	1.106	-5.09338e-05	-0.999146	-0.127335	-0.532828
	1.107	-8.24585e-05	-0.999146	-0.206146		1.107	-5.05676e-05	-0.999146	-0.126419	-0.34122	1.107	-5.36804e-05	-0.999146	-0.134201	-0.434964	1.107	-5.31616e-05	-0.999146	-0.132904	-0.539847
	1.108	-7.8949e-05	-0.999146	-0.197372		1.108	-5.40772e-05	-0.999146	-0.135193	-0.350528	1.108	-5.30701e-05	-0.999146	-0.132675	-0.432904	1.108	-5.17273e-05	-0.999146	-0.129318	-0.530463
	1.109	-8.12378e-05	-0.999146	-0.203094		1.109	-5.26428e-05	-0.999146	-0.131607	-0.344959	1.109	-5.34973e-05	-0.999146	-0.133743	-0.429776	1.109	-5.11169e-05	-0.999146	-0.127792	-0.53176
	1.11	-7.99561e-05	-0.999146	-0.19989		1.11	-5.34058e-05	-0.999146	-0.133514	-0.34328	1.11	-5.08118e-05	-0.999146	-0.127029	-0.432294	1.11	-5.20935e-05	-0.999146	-0.130234	-0.536642
	1.111	-8.15125e-05	-0.999146	-0.203781		1.111	-5.3009e-05	-0.999451	-0.132523	-0.341678	1.111	-5.40161e-05	-0.999146	-0.13504	-0.435574	1.111	-5.15747e-05	-0.999146	-0.128937	-0.532828
	1.112	-7.8949e-05	-0.999146	-0.197372		1.112	-5.37415e-05	-0.999146	-0.134354	-0.341983	1.112	-5.25818e-05	-0.999146	-0.131454	-0.429929	1.112	-5.15137e-05	-0.999146	-0.128784	-0.53237
	1.113	-8.02612e-05	-0.999146	-0.200653		1.113	-5.17883e-05	-0.999146	-0.129471	-0.342899	1.113	-5.10559e-05	-0.999146	-0.12764	-0.434964	1.113	-5.15442e-05	-0.999146	-0.12886	-0.53176
	1.114	-7.93762e-05	-0.999146	-0.198441		1.114	-5.3833e-05	-0.999146	-0.134583	-0.346942	1.114	-5.24902e-05	-0.999146	-0.131226	-0.433514	1.114	-4.93774e-05	-0.999146	-0.123444	-0.535956
	1.115	-8.05054e-05	-0.999146	-0.201263		1.115	-5.29785e-05	-0.999146	-0.132446	-0.351138	1.115	-5.28259e-05	-0.999146	-0.132065	-0.43382	1.115	-5.2002e-05	-0.999146	-0.130005	-0.535345
	1.116	-7.87964e-05	-0.999146	-0.196991		1.116	-5.1178e-05	-0.999146	-0.127945	-0.344806	1.116	-5.25818e-05	-0.999146	-0.131454	-0.434583	1.116	-5.16663e-05	-0.999146	-0.129166	-0.534506
	1.117	-8.11768e-05	-0.999146	-0.202942		1.117	-5.41077e-05	-0.999451	-0.135269	-0.352283	1.117	-5.15442e-05	-0.999146	-0.12886	-0.43588	1.117	-5.04456e-05	-0.999146	-0.126114	-0.537405
	1.118	-8.20618e-05	-0.999146	-0.205154		1.118	-5.28259e-05	-0.999146	-0.132065	-0.344196	1.118	-5.31921e-05	-0.999146	-0.13298	-0.435498	1.118	-5.15747e-05	-0.999146	-0.128937	-0.536261
	1.119	-8.02917e-05	-0.999146	-0.200729		1.119	-5.34363e-05	-0.999146	-0.133591	-0.342975	1.119	-5.27344e-05	-0.999146	-0.131836	-0.430768	1.119	-5.36499e-05	-0.999146	-0.134125	-0.538016
	1.12	-8.09326e-05	-0.999146	-0.202332		1.12	-5.04456e-05	-0.999146	-0.126114	-0.344501	1.12	-5.36499e-05	-0.999146	-0.134125	-0.434506	1.12	-6.05469e-05	-0.999146	-0.151367	-0.533362
	1.121	-8.02612e-05	-0.999146	-0.200653		1.121	-5.27954e-05	-0.999146	-0.131989	-0.344959	1.121	-5.31311e-05	-0.999146	-0.132828	-0.433514	1.121	-5.88684e-05	-0.999146	-0.147171	-0.534583
	1.122	-8.03528e-05	-0.999146	-0.200882		1.122	-5.22766e-05	-0.999146	-0.130692	-0.344653	1.122	-5.25208e-05	-0.999146	-0.131302	-0.43237	1.122	-5.69153e-05	-0.999146	-0.142288	-0.533133
	1.123	-7.95898e-05	-0.999146	-0.198975		1.123	-5.26428e-05	-0.999146	-0.131607	-0.34183	1.123	-5.16663e-05	-0.999146	-0.129166	-0.434811	1.123	-5.71594e-05	-0.999146	-0.142899	-0.532751
	1.124	-7.92542e-05	-0.999146	-0.198135		1.124	-5.31311e-05	-0.999146	-0.132828	-0.343356	1.124	-5.2124e-05	-0.999146	-0.13031	-0.434506	1.124	-5.5603e-05	-0.999146	-0.139008	-0.537863
	1.125	-8.26721e-05	-0.999451	-0.20668		1.125	-5.28259e-05	-0.999146	-0.132065	-0.340686	1.125	-5.3009e-05	-0.999146	-0.132523	-0.432217	1.125	-5.5603e-05	-0.999146	-0.139008	-0.528555
	1.126	-7.95288e-05	-0.999146	-0.198822		1.126	-5.26123e-05	-0.999146	-0.131531	-0.34328	1.126	-5.34973e-05	-0.999146	-0.133743	-0.434964	1.126	-5.43518e-05	-0.999146	-0.13588	-0.536261
	1.127	-8.15125e-05	-0.999451	-0.203781		1.127	-5.16357e-05	-0.999146	-0.129089	-0.341602	1.127	-4.06799e-05	-0.999146	-0.1017	-0.431912	1.127	-5.4657e-05	-0.999146	-0.136642	-0.53588
	1.128	-7.94067e-05	-0.999146	-0.198517		1.128	-5.01709e-05	-0.999146	-0.125427	-0.342212	1.128	-4.69055e-05	-0.999146	-0.117264	-0.438474	1.128	-5.49316e-05	-0.999146	-0.137329	-0.533667
	1.129	-8.02307e-05	-0.999146	-0.200577		1.129	-5.3894e-05	-0.999146	-0.134735	-0.342288	1.129	-4.7699e-05	-0.999146	-0.119247	-0.439084	1.129	-5.46875e-05	-0.999146	-0.136719	-0.537329
	1.13	-7.94678e-05	-0.999146	-0.198669		1.13	-7.44934e-05	-0.999146	-0.186234	-0.340533	1.13	-4.80347e-05	-0.999146	-0.120087	-0.436108	1.13	-5.46875e-05	-0.999146	-0.136719	-0.534964
	1.131	-8.29468e-05	-0.999451	-0.207367		1.131	-6.77185e-05	-0.999146	-0.169296	-0.346103	1.131	-4.87061e-05	-0.999146	-0.121765	-0.434735	1.131	-5.52063e-05	-0.999146	-0.138016	-0.532217
	1.132	-8.00171e-05	-0.999146	-0.200043		1.132	-6.25e-05	-0.999146	-0.15625	-0.341907	1.132	-4.88586e-05	-0.999146	-0.122147	-0.432523	1.132	-5.32532e-05	-0.999146	-0.133133	-0.531378
	1.133	-8.1665e-05	-0.999146	-0.204163		1.133	-6.17676e-05	-0.999146	-0.154419	-0.341754	1.133	-4.92859e-05	-0.999146	-0.123215	-0.433286	1.133	-5.3894e-05	-0.999146	-0.134735	-0.537634
	1.134	-7.99561e-05	-0.999146	-0.19989		1.134	-6.09436e-05	-0.999146	-0.152359	-0.343662	1.134	-5.00488e-05	-0.999146	-0.125122	-0.429166	1.134	-5.36804e-05	-0.999146	-0.134201	-0.53443
	1.135	-8.05969e-05	-0.999146	-0.201492		1.135	-5.92957e-05	-0.999146	-0.148239	-0.348315	1.135	-4.92249e-05	-0.999146	-0.123062	-0.432828	1.135	-5.2887e-05	-0.999146	-0.132217	-0.529623
	1.136	-8.01086e-05	-0.999146	-0.200272		1.136	-5.88379e-05	-0.999146	-0.147095	-0.345493	1.136	-4.99878e-05	-0.999146	-0.124969	-0.427029	1.136	-5.34668e-05	-0.999146	-0.133667	-0.532675
	1.137	-7.94678e-05	-0.999146	-0.198669		1.137	-5.96008e-05	-0.999146	-0.149002	-0.341602	1.137	-5.04456e-05	-0.999146	-0.126114	-0.434583	1.137	-5.59998e-05	-0.999146	-0.139999	-0.535651
	1.138	-8.04749e-05	-0.999146	-0.201187		1.138	-6.03027e-05	-0.999146	-0.150757	-0.348087	1.138	-4.91638e-05	-0.999146	-0.12291	-0.435956	1.138	-5.45349e-05	-0.999146	-0.136337	-0.533743
	1.139	-7.9834e-05	-0.999146	-0.199585		1.139	-6.10962e-05	-0.999146	-0.15274	-0.344882	1.139	-4.74243e-05	-0.99884	-0.118561	-0.434964	1.139	-5.31616e-05	-0.999146	-0.132904	-0.532599
	1.14	-8.09631e-05	-0.999146	-0.202408		1.14	-5.95398e-05	-0.999146	-0.148849	-0.341373	1.14	-4.98657e-05	-0.999146	-0.124664	-0.430386	1.14	-5.32837e-05	-0.999146	-0.133209	-0.535422
	1.141	-8.08411e-05	-0.999146	-0.202103		1.141	-5.9082e-05	-0.999146	-0.147705	-0.342975	1.141	-5.06897e-05	-0.999146	-0.126724	-0.436032	1.141	-5.41382e-05	-0.999451	-0.135345	-0.533209
	1.142	-7.76062e-05	-0.999146	-0.194016		1.142	-5.82581e-05	-0.999146	-0.145645	-0.352054	1.142	-5.12085e-05	-0.999146	-0.128021	-0.432141	1.142	-5.43518e-05	-0.999146	-0.13588	-0.532675
	1.143	-7.8064e-05	-0.999146	-0.19516		1.143	-5.95093e-05	-0.999146	-0.148773	-0.347171	1.143	-4.8645e-05	-0.999146	-0.121613	-0.42825	1.143	-5.26123e-05	-0.999146	-0.131531	-0.535269
	1.144	-8.18176e-05	-0.999146	-0.204544		1.144	-5.96924e-05	-0.999146	-0.149231	-0.345874	1.144	-5.09033e-05	-0.999146	-0.127258	-0.431531	1.144	-5.39246e-05	-0.999146	-0.134811	-0.536108
	1.145	-8.0719e-05	-0.999146	-0.201798		1.145	-6.09741e-05	-0.999146	-0.152435	-0.347095	1.145	-5.08728e-05	-0.999146	-0.127182	-0.43443	1.145	-5.36194e-05	-0.999146	-0.134048	-0.529547
	1.146	-8.09631e-05	-0.999451	-0.202408		1.146	-5.89294e-05	-0.999146	-0.147324	-0.340381	1.146	-4.90723e-05	-0.999146	-0.122681	-0.434048	1.146	-5.46875e-05	-0.999146	-0.136719	-0.537024
	1.147	-7.95288e-05	-0.999451	-0.198822		1.147	-6.14014e-05	-0.999146	-0.153503	-0.343738	1.147	-4.71802e-05	-0.99884	-0.11795	-0.430005	1.147	-5.23376e-05	-0.999146	-0.130844	-0.533438
	1.148	-7.91016e-05	-0.999146	-0.197754		1.148	-6.04553e-05	-0.999146	-0.151138	-0.340839	1.148	-4.83398e-05	-0.99884	-0.12085	-0.437405	1.148	-5.19104e-05	-0.999146	-0.129776	-0.535498
	1.149	-7.82471e-05	-0.999146	-0.195618		1.149	-5.86853e-05	-0.999146	-0.146713	-0.342136	1.149	-4.88281e-05	-0.999146	-0.12207	-0.436185	1.149	-5.37415e-05	-0.999146	-0.134354	-0.541602
	1.15	-8.19092e-05	-0.999451	-0.204773		1.15	-5.88379e-05	-0.999146	-0.147095	-0.34389	1.15	-5.2063e-05	-0.999146	-0.130157	-0.430692	1.15	-5.41992e-05	-0.999146	-0.135498	-0.532904
	1.151	-8.14209e-05	-0.999146	-0.203552		1.151	-5.71594e-05	-0.999146	-0.142899	-0.347934	1.151	-4.97437e-05	-0.999146	-0.124359	-0.436719	1.151	-5.32837e-05	-0.999146	-0.133209	-0.532141
	1.152	-8.30994e-05	-0.999451	-0.207748		1.152	-5.86243e-05	-0.999146	-0.146561	-0.348697	1.152	-5.00183e-05	-0.999451	-0.125046	-0.429929	1.152	-5.3833e-05	-0.999146	-0.134583	-0.538016
	1.153	-7.80029e-05	-0.999146	-0.195007		1.153	-5.75867e-05	-0.999146	-0.143967	-0.344043	1.153	-5.16968e-05	-0.999146	-0.129242	-0.434354	1.153	-5.33752e-05	-0.999146	-0.133438	-0.529089
	1.154	-7.95593e-05	-0.999146	-0.198898		1.154	-5.76477e-05	-0.999146	-0.144119	-0.342899	1.154	-4.91333e-05	-0.999146	-0.122833	-0.430463	1.154	-5.41992e-05	-0.999146	-0.135498	-0.535117
	1.155	-7.97119e-05	-0.999146	-0.19928		1.155	-5.82581e-05	-0.999146	-0.145645	-0.346027	1.155	-5.04456e-05	-0.999146	-0.126114	-0.43237	1.155	-5.45959e-05	-0.999146	-0.13649	-0.533362
	1.156	-8.08411e-05	-0.999146	-0.202103		1.156	-5.92346e-05	-0.999146	-0.148087	-0.346179	1.156	-5.00488e-05	-0.999146	-0.125122	-0.434354	1.156	-5.51758e-05	-0.999146	-0.137939	-0.523596
	1.157	-7.97119e-05	-0.999146	-0.19928		1.157	-5.83191e-05	-0.999146	-0.145798	-0.344806	1.157	-5.01709e-05	-0.999146	-0.125427	-0.432599	1.157	-5.49316e-05	-0.999146	-0.137329	-0.53092
	1.158	-8.0658e-05	-0.999146	-0.201645		1.158	-5.96314e-05	-0.999451	-0.149078	-0.350375	1.158	-4.96521e-05	-0.999146	-0.12413	-0.432141	1.158	-5.5542e-05	-0.999146	-0.138855	-0.535574
	1.159	-7.99255e-05	-0.999146	-0.199814		1.159	-5.80139e-05	-0.999146	-0.145035	-0.348773	1.159	-5.22766e-05	-0.999146	-0.130692	-0.430615	1.159	-5.43823e-05	-0.999146	-0.135956	-0.532675
	1.16	-8.18481e-05	-0.999146	-0.20462		1.16	-5.80139e-05	-0.999146	-0.145035	-0.346713	1.16	-5.07813e-05	-0.999451	-0.126953	-0.439465	1.16	-5.48706e-05	-0.999146	-0.137177	-0.533362
	1.161	-8.08411e-05	-0.999146	-0.202103		1.161	-5.896e-05	-0.999146	-0.1474	-0.351138	1.161	-4.8645e-05	-0.999146	-0.121613	-0.433286	1.161	-5.71899e-05	-0.999146	-0.142975	-0.530081
	1.162	-7.86743e-05	-0.999146	-0.196686		1.162	-5.67932e-05	-0.999146	-0.141983	-0.339465	1.162	-5.01709e-05	-0.999146	-0.125427	-0.430005	1.162	-5.15137e-05	-0.999146	-0.128784	-0.533591
	1.163	-7.9834e-05	-0.999451	-0.199585		1.163	-5.9906e-05	-0.999146	-0.149765	-0.340305	1.163	-4.98352e-05	-0.999146	-0.124588	-0.433667	1.163	-5.3833e-05	-0.999146	-0.134583	-0.539847
	1.164	-8.25195e-05	-0.999146	-0.206299		1.164	-5.93262e-05	-0.999146	-0.148315	-0.348621	1.164	-4.84619e-05	-0.999146	-0.121155	-0.436185	1.164	-5.31311e-05	-0.999146	-0.132828	-0.535269
	1.165	-8.02002e-05	-0.999146	-0.2005		1.165	-5.70984e-05	-0.999146	-0.142746	-0.350681	1.165	-4.88892e-05	-0.999146	-0.122223	-0.432294	1.165	-5.37109e-05	-0.999146	-0.134277	-0.535269
	1.166	-8.09937e-05	-0.999146	-0.202484		1.166	-5.79224e-05	-0.999146	-0.144806	-0.344196	1.166	-4.85535e-05	-0.999146	-0.121384	-0.432599	1.166	-5.43213e-05	-0.999146	-0.135803	-0.530234
	1.167	-8.12988e-05	-0.999451	-0.203247		1.167	-5.93262e-05	-0.999146	-0.148315	-0.342517	1.167	-5.0293e-05	-0.999146	-0.125732	-0.433591	1.167	-5.23071e-05	-0.999146	-0.130768	-0.53443
	1.168	-8.18481e-05	-0.999146	-0.20462		1.168	-5.83191e-05	-0.999146	-0.145798	-0.346179	1.168	-4.8523e-05	-0.999146	-0.121307	-0.430844	1.168	-5.4657e-05	-0.999146	-0.136642	-0.531149
	1.169	-8.22754e-05	-0.999451	-0.205688		1.169	-6.07605e-05	-0.999146	-0.151901	-0.337939	1.169	-5.00183e-05	-0.999146	-0.125046	-0.431912	1.169	-5.37415e-05	-0.999146	-0.134354	-0.534811
	1.17	-8.24585e-05	-0.999146	-0.206146		1.17	-5.6427e-05	-0.999146	-0.141068	-0.345721	1.17	-4.84314e-05	-0.999146	-0.121079	-0.437024	1.17	-5.33447e-05	-0.999146	-0.133362	-0.527106
	1.171	-7.87354e-05	-0.999146	-0.196838		1.171	-5.82581e-05	-0.999146	-0.145645	-0.338321	1.171	-5.05066e-05	-0.999146	-0.126266	-0.432523	1.171	-5.39246e-05	-0.999146	-0.134811	-0.530539
	1.172	-8.08106e-05	-0.999146	-0.202026		1.172	-5.86853e-05	-0.999146	-0.146713	-0.344577	1.172	-4.80042e-05	-0.99884	-0.12001	-0.434201	1.172	-5.49622e-05	-0.999146	-0.137405	-0.537634
	1.173	-8.15125e-05	-0.999146	-0.203781		1.173	-6.01807e-05	-0.999451	-0.150452	-0.347018	1.173	-5.09033e-05	-0.999146	-0.127258	-0.432599	1.173	-5.36804e-05	-0.999146	-0.134201	-0.537482
	1.174	-8.06885e-05	-0.999146	-0.201721		1.174	-5.70984e-05	-0.999146	-0.142746	-0.343662	1.174	-4.8523e-05	-0.999146	-0.121307	-0.436566	1.174	-5.51147e-05	-0.999146	-0.137787	-0.530386
	1.175	-8.0719e-05	-0.999146	-0.201798		1.175	-5.78918e-05	-0.999146	-0.14473	-0.342212	1.175	-4.96216e-05	-0.999146	-0.124054	-0.431607	1.175	-5.45654e-05	-0.999146	-0.136414	-0.531149
	1.176	-8.00781e-05	-0.999146	-0.200195		1.176	-6.06384e-05	-0.999451	-0.151596	-0.342059	1.176	-5.05066e-05	-0.999146	-0.126266	-0.434277	1.176	-5.4718e-05	-0.999146	-0.136795	-0.535345
	1.177	-8.18176e-05	-0.999451	-0.204544		1.177	-5.69763e-05	-0.999146	-0.142441	-0.343814	1.177	-5.02319e-05	-0.999146	-0.12558	-0.435498	1.177	-5.51453e-05	-0.999146	-0.137863	-0.534888
	1.178	-8.10242e-05	-0.999451	-0.20256		1.178	-5.75256e-05	-0.999146	-0.143814	-0.347018	1.178	-5.06287e-05	-0.999146	-0.126572	-0.436642	1.178	-5.44434e-05	-0.999146	-0.136108	-0.534735
	1.179	-8.11462e-05	-0.999451	-0.202866		1.179	-5.87769e-05	-0.999451	-0.146942	-0.345493	1.179	-5.21545e-05	-0.999146	-0.130386	-0.429242	1.179	-5.58167e-05	-0.999146	-0.139542	-0.5371
	1.18	-8.10242e-05	-0.999146	-0.20256		1.18	-5.75867e-05	-0.999146	-0.143967	-0.346179	1.18	-5.01404e-05	-0.999146	-0.125351	-0.42886	1.18	-5.50842e-05	-0.999146	-0.137711	-0.532904
	1.181	-7.94983e-05	-0.999146	-0.198746		1.181	-5.76172e-05	-0.999146	-0.144043	-0.346713	1.181	-4.87061e-05	-0.999146	-0.121765	-0.435803	1.181	-5.18494e-05	-0.999146	-0.129623	-0.530768
	1.182	-8.17566e-05	-0.999146	-0.204391		1.182	-5.88684e-05	-0.999146	-0.147171	-0.346866	1.182	-5.23987e-05	-0.999146	-0.130997	-0.431683	1.182	-5.4657e-05	-0.999146	-0.136642	-0.53382
	1.183	-8.08411e-05	-0.999146	-0.202103		1.183	-5.81055e-05	-0.999146	-0.145264	-0.337329	1.183	-5.13611e-05	-0.999146	-0.128403	-0.434048	1.183	-5.51453e-05	-0.999146	-0.137863	-0.534735
	1.184	-8.00781e-05	-0.999451	-0.200195		1.184	-5.9082e-05	-0.999146	-0.147705	-0.337711	1.184	-4.94385e-05	-0.999146	-0.123596	-0.433209	1.184	-5.44434e-05	-0.999146	-0.136108	-0.532599
	1.185	-8.09326e-05	-0.999146	-0.202332		1.185	-5.83191e-05	-0.999146	-0.145798	-0.342975	1.185	-5.15137e-05	-0.999146	-0.128784	-0.432446	1.185	-5.36499e-05	-0.999146	-0.134125	-0.535193
	1.186	-8.00781e-05	-0.999146	-0.200195		1.186	-5.75256e-05	-0.999146	-0.143814	-0.343585	1.186	-4.86145e-05	-0.999146	-0.121536	-0.434125	1.186	-5.3772e-05	-0.999146	-0.13443	-0.535727
	1.187	-8.03528e-05	-0.999146	-0.200882		1.187	-5.86853e-05	-0.999146	-0.146713	-0.345035	1.187	-4.90723e-05	-0.999146	-0.122681	-0.430157	1.187	-5.32532e-05	-0.999146	-0.133133	-0.535345
	1.188	-7.86743e-05	-0.999146	-0.196686		1.188	-5.81665e-05	-0.999146	-0.145416	-0.348621	1.188	-4.86145e-05	-0.999146	-0.121536	-0.431226	1.188	-5.2887e-05	-0.999146	-0.132217	-0.533514
	1.189	-8.12378e-05	-0.999451	-0.203094		1.189	-5.76172e-05	-0.999146	-0.144043	-0.344272	1.189	-5.23071e-05	-0.999146	-0.130768	-0.429776	1.189	-5.40161e-05	-0.999146	-0.13504	-0.533133
	1.19	-7.88269e-05	-0.999146	-0.197067		1.19	-5.85022e-05	-0.999146	-0.146255	-0.341754	1.19	-5.23071e-05	-0.999146	-0.130768	-0.432523	1.19	-5.42297e-05	-0.999146	-0.135574	-0.534964
	1.191	-8.02612e-05	-0.999146	-0.200653		1.191	-5.81665e-05	-0.999146	-0.145416	-0.342593	1.191	-5.02625e-05	-0.999146	-0.125656	-0.430157	1.191	-5.20935e-05	-0.999146	-0.130234	-0.537939
	1.192	-7.85217e-05	-0.999146	-0.196304		1.192	-5.8197e-05	-0.999146	-0.145493	-0.343204	1.192	-5.07202e-05	-0.999146	-0.126801	-0.430005	1.192	-5.59998e-05	-0.999146	-0.139999	-0.53298
	1.193	-8.14819e-05	-0.999146	-0.203705		1.193	-5.8136e-05	-0.999146	-0.14534	-0.346561	1.193	-5.06287e-05	-0.999146	-0.126572	-0.430692	1.193	-5.14526e-05	-0.999146	-0.128632	-0.535574
	1.194	-7.86133e-05	-0.999146	-0.196533		1.194	-5.75256e-05	-0.999146	-0.143814	-0.340991	1.194	-5.17578e-05	-0.999146	-0.129395	-0.433133	1.194	-5.42908e-05	-0.999146	-0.135727	-0.535727
	1.195	-8.26721e-05	-0.999451	-0.20668		1.195	-5.61523e-05	-0.999146	-0.140381	-0.343967	1.195	-5.2002e-05	-0.999146	-0.130005	-0.434354	1.195	-5.23682e-05	-0.999146	-0.13092	-0.534888
	1.196	-7.8949e-05	-0.999146	-0.197372		1.196	-5.69153e-05	-0.999146	-0.142288	-0.340915	1.196	-4.90112e-05	-0.99884	-0.122528	-0.433667	1.196	-5.25208e-05	-0.999146	-0.131302	-0.534888
	1.197	-8.25806e-05	-0.999146	-0.206451		1.197	-5.76172e-05	-0.999146	-0.144043	-0.341983	1.197	-5.0415e-05	-0.999146	-0.126038	-0.43588	1.197	-5.30396e-05	-0.999146	-0.132599	-0.536719
	1.198	-8.10852e-05	-0.999146	-0.202713		1.198	-5.92346e-05	-0.999451	-0.148087	-0.344806	1.198	-4.89502e-05	-0.999146	-0.122375	-0.430768	1.198	-5.26428e-05	-0.999146	-0.131607	-0.536719
	1.199	-7.96204e-05	-0.999146	-0.199051		1.199	-5.87158e-05	-0.999451	-0.14679	-0.347095	1.199	-4.91943e-05	-0.999146	-0.122986	-0.437405	1.199	-5.31006e-05	-0.999146	-0.132751	-0.531683
	1.2	-8.19092e-05	-0.999146	-0.204773		1.2	-5.79224e-05	-0.999451	-0.144806	-0.341678	1.2	-4.92249e-05	-0.999146	-0.123062	-0.435117	1.2	-5.44739e-05	-0.999146	-0.136185	-0.533057
	1.201	-7.85217e-05	-0.999146	-0.196304		1.201	-5.63965e-05	-0.999146	-0.140991	-0.341754	1.201	-5.03845e-05	-0.999146	-0.125961	-0.435956	1.201	-5.34973e-05	-0.999146	-0.133743	-0.535651
	1.202	-8.13599e-05	-0.999146	-0.2034		1.202	-5.94482e-05	-0.999146	-0.148621	-0.342899	1.202	-5.06287e-05	-0.999146	-0.126572	-0.435498	1.202	-5.42908e-05	-0.999146	-0.135727	-0.53176
	1.203	-8.06274e-05	-0.999146	-0.201569		1.203	-5.88379e-05	-0.999146	-0.147095	-0.343509	1.203	-4.88281e-05	-0.999146	-0.12207	-0.427792	1.203	-5.45044e-05	-0.999451	-0.136261	-0.535117
	1.204	-7.6416e-05	-0.999146	-0.19104		1.204	-5.78613e-05	-0.999146	-0.144653	-0.342517	1.204	-5.0415e-05	-0.999146	-0.126038	-0.434735	1.204	-5.26428e-05	-0.999146	-0.131607	-0.532217
	1.205	-8.0658e-05	-0.999451	-0.201645		1.205	-5.8075e-05	-0.999451	-0.145187	-0.343967	1.205	-4.953e-05	-0.999146	-0.123825	-0.434048	1.205	-5.55115e-05	-0.999146	-0.138779	-0.537558
	1.206	-8.13904e-05	-0.999451	-0.203476		1.206	-5.75256e-05	-0.999146	-0.143814	-0.34183	1.206	-5.03235e-05	-0.999146	-0.125809	-0.430615	1.206	-5.2887e-05	-0.999146	-0.132217	-0.536108
	1.207	-8.16956e-05	-0.999146	-0.204239		1.207	-5.70068e-05	-0.999146	-0.142517	-0.343509	1.207	-5.17578e-05	-0.999146	-0.129395	-0.432904	1.207	-5.4718e-05	-0.999146	-0.136795	-0.531149
	1.208	-7.95593e-05	-0.999146	-0.198898		1.208	-5.86548e-05	-0.999146	-0.146637	-0.342365	1.208	-5.07507e-05	-0.999146	-0.126877	-0.434277	1.208	-5.25513e-05	-0.999146	-0.131378	-0.535117
	1.209	-8.00476e-05	-0.999146	-0.200119		1.209	-5.66101e-05	-0.999146	-0.141525	-0.349612	1.209	-5.23987e-05	-0.999146	-0.130997	-0.436108	1.209	-5.17273e-05	-0.999146	-0.129318	-0.532828
	1.21	-7.91321e-05	-0.999146	-0.19783		1.21	-5.63355e-05	-0.999146	-0.140839	-0.34389	1.21	-4.95911e-05	-0.999146	-0.123978	-0.433514	1.21	-5.57861e-05	-0.999146	-0.139465	-0.533286
	1.211	-8.13294e-05	-0.999146	-0.203323		1.211	-5.61523e-05	-0.999146	-0.140381	-0.339694	1.211	-5.09033e-05	-0.999146	-0.127258	-0.432828	1.211	-5.33142e-05	-0.999146	-0.133286	-0.534506
	1.212	-8.16956e-05	-0.999146	-0.204239		1.212	-5.69458e-05	-0.999146	-0.142365	-0.342059	1.212	-5.09338e-05	-0.999146	-0.127335	-0.430768	1.212	-5.45044e-05	-0.999146	-0.136261	-0.532446
	1.213	-8.10852e-05	-0.999146	-0.202713		1.213	-5.77698e-05	-0.999146	-0.144424	-0.342288	1.213	-5.17883e-05	-0.999146	-0.129471	-0.432675	1.213	-5.18799e-05	-0.999146	-0.1297	-0.53176
	1.214	-7.94678e-05	-0.999146	-0.198669		1.214	-5.83801e-05	-0.999146	-0.14595	-0.345416	1.214	-5.10254e-05	-0.999146	-0.127563	-0.429089	1.214	-5.36804e-05	-0.999146	-0.134201	-0.539389
	1.215	-8.08716e-05	-0.999146	-0.202179		1.215	-5.9082e-05	-0.999451	-0.147705	-0.34473	1.215	-5.01099e-05	-0.999146	-0.125275	-0.430615	1.215	-5.2948e-05	-0.999146	-0.13237	-0.532294
	1.216	-7.82776e-05	-0.999146	-0.195694		1.216	-5.94788e-05	-0.999146	-0.148697	-0.344959	1.216	-5.04761e-05	-0.999146	-0.12619	-0.441144	1.216	-5.48706e-05	-0.999146	-0.137177	-0.528326
	1.217	-8.19702e-05	-0.999146	-0.204926		1.217	-5.93872e-05	-0.999451	-0.148468	-0.335727	1.217	-4.9408e-05	-0.999146	-0.12352	-0.431683	1.217	-5.45654e-05	-0.999146	-0.136414	-0.537482
	1.218	-8.09937e-05	-0.999146	-0.202484		1.218	-5.9967e-05	-0.999451	-0.149918	-0.349994	1.218	-5.09949e-05	-0.999146	-0.127487	-0.436414	1.218	-5.42908e-05	-0.999146	-0.135727	-0.533057
	1.219	-8.078e-05	-0.999146	-0.20195		1.219	-5.91431e-05	-0.999146	-0.147858	-0.348087	1.219	-4.8584e-05	-0.999146	-0.12146	-0.433667	1.219	-5.35278e-05	-0.999146	-0.13382	-0.528326
	1.22	-8.13294e-05	-0.999146	-0.203323		1.22	-5.67322e-05	-0.999146	-0.14183	-0.350299	1.22	-5.13306e-05	-0.999146	-0.128326	-0.43176	1.22	-5.34363e-05	-0.999146	-0.133591	-0.532599
	1.221	-8.09326e-05	-0.999146	-0.202332		1.221	-5.7251e-05	-0.999146	-0.143127	-0.342975	1.221	-5.09033e-05	-0.999146	-0.127258	-0.430081	1.221	-5.34363e-05	-0.999146	-0.133591	-0.535498
	1.222	-7.93457e-05	-0.999146	-0.198364		1.222	-5.8075e-05	-0.999146	-0.145187	-0.350299	1.222	-5.0415e-05	-0.999146	-0.126038	-0.428479	1.222	-5.24597e-05	-0.999146	-0.131149	-0.535193
	1.223	-8.03528e-05	-0.999146	-0.200882		1.223	-5.94482e-05	-0.999146	-0.148621	-0.341525	1.223	-5.07813e-05	-0.999146	-0.126953	-0.432675	1.223	-5.48401e-05	-0.999146	-0.1371	-0.529547
	1.224	-8.09631e-05	-0.999146	-0.202408		1.224	-5.71289e-05	-0.999146	-0.142822	-0.343585	1.224	-4.93774e-05	-0.999146	-0.123444	-0.431149	1.224	-5.26733e-05	-0.999146	-0.131683	-0.536566
	1.225	-8.01697e-05	-0.999146	-0.200424		1.225	-5.90515e-05	-0.999146	-0.147629	-0.343738	1.225	-4.9469e-05	-0.999146	-0.123672	-0.435269	1.225	-5.32837e-05	-0.999146	-0.133209	-0.535345
	1.226	-8.05664e-05	-0.999146	-0.201416		1.226	-5.78003e-05	-0.999146	-0.144501	-0.343662	1.226	-5.14526e-05	-0.999146	-0.128632	-0.434506	1.226	-5.35584e-05	-0.999146	-0.133896	-0.538321
	1.227	-8.31604e-05	-0.999451	-0.207901		1.227	-5.67627e-05	-0.999146	-0.141907	-0.342975	1.227	-4.84619e-05	-0.999146	-0.121155	-0.432675	1.227	-5.34058e-05	-0.999451	-0.133514	-0.534048
	1.228	-8.00781e-05	-0.999146	-0.200195		1.228	-5.88989e-05	-0.999146	-0.147247	-0.344806	1.228	-5.05981e-05	-0.999146	-0.126495	-0.433743	1.228	-5.22461e-05	-0.999146	-0.130615	-0.534354
	1.229	-8.09937e-05	-0.999146	-0.202484		1.229	-5.88989e-05	-0.999146	-0.147247	-0.34946	1.229	-5.05066e-05	-0.999146	-0.126266	-0.435574	1.229	-5.25818e-05	-0.999146	-0.131454	-0.536108
	1.23	-8.23669e-05	-0.999451	-0.205917		1.23	-5.85327e-05	-0.999451	-0.146332	-0.339465	1.23	-5.03235e-05	-0.999146	-0.125809	-0.430234	1.23	-5.44434e-05	-0.999146	-0.136108	-0.538474
	1.231	-8.05969e-05	-0.999146	-0.201492		1.231	-5.69153e-05	-0.999146	-0.142288	-0.340228	1.231	-5.01099e-05	-0.999146	-0.125275	-0.429852	1.231	-5.41382e-05	-0.999146	-0.135345	-0.537863
	1.232	-8.07495e-05	-0.999451	-0.201874		1.232	-5.88074e-05	-0.999146	-0.147018	-0.347934	1.232	-5.06897e-05	-0.999146	-0.126724	-0.433286	1.232	-5.45044e-05	-0.999146	-0.136261	-0.537253
	1.233	-8.10852e-05	-0.999146	-0.202713		1.233	-5.63049e-05	-0.999146	-0.140762	-0.350452	1.233	-5.12695e-05	-0.999146	-0.128174	-0.430539	1.233	-5.41687e-05	-0.999146	-0.135422	-0.535956
	1.234	-8.16345e-05	-0.999146	-0.204086		1.234	-5.62439e-05	-0.999146	-0.14061	-0.343585	1.234	-5.29785e-05	-0.999146	-0.132446	-0.435727	1.234	-5.49011e-05	-0.999146	-0.137253	-0.537482
	1.235	-7.94678e-05	-0.999146	-0.198669		1.235	-5.8197e-05	-0.999451	-0.145493	-0.348087	1.235	-5.03845e-05	-0.999146	-0.125961	-0.43588	1.235	-5.52063e-05	-0.999146	-0.138016	-0.5297
	1.236	-8.17871e-05	-0.999146	-0.204468		1.236	-5.82886e-05	-0.999146	-0.145721	-0.344424	1.236	-5.2002e-05	-0.999146	-0.130005	-0.436185	1.236	-5.45349e-05	-0.999146	-0.136337	-0.533667
	1.237	-8.02917e-05	-0.999146	-0.200729		1.237	-5.70984e-05	-0.999146	-0.142746	-0.348239	1.237	-4.96826e-05	-0.999146	-0.124207	-0.434506	1.237	-5.51147e-05	-0.999146	-0.137787	-0.534583
	1.238	-8.02002e-05	-0.999146	-0.2005		1.238	-5.84717e-05	-0.999146	-0.146179	-0.343738	1.238	-5.12695e-05	-0.999146	-0.128174	-0.423215	1.238	-5.27649e-05	-0.999146	-0.131912	-0.534659
	1.239	-8.04443e-05	-0.999146	-0.201111		1.239	-5.55725e-05	-0.999146	-0.138931	-0.33916	1.239	-4.93164e-05	-0.999146	-0.123291	-0.430768	1.239	-5.24597e-05	-0.999146	-0.131149	-0.53237
	1.24	-7.95593e-05	-0.999146	-0.198898		1.24	-5.91125e-05	-0.999146	-0.147781	-0.349994	1.24	-4.99878e-05	-0.999146	-0.124969	-0.434354	1.24	-5.54199e-05	-0.999146	-0.13855	-0.534735
	1.241	-7.96509e-05	-0.999146	-0.199127		1.241	-5.81665e-05	-0.999146	-0.145416	-0.347553	1.241	-4.87061e-05	-0.999146	-0.121765	-0.435498	1.241	-5.60913e-05	-0.999146	-0.140228	-0.540839
	1.242	-7.96814e-05	-0.999146	-0.199203		1.242	-5.75867e-05	-0.999146	-0.143967	-0.344348	1.242	-5.04456e-05	-0.999146	-0.126114	-0.433896	1.242	-5.32227e-05	-0.999146	-0.133057	-0.532828
	1.243	-8.01392e-05	-0.999146	-0.200348		1.243	-5.94482e-05	-0.999146	-0.148621	-0.345721	1.243	-5.17883e-05	-0.999146	-0.129471	-0.435193	1.243	-5.24597e-05	-0.999146	-0.131149	-0.534659
	1.244	-7.81555e-05	-0.999146	-0.195389		1.244	-5.79834e-05	-0.999146	-0.144959	-0.347705	1.244	-4.90418e-05	-0.999146	-0.122604	-0.428555	1.244	-5.30701e-05	-0.999146	-0.132675	-0.534811
	1.245	-8.08411e-05	-0.999146	-0.202103		1.245	-5.70984e-05	-0.999146	-0.142746	-0.342136	1.245	-5.09033e-05	-0.999146	-0.127258	-0.430386	1.245	-5.41687e-05	-0.999146	-0.135422	-0.535498
	1.246	-8.01392e-05	-0.999146	-0.200348		1.246	-6.0791e-05	-0.999146	-0.151978	-0.346561	1.246	-4.96216e-05	-0.999146	-0.124054	-0.427792	1.246	-5.1178e-05	-0.999146	-0.127945	-0.534735
	1.247	-8.14819e-05	-0.999146	-0.203705		1.247	-5.94788e-05	-0.999146	-0.148697	-0.341754	1.247	-4.94385e-05	-0.999146	-0.123596	-0.435727	1.247	-5.34058e-05	-0.999146	-0.133514	-0.530768
	1.248	-8.30689e-05	-0.999146	-0.207672		1.248	-5.77087e-05	-0.999146	-0.144272	-0.345264	1.248	-5.01099e-05	-0.999146	-0.125275	-0.435269	1.248	-5.56946e-05	-0.999146	-0.139236	-0.534735
	1.249	-8.20313e-05	-0.999146	-0.205078		1.249	-5.76782e-05	-0.999146	-0.144196	-0.339008	1.249	-5.27954e-05	-0.999146	-0.131989	-0.429623	1.249	-5.63965e-05	-0.999146	-0.140991	-0.536185
	1.25	-8.01697e-05	-0.999146	-0.200424		1.25	-5.74036e-05	-0.999146	-0.143509	-0.342136	1.25	-5.2124e-05	-0.999146	-0.13031	-0.433743	1.25	-5.41382e-05	-0.999146	-0.135345	-0.531531
	1.251	-8.09937e-05	-0.999146	-0.202484		1.251	-5.98145e-05	-0.999146	-0.149536	-0.339313	1.251	-5.18799e-05	-0.999146	-0.1297	-0.434888	1.251	-5.45959e-05	-0.999146	-0.13649	-0.536566
	1.252	-8.00476e-05	-0.999146	-0.200119		1.252	-5.88379e-05	-0.999146	-0.147095	-0.339542	1.252	-4.97742e-05	-0.999146	-0.124435	-0.434506	1.252	-5.42603e-05	-0.999146	-0.135651	-0.537177
	1.253	-8.0719e-05	-0.999146	-0.201798		1.253	-5.86548e-05	-0.999451	-0.146637	-0.344882	1.253	-5.05981e-05	-0.999146	-0.126495	-0.434048	1.253	-5.41382e-05	-0.999146	-0.135345	-0.534125
	1.254	-7.95288e-05	-0.999146	-0.198822		1.254	-5.89905e-05	-0.999146	-0.147476	-0.346484	1.254	-5.16968e-05	-0.999146	-0.129242	-0.436185	1.254	-5.58777e-05	-0.999146	-0.139694	-0.533667
	1.255	-8.00476e-05	-0.999146	-0.200119		1.255	-5.73425e-05	-0.999451	-0.143356	-0.348315	1.255	-5.17883e-05	-0.999146	-0.129471	-0.429166	1.255	-5.20935e-05	-0.999146	-0.130234	-0.529852
	1.256	-7.9834e-05	-0.999146	-0.199585		1.256	-5.75256e-05	-0.999146	-0.143814	-0.349078	1.256	-4.93164e-05	-0.999146	-0.123291	-0.430005	1.256	-5.42297e-05	-0.999146	-0.135574	-0.533591
	1.257	-8.15125e-05	-0.999146	-0.203781		1.257	-5.58472e-05	-0.999146	-0.139618	-0.343662	1.257	-5.05371e-05	-0.999146	-0.126343	-0.434277	1.257	-5.36499e-05	-0.999146	-0.134125	-0.53443
	1.258	-7.77588e-05	-0.999146	-0.194397		1.258	-5.86243e-05	-0.999146	-0.146561	-0.353427	1.258	-5.07507e-05	-0.999146	-0.126877	-0.434125	1.258	-5.33447e-05	-0.999146	-0.133362	-0.536642
	1.259	-8.12073e-05	-0.999146	-0.203018		1.259	-5.92651e-05	-0.999146	-0.148163	-0.349536	1.259	-5.0354e-05	-0.999146	-0.125885	-0.430157	1.259	-5.40161e-05	-0.999146	-0.13504	-0.532675
	1.26	-7.84302e-05	-0.999146	-0.196075		1.26	-5.59387e-05	-0.999146	-0.139847	-0.34534	1.26	-5.16357e-05	-0.999146	-0.129089	-0.43649	1.26	-5.33752e-05	-0.999146	-0.133438	-0.536414
	1.261	-8.14514e-05	-0.999146	-0.203629		1.261	-5.84412e-05	-0.999146	-0.146103	-0.341449	1.261	-4.953e-05	-0.999146	-0.123825	-0.43443	1.261	-5.36804e-05	-0.999146	-0.134201	-0.535269
	1.262	-7.80029e-05	-0.999146	-0.195007		1.262	-5.86243e-05	-0.999146	-0.146561	-0.342059	1.262	-4.91333e-05	-0.999146	-0.122833	-0.434735	1.262	-5.34973e-05	-0.999146	-0.133743	-0.534811
	1.263	-8.03528e-05	-0.999146	-0.200882		1.263	-5.8136e-05	-0.999146	-0.14534	-0.342746	1.263	-5.00488e-05	-0.999146	-0.125122	-0.432675	1.263	-5.24902e-05	-0.999146	-0.131226	-0.535956
	1.264	-7.93457e-05	-0.999146	-0.198364		1.264	-5.60608e-05	-0.999146	-0.140152	-0.342441	1.264	-5.04761e-05	-0.999146	-0.12619	-0.432141	1.264	-5.33142e-05	-0.999146	-0.133286	-0.537024
	1.265	-8.0719e-05	-0.999146	-0.201798		1.265	-5.76782e-05	-0.999146	-0.144196	-0.342441	1.265	-4.96521e-05	-0.999146	-0.12413	-0.435727	1.265	-5.45349e-05	-0.999146	-0.136337	-0.535956
	1.266	-7.96204e-05	-0.999146	-0.199051		1.266	-5.62744e-05	-0.999146	-0.140686	-0.340915	1.266	-4.91028e-05	-0.999146	-0.122757	-0.427258	1.266	-5.36499e-05	-0.999146	-0.134125	-0.540381
	1.267	-7.95898e-05	-0.999146	-0.198975		1.267	-5.60608e-05	-0.999146	-0.140152	-0.346637	1.267	-5.04761e-05	-0.999146	-0.12619	-0.432751	1.267	-5.45959e-05	-0.999146	-0.13649	-0.537024
	1.268	-8.31299e-05	-0.999451	-0.207825		1.268	-5.76477e-05	-0.999451	-0.144119	-0.346484	1.268	-5.23987e-05	-0.999146	-0.130997	-0.436948	1.268	-5.28259e-05	-0.999146	-0.132065	-0.534125
	1.269	-8.0719e-05	-0.999451	-0.201798		1.269	-5.8136e-05	-0.999146	-0.14534	-0.344501	1.269	-5.01404e-05	-0.999146	-0.125351	-0.431989	1.269	-5.39551e-05	-0.999146	-0.134888	-0.536337
	1.27	-8.02002e-05	-0.999451	-0.2005		1.27	-5.62744e-05	-0.999146	-0.140686	-0.34473	1.27	-4.94995e-05	-0.999146	-0.123749	-0.435727	1.27	-5.33752e-05	-0.999146	-0.133438	-0.534811
	1.271	-8.24585e-05	-0.999451	-0.206146		1.271	-5.85327e-05	-0.999146	-0.146332	-0.344043	1.271	-5.23376e-05	-0.999146	-0.130844	-0.436566	1.271	-5.39551e-05	-0.999146	-0.134888	-0.535574
	1.272	-8.09631e-05	-0.999451	-0.202408		1.272	-5.79224e-05	-0.999146	-0.144806	-0.344348	1.272	-4.97437e-05	-0.999146	-0.124359	-0.432446	1.272	-5.54199e-05	-0.999146	-0.13855	-0.535422
	1.273	-8.00476e-05	-0.999146	-0.200119		1.273	-5.52673e-05	-0.999146	-0.138168	-0.344959	1.273	-4.97742e-05	-0.999146	-0.124435	-0.436185	1.273	-5.32532e-05	-0.999146	-0.133133	-0.533667
	1.274	-8.12073e-05	-0.999146	-0.203018		1.274	-5.93262e-05	-0.999146	-0.148315	-0.34679	1.274	-5.13916e-05	-0.999146	-0.128479	-0.434125	1.274	-5.36194e-05	-0.999146	-0.134048	-0.53855
	1.275	-7.87048e-05	-0.999146	-0.196762		1.275	-5.65796e-05	-0.999146	-0.141449	-0.341983	1.275	-5.09033e-05	-0.999146	-0.127258	-0.437329	1.275	-5.36194e-05	-0.999146	-0.134048	-0.536108
	1.276	-7.82471e-05	-0.999146	-0.195618		1.276	-5.91431e-05	-0.999146	-0.147858	-0.340076	1.276	-5.13611e-05	-0.999146	-0.128403	-0.436185	1.276	-5.3009e-05	-0.999146	-0.132523	-0.527411
	1.277	-8.11462e-05	-0.999146	-0.202866		1.277	-5.59387e-05	-0.999146	-0.139847	-0.341373	1.277	-4.81262e-05	-0.999146	-0.120316	-0.432141	1.277	-5.3894e-05	-0.999146	-0.134735	-0.53382
	1.278	-8.1665e-05	-0.999451	-0.204163		1.278	-5.88074e-05	-0.999146	-0.147018	-0.344882	1.278	-4.94995e-05	-0.999146	-0.123749	-0.43237	1.278	-5.44739e-05	-0.999146	-0.136185	-0.533896
	1.279	-8.34656e-05	-0.999451	-0.208664		1.279	-5.91125e-05	-0.999146	-0.147781	-0.341449	1.279	-4.89502e-05	-0.999146	-0.122375	-0.432599	1.279	-5.2887e-05	-0.999146	-0.132217	-0.536032
	1.28	-8.13904e-05	-0.999146	-0.203476		1.28	-5.85022e-05	-0.999146	-0.146255	-0.349689	1.28	-5.05371e-05	-0.999146	-0.126343	-0.436032	1.28	-5.35278e-05	-0.999146	-0.13382	-0.536337
	1.281	-8.28552e-05	-0.999451	-0.207138		1.281	-5.78003e-05	-0.999146	-0.144501	-0.346713	1.281	-5.01709e-05	-0.999146	-0.125427	-0.4371	1.281	-5.2887e-05	-0.999146	-0.132217	-0.534583
	1.282	-8.05664e-05	-0.999451	-0.201416		1.282	-5.85632e-05	-0.999451	-0.146408	-0.340762	1.282	-4.88586e-05	-0.999146	-0.122147	-0.431378	1.282	-5.41077e-05	-0.999146	-0.135269	-0.535422
	1.283	-8.09937e-05	-0.999146	-0.202484		1.283	-5.77698e-05	-0.999146	-0.144424	-0.341068	1.283	-5.17578e-05	-0.999146	-0.129395	-0.430997	1.283	-5.19104e-05	-0.999146	-0.129776	-0.536108
	1.284	-8.06274e-05	-0.999146	-0.201569		1.284	-5.82886e-05	-0.999451	-0.145721	-0.34061	1.284	-5.14832e-05	-0.999146	-0.128708	-0.429623	1.284	-5.53284e-05	-0.999451	-0.138321	-0.541296
	1.285	-8.12378e-05	-0.999146	-0.203094		1.285	-5.77087e-05	-0.999146	-0.144272	-0.342288	1.285	-5.1178e-05	-0.999146	-0.127945	-0.433896	1.285	-5.36194e-05	-0.999146	-0.134048	-0.538245
	1.286	-8.20923e-05	-0.999146	-0.205231		1.286	-5.8136e-05	-0.999146	-0.14534	-0.342822	1.286	-5.01404e-05	-0.999146	-0.125351	-0.430692	1.286	-5.47791e-05	-0.999146	-0.136948	-0.53855
	1.287	-8.11768e-05	-0.999146	-0.202942		1.287	-5.67627e-05	-0.999146	-0.141907	-0.3474	1.287	-5.08728e-05	-0.999146	-0.127182	-0.429623	1.287	-5.40161e-05	-0.999146	-0.13504	-0.531378
	1.288	-8.078e-05	-0.999146	-0.20195		1.288	-5.63049e-05	-0.999146	-0.140762	-0.343204	1.288	-5.1178e-05	-0.999146	-0.127945	-0.437482	1.288	-5.40772e-05	-0.999146	-0.135193	-0.536795
	1.289	-8.28247e-05	-0.999146	-0.207062		1.289	-5.75256e-05	-0.999146	-0.143814	-0.344272	1.289	-4.94995e-05	-0.999146	-0.123749	-0.436795	1.289	-5.47791e-05	-0.999146	-0.136948	-0.535651
	1.29	-8.04443e-05	-0.999451	-0.201111		1.29	-5.9082e-05	-0.999146	-0.147705	-0.341449	1.29	-5.00488e-05	-0.999146	-0.125122	-0.433209	1.29	-5.27649e-05	-0.999146	-0.131912	-0.532751
	1.291	-8.13294e-05	-0.999146	-0.203323		1.291	-5.74341e-05	-0.999146	-0.143585	-0.343127	1.291	-5.05066e-05	-0.999146	-0.126266	-0.432065	1.291	-5.48401e-05	-0.999146	-0.1371	-0.534277
	1.292	-7.86438e-05	-0.999146	-0.19661		1.292	-5.87463e-05	-0.999146	-0.146866	-0.343204	1.292	-5.01404e-05	-0.999146	-0.125351	-0.43588	1.292	-5.39246e-05	-0.999146	-0.134811	-0.532599
	1.293	-7.92847e-05	-0.999146	-0.198212		1.293	-5.70374e-05	-0.999146	-0.142593	-0.34183	1.293	-5.12085e-05	-0.999146	-0.128021	-0.435117	1.293	-5.54504e-05	-0.999146	-0.138626	-0.53382
	1.294	-8.11462e-05	-0.999146	-0.202866		1.294	-5.88684e-05	-0.999146	-0.147171	-0.345035	1.294	-5.16663e-05	-0.999146	-0.129166	-0.433743	1.294	-5.26428e-05	-0.999146	-0.131607	-0.534964
	1.295	-7.84302e-05	-0.999146	-0.196075		1.295	-5.91736e-05	-0.999146	-0.147934	-0.347553	1.295	-5.08118e-05	-0.999146	-0.127029	-0.428403	1.295	-5.31616e-05	-0.999146	-0.132904	-0.538702
	1.296	-8.078e-05	-0.999146	-0.20195		1.296	-5.85938e-05	-0.999146	-0.146484	-0.344348	1.296	-5.15137e-05	-0.999146	-0.128784	-0.4297	1.296	-5.52979e-05	-0.999146	-0.138245	-0.534888
	1.297	-8.078e-05	-0.999146	-0.20195		1.297	-5.63965e-05	-0.999146	-0.140991	-0.341144	1.297	-4.8523e-05	-0.999146	-0.121307	-0.438245	1.297	-5.45044e-05	-0.999146	-0.136261	-0.538931
	1.298	-7.70264e-05	-0.999146	-0.192566		1.298	-5.68237e-05	-0.999146	-0.142059	-0.344043	1.298	-5.14526e-05	-0.999146	-0.128632	-0.430463	1.298	-5.19714e-05	-0.999146	-0.129929	-0.53237
	1.299	-8.0719e-05	-0.999146	-0.201798		1.299	-5.70984e-05	-0.999146	-0.142746	-0.341068	1.299	-5.13001e-05	-0.999146	-0.12825	-0.429471	1.299	-5.32227e-05	-0.999146	-0.133057	-0.535422
	1.3	-8.00476e-05	-0.999146	-0.200119		1.3	-5.75562e-05	-0.999146	-0.14389	-0.344882	1.3	-5.09338e-05	-0.999146	-0.127335	-0.432217	1.3	-5.57861e-05	-0.999146	-0.139465	-0.539008
	1.301	-8.20007e-05	-0.999451	-0.205002		1.301	-5.69458e-05	-0.999146	-0.142365	-0.338931	1.301	-5.25818e-05	-0.999146	-0.131454	-0.432141	1.301	-5.24597e-05	-0.999146	-0.131149	-0.538321
	1.302	-7.96509e-05	-0.999146	-0.199127		1.302	-5.76782e-05	-0.999146	-0.144196	-0.344653	1.302	-5.04456e-05	-0.999146	-0.126114	-0.435956	1.302	-5.2948e-05	-0.999146	-0.13237	-0.532904
	1.303	-7.99561e-05	-0.999146	-0.19989		1.303	-5.82581e-05	-0.999146	-0.145645	-0.342212	1.303	-4.91028e-05	-0.999146	-0.122757	-0.428708	1.303	-5.40161e-05	-0.999146	-0.13504	-0.532751
	1.304	-7.87048e-05	-0.999146	-0.196762		1.304	-5.72815e-05	-0.999146	-0.143204	-0.342517	1.304	-5.12085e-05	-0.999146	-0.128021	-0.432904	1.304	-5.32227e-05	-0.999146	-0.133057	-0.535574
	1.305	-7.87354e-05	-0.999146	-0.196838		1.305	-5.88379e-05	-0.999146	-0.147095	-0.343433	1.305	-4.96826e-05	-0.999146	-0.124207	-0.437024	1.305	-5.19409e-05	-0.999146	-0.129852	-0.536337
	1.306	-8.08411e-05	-0.999146	-0.202103		1.306	-5.60303e-05	-0.999146	-0.140076	-0.344272	1.306	-4.96521e-05	-0.999146	-0.12413	-0.43504	1.306	-5.32532e-05	-0.999146	-0.133133	-0.537024
	1.307	-8.09021e-05	-0.999146	-0.202255		1.307	-5.87769e-05	-0.999146	-0.146942	-0.346179	1.307	-4.98352e-05	-0.999146	-0.124588	-0.437177	1.307	-5.40466e-05	-0.999146	-0.135117	-0.538779
	1.308	-8.28247e-05	-0.999451	-0.207062		1.308	-5.67627e-05	-0.999146	-0.141907	-0.344501	1.308	-5.31616e-05	-0.999146	-0.132904	-0.430539	1.308	-5.40772e-05	-0.999146	-0.135193	-0.53443
	1.309	-8.06274e-05	-0.999146	-0.201569		1.309	-5.88074e-05	-0.999146	-0.147018	-0.341449	1.309	-5.02014e-05	-0.999146	-0.125504	-0.433896	1.309	-5.49927e-05	-0.999146	-0.137482	-0.540915
	1.31	-8.05664e-05	-0.999146	-0.201416		1.31	-5.86243e-05	-0.999146	-0.146561	-0.345187	1.31	-5.16052e-05	-0.999146	-0.129013	-0.43031	1.31	-5.26123e-05	-0.999146	-0.131531	-0.530997
	1.311	-8.00781e-05	-0.999146	-0.200195		1.311	-5.88379e-05	-0.999146	-0.147095	-0.345187	1.311	-5.04761e-05	-0.999146	-0.12619	-0.434506	1.311	-5.36194e-05	-0.999146	-0.134048	-0.534277
	1.312	-8.02612e-05	-0.999146	-0.200653		1.312	-5.77393e-05	-0.999146	-0.144348	-0.340839	1.312	-5.19409e-05	-0.999146	-0.129852	-0.435956	1.312	-5.54504e-05	-0.999451	-0.138626	-0.535498
	1.313	-8.04749e-05	-0.999451	-0.201187		1.313	-5.7312e-05	-0.999146	-0.14328	-0.344653	1.313	-5.02014e-05	-0.999146	-0.125504	-0.43504	1.313	-5.42603e-05	-0.999146	-0.135651	-0.536795
	1.314	-7.98645e-05	-0.999146	-0.199661		1.314	-5.74341e-05	-0.999146	-0.143585	-0.341068	1.314	-5.02014e-05	-0.999146	-0.125504	-0.439618	1.314	-5.46265e-05	-0.999146	-0.136566	-0.532065
	1.315	-7.9895e-05	-0.999146	-0.199738		1.315	-6.08521e-05	-0.999451	-0.15213	-0.341678	1.315	-5.05981e-05	-0.999146	-0.126495	-0.432294	1.315	-5.17578e-05	-0.999146	-0.129395	-0.530157
	1.316	-8.03223e-05	-0.999146	-0.200806		1.316	-5.82886e-05	-0.999146	-0.145721	-0.343204	1.316	-5.25208e-05	-0.999146	-0.131302	-0.433286	1.316	-5.44128e-05	-0.999146	-0.136032	-0.536032
	1.317	-8.05054e-05	-0.999146	-0.201263		1.317	-5.78003e-05	-0.999146	-0.144501	-0.342899	1.317	-4.98047e-05	-0.999146	-0.124512	-0.433286	1.317	-5.39551e-05	-0.999146	-0.134888	-0.535269
	1.318	-8.11157e-05	-0.999451	-0.202789		1.318	-5.87769e-05	-0.999451	-0.146942	-0.345111	1.318	-5.16357e-05	-0.999146	-0.129089	-0.430463	1.318	-5.52063e-05	-0.999146	-0.138016	-0.530386
	1.319	-7.96814e-05	-0.999146	-0.199203		1.319	-5.83191e-05	-0.999451	-0.145798	-0.344272	1.319	-5.04456e-05	-0.999146	-0.126114	-0.43176	1.319	-5.41382e-05	-0.999146	-0.135345	-0.537558
	1.32	-8.00171e-05	-0.999146	-0.200043		1.32	-5.86243e-05	-0.999146	-0.146561	-0.344959	1.32	-5.12085e-05	-0.999146	-0.128021	-0.432217	1.32	-5.42908e-05	-0.999451	-0.135727	-0.529776
	1.321	-8.18787e-05	-0.999146	-0.204697		1.321	-5.66101e-05	-0.999146	-0.141525	-0.344806	1.321	-4.88586e-05	-0.999146	-0.122147	-0.433743	1.321	-5.31311e-05	-0.999146	-0.132828	-0.538245
	1.322	-8.03528e-05	-0.999146	-0.200882		1.322	-5.87158e-05	-0.999146	-0.14679	-0.347171	1.322	-4.88892e-05	-0.999146	-0.122223	-0.429547	1.322	-5.22461e-05	-0.999146	-0.130615	-0.532065
	1.323	-7.93457e-05	-0.999146	-0.198364		1.323	-5.6427e-05	-0.999146	-0.141068	-0.344196	1.323	-4.91028e-05	-0.999146	-0.122757	-0.434125	1.323	-5.29175e-05	-0.999146	-0.132294	-0.536032
	1.324	-8.05664e-05	-0.999146	-0.201416		1.324	-6.03027e-05	-0.999451	-0.150757	-0.344577	1.324	-5.19104e-05	-0.999146	-0.129776	-0.430234	1.324	-5.29785e-05	-0.999146	-0.132446	-0.536261
	1.325	-8.19092e-05	-0.999146	-0.204773		1.325	-5.87158e-05	-0.999146	-0.14679	-0.340686	1.325	-5.03845e-05	-0.999146	-0.125961	-0.435498	1.325	-5.51453e-05	-0.999146	-0.137863	-0.535269
	1.326	-8.2428e-05	-0.999146	-0.20607		1.326	-5.68542e-05	-0.999146	-0.142136	-0.339923	1.326	-4.98962e-05	-0.999146	-0.124741	-0.436719	1.326	-5.3894e-05	-0.999146	-0.134735	-0.539236
	1.327	-7.9895e-05	-0.999146	-0.199738		1.327	-5.59387e-05	-0.999146	-0.139847	-0.34389	1.327	-5.23682e-05	-0.999146	-0.13092	-0.432294	1.327	-5.28564e-05	-0.999146	-0.132141	-0.533057
	1.328	-8.19702e-05	-0.999146	-0.204926		1.328	-5.51453e-05	-0.999146	-0.137863	-0.342136	1.328	-5.07813e-05	-0.999146	-0.126953	-0.430997	1.328	-5.2948e-05	-0.999146	-0.13237	-0.532446
	1.329	-8.54187e-05	-0.999451	-0.213547		1.329	-5.71899e-05	-0.999451	-0.142975	-0.343585	1.329	-5.05676e-05	-0.999146	-0.126419	-0.435956	1.329	-5.23987e-05	-0.999146	-0.130997	-0.531912
	1.33	-8.08106e-05	-0.999146	-0.202026		1.33	-5.69763e-05	-0.999146	-0.142441	-0.345493	1.33	-5.02319e-05	-0.999146	-0.12558	-0.435345	1.33	-5.44739e-05	-0.999146	-0.136185	-0.537405
	1.331	-8.02307e-05	-0.999146	-0.200577		1.331	-5.79834e-05	-0.999146	-0.144959	-0.347324	1.331	-5.10254e-05	-0.999146	-0.127563	-0.4297	1.331	-5.44128e-05	-0.999146	-0.136032	-0.534354
	1.332	-7.87048e-05	-0.999146	-0.196762		1.332	-5.9082e-05	-0.999146	-0.147705	-0.346942	1.332	-5.19104e-05	-0.999146	-0.129776	-0.433743	1.332	-5.33447e-05	-0.999146	-0.133362	-0.536795
	1.333	-8.05969e-05	-0.999146	-0.201492		1.333	-5.84717e-05	-0.999146	-0.146179	-0.340762	1.333	-5.06287e-05	-0.999146	-0.126572	-0.431607	1.333	-5.50537e-05	-0.999146	-0.137634	-0.53031
	1.334	-8.13599e-05	-0.999146	-0.2034		1.334	-5.84717e-05	-0.999451	-0.146179	-0.343509	1.334	-4.97131e-05	-0.999146	-0.124283	-0.435651	1.334	-5.40466e-05	-0.999146	-0.135117	-0.532141
	1.335	-8.26111e-05	-0.999451	-0.206528		1.335	-5.52979e-05	-0.999146	-0.138245	-0.344348	1.335	-5.16052e-05	-0.999146	-0.129013	-0.434888	1.335	-5.36499e-05	-0.999146	-0.134125	-0.536948
	1.336	-8.23669e-05	-0.999146	-0.205917		1.336	-5.91736e-05	-0.999146	-0.147934	-0.352512	1.336	-4.97742e-05	-0.999146	-0.124435	-0.43176	1.336	-5.57861e-05	-0.999146	-0.139465	-0.531378
	1.337	-8.22144e-05	-0.999146	-0.205536		1.337	-5.93567e-05	-0.999146	-0.148392	-0.344348	1.337	-4.9469e-05	-0.999146	-0.123672	-0.430234	1.337	-5.39246e-05	-0.999146	-0.134811	-0.536261
	1.338	-8.13599e-05	-0.999451	-0.2034		1.338	-5.84106e-05	-0.999146	-0.146027	-0.343051	1.338	-4.86145e-05	-0.999146	-0.121536	-0.434277	1.338	-5.3894e-05	-0.999146	-0.134735	-0.535117
	1.339	-8.13599e-05	-0.999146	-0.2034		1.339	-5.87769e-05	-0.999146	-0.146942	-0.34122	1.339	-4.95911e-05	-0.999146	-0.123978	-0.431302	1.339	-5.32837e-05	-0.999146	-0.133209	-0.532446
	1.34	-8.26416e-05	-0.999146	-0.206604		1.34	-6.13098e-05	-0.999451	-0.153275	-0.341449	1.34	-5.10559e-05	-0.999146	-0.12764	-0.433514	1.34	-5.3772e-05	-0.999146	-0.13443	-0.530768
	1.341	-8.18481e-05	-0.999146	-0.20462		1.341	-5.68237e-05	-0.999146	-0.142059	-0.341144	1.341	-5.21545e-05	-0.999146	-0.130386	-0.430615	1.341	-5.2948e-05	-0.999146	-0.13237	-0.533438
	1.342	-7.93457e-05	-0.999146	-0.198364		1.342	-5.86243e-05	-0.999146	-0.146561	-0.342365	1.342	-4.97437e-05	-0.999146	-0.124359	-0.434125	1.342	-5.4718e-05	-0.999146	-0.136795	-0.532675
	1.343	-8.01392e-05	-0.999146	-0.200348		1.343	-5.8197e-05	-0.999146	-0.145493	-0.342059	1.343	-5.09949e-05	-0.999146	-0.127487	-0.431226	1.343	-5.49316e-05	-0.999146	-0.137329	-0.534506
	1.344	-8.10242e-05	-0.999146	-0.20256		1.344	-5.86853e-05	-0.999146	-0.146713	-0.34801	1.344	-5.25208e-05	-0.999146	-0.131302	-0.435269	1.344	-5.35278e-05	-0.999146	-0.13382	-0.535345
	1.345	-7.93762e-05	-0.999146	-0.198441		1.345	-5.76782e-05	-0.999451	-0.144196	-0.349765	1.345	-5.10559e-05	-0.999146	-0.12764	-0.429013	1.345	-5.41687e-05	-0.999146	-0.135422	-0.532751
	1.346	-7.91016e-05	-0.999146	-0.197754		1.346	-5.67932e-05	-0.999146	-0.141983	-0.347018	1.346	-5.31616e-05	-0.999146	-0.132904	-0.429318	1.346	-5.42297e-05	-0.999146	-0.135574	-0.533209
	1.347	-8.26416e-05	-0.999451	-0.206604		1.347	-5.84717e-05	-0.999146	-0.146179	-0.3474	1.347	-4.98047e-05	-0.999146	-0.124512	-0.437558	1.347	-5.33447e-05	-0.999146	-0.133362	-0.539465
	1.348	-8.00171e-05	-0.999146	-0.200043		1.348	-5.93567e-05	-0.999451	-0.148392	-0.345874	1.348	-4.99878e-05	-0.99884	-0.124969	-0.431454	1.348	-5.36499e-05	-0.999146	-0.134125	-0.533057
	1.349	-7.85828e-05	-0.999146	-0.196457		1.349	-5.68237e-05	-0.999146	-0.142059	-0.341373	1.349	-5.13001e-05	-0.999146	-0.12825	-0.434888	1.349	-5.49622e-05	-0.999451	-0.137405	-0.538474
	1.35	-8.12683e-05	-0.999146	-0.203171		1.35	-6.03638e-05	-0.999451	-0.150909	-0.346179	1.35	-4.84314e-05	-0.999146	-0.121079	-0.4297	1.35	-5.39246e-05	-0.999146	-0.134811	-0.529471
	1.351	-8.09631e-05	-0.999146	-0.202408		1.351	-5.83496e-05	-0.999146	-0.145874	-0.342593	1.351	-5.07507e-05	-0.999146	-0.126877	-0.434735	1.351	-5.40466e-05	-0.999146	-0.135117	-0.533438
	1.352	-8.12073e-05	-0.999146	-0.203018		1.352	-5.60913e-05	-0.999146	-0.140228	-0.345721	1.352	-4.99878e-05	-0.999146	-0.124969	-0.432751	1.352	-5.35584e-05	-0.999146	-0.133896	-0.534811
	1.353	-7.98645e-05	-0.999146	-0.199661		1.353	-5.896e-05	-0.999146	-0.1474	-0.343433	1.353	-5.09644e-05	-0.999146	-0.127411	-0.433362	1.353	-5.36804e-05	-0.999146	-0.134201	-0.532141
	1.354	-7.97119e-05	-0.999146	-0.19928		1.354	-5.85022e-05	-0.999146	-0.146255	-0.295673	1.354	-5.10864e-05	-0.999146	-0.127716	-0.432751	1.354	-5.45349e-05	-0.999146	-0.136337	-0.510016
	1.355	-8.04749e-05	-0.999146	-0.201187		1.355	-5.86853e-05	-0.999146	-0.146713	-0.310092	1.355	-5.08118e-05	-0.999146	-0.127029	-0.411465	1.355	-5.45349e-05	-0.999146	-0.136337	-0.521384
	1.356	-7.9834e-05	-0.999146	-0.199585		1.356	-5.61829e-05	-0.999146	-0.140457	-0.319019	1.356	-5.01709e-05	-0.999146	-0.125427	-0.418637	1.356	-5.37415e-05	-0.999146	-0.134354	-0.525885
	1.357	-7.99866e-05	-0.999146	-0.199966		1.357	-5.71594e-05	-0.999146	-0.142899	-0.319171	1.357	-5.19714e-05	-0.999146	-0.129929	-0.419324	1.357	-5.43518e-05	-0.999146	-0.13588	-0.522528
	1.358	-8.15735e-05	-0.999146	-0.203934		1.358	-5.74646e-05	-0.999146	-0.143662	-0.324817	1.358	-5.00183e-05	-0.999146	-0.125046	-0.418942	1.358	-5.49316e-05	-0.999146	-0.137329	-0.523672
	1.359	-8.04443e-05	-0.999146	-0.201111		1.359	-5.76477e-05	-0.999146	-0.144119	-0.327411	1.359	-4.90723e-05	-0.999146	-0.122681	-0.418485	1.359	-5.22461e-05	-0.999146	-0.130615	-0.523978
	1.36	-8.0658e-05	-0.999146	-0.201645		1.36	-5.85938e-05	-0.999146	-0.146484	-0.325732	1.36	-5.34668e-05	-0.999146	-0.133667	-0.425885	1.36	-5.57556e-05	-0.999146	-0.139389	-0.523215
	1.361	-7.99255e-05	-0.999146	-0.199814		1.361	-5.98145e-05	-0.999451	-0.149536	-0.321079	1.361	-5.09033e-05	-0.999146	-0.127258	-0.425732	1.361	-5.39856e-05	-0.999451	-0.134964	-0.527945
	1.362	-7.96509e-05	-0.999146	-0.199127		1.362	-5.9845e-05	-0.999146	-0.149612	-0.330615	1.362	-5.05676e-05	-0.999146	-0.126419	-0.426114	1.362	-5.45349e-05	-0.999146	-0.136337	-0.52886
	1.363	-4.53796e-05	-0.999451	-0.113449		1.363	-5.69458e-05	-0.999146	-0.142365	-0.325427	1.363	-5.02625e-05	-0.999146	-0.125656	-0.428479	1.363	-5.43518e-05	-0.999146	-0.13588	-0.524664
	1.364	-5.1178e-05	-0.999146	-0.127945		1.364	-5.90515e-05	-0.999451	-0.147629	-0.33031	1.364	-4.86145e-05	-0.999146	-0.121536	-0.425656	1.364	-5.5603e-05	-0.999146	-0.139008	-0.528708
	1.365	-5.46875e-05	-0.999146	-0.136719		1.365	-5.9021e-05	-0.999146	-0.147553	-0.327182	1.365	-4.89807e-05	-0.999146	-0.122452	-0.422986	1.365	-5.40466e-05	-0.999146	-0.135117	-0.529852
	1.366	-5.28259e-05	-0.999146	-0.132065		1.366	-5.49622e-05	-0.999146	-0.137405	-0.3297	1.366	-5.15137e-05	-0.999146	-0.128784	-0.424741	1.366	-5.46265e-05	-0.999146	-0.136566	-0.521384
	1.367	-5.64575e-05	-0.999146	-0.141144		1.367	-5.76477e-05	-0.999146	-0.144119	-0.327945	1.367	-5.07507e-05	-0.999146	-0.126877	-0.426877	1.367	-5.20325e-05	-0.999146	-0.130081	-0.529013
	1.368	-5.65491e-05	-0.999146	-0.141373		1.368	-5.78918e-05	-0.999146	-0.14473	-0.331378	1.368	-5.13916e-05	-0.999146	-0.128479	-0.430768	1.368	-5.35278e-05	-0.999146	-0.13382	-0.53298
	1.369	-5.67932e-05	-0.999146	-0.141983		1.369	-5.49622e-05	-0.999146	-0.137405	-0.333743	1.369	-5.01709e-05	-0.999146	-0.125427	-0.423825	1.369	-5.50537e-05	-0.999146	-0.137634	-0.529013
	1.37	-6.14014e-05	-0.999146	-0.153503		1.37	-5.74036e-05	-0.999146	-0.143509	-0.330768	1.37	-5.06592e-05	-0.999146	-0.126648	-0.432904	1.37	-5.09338e-05	-0.999146	-0.127335	-0.5297
	1.371	-6.15234e-05	-0.999146	-0.153809		1.371	-5.97839e-05	-0.999146	-0.14946	-0.328021	1.371	-4.91638e-05	-0.999146	-0.12291	-0.427792	1.371	-5.43213e-05	-0.999146	-0.135803	-0.523444
	1.372	-5.80139e-05	-0.999146	-0.145035		1.372	-5.94788e-05	-0.999146	-0.148697	-0.329013	1.372	-4.91333e-05	-0.999146	-0.122833	-0.420392	1.372	-5.33752e-05	-0.999146	-0.133438	-0.522375
	1.373	-5.95703e-05	-0.999146	-0.148926		1.373	-5.896e-05	-0.999146	-0.1474	-0.324817	1.373	-5.08728e-05	-0.999146	-0.127182	-0.427563	1.373	-5.34668e-05	-0.999146	-0.133667	-0.527563
	1.374	-5.96924e-05	-0.999146	-0.149231		1.374	-5.84106e-05	-0.999146	-0.146027	-0.33031	1.374	-4.91943e-05	-0.999146	-0.122986	-0.423062	1.374	-5.28259e-05	-0.999146	-0.132065	-0.527563
	1.375	-6.13098e-05	-0.999146	-0.153275		1.375	-5.69458e-05	-0.999146	-0.142365	-0.332828	1.375	-4.86755e-05	-0.999146	-0.121689	-0.426801	1.375	-5.33447e-05	-0.999451	-0.133362	-0.526495
	1.376	-6.00281e-05	-0.999146	-0.15007		1.376	-5.60303e-05	-0.999146	-0.140076	-0.325351	1.376	-5.13001e-05	-0.999146	-0.12825	-0.425427	1.376	-5.31616e-05	-0.999146	-0.132904	-0.526724
	1.377	-6.17676e-05	-0.999146	-0.154419		1.377	-5.6427e-05	-0.999146	-0.141068	-0.330692	1.377	-5.26123e-05	-0.999146	-0.131531	-0.429166	1.377	-5.38635e-05	-0.999146	-0.134659	-0.523138
	1.378	-5.97839e-05	-0.999146	-0.14946		1.378	-5.89294e-05	-0.999146	-0.147324	-0.329547	1.378	-5.03235e-05	-0.999146	-0.125809	-0.421765	1.378	-5.28564e-05	-0.999146	-0.132141	-0.529852
	1.379	-5.85938e-05	-0.999146	-0.146484		1.379	-5.7312e-05	-0.999146	-0.14328	-0.325885	1.379	-4.9469e-05	-0.999146	-0.123672	-0.421765	1.379	-5.31006e-05	-0.999146	-0.132751	-0.527029
	1.38	-6.13403e-05	-0.999146	-0.153351		1.38	-5.89905e-05	-0.999451	-0.147476	-0.330081	1.38	-4.94385e-05	-0.999146	-0.123596	-0.426266	1.38	-5.31311e-05	-0.999146	-0.132828	-0.52764
	1.381	-5.87769e-05	-0.999146	-0.146942		1.381	-5.82886e-05	-0.999146	-0.145721	-0.332294	1.381	-5.02014e-05	-0.999146	-0.125504	-0.428326	1.381	-5.31311e-05	-0.999146	-0.132828	-0.526038
	1.382	-5.99365e-05	-0.999146	-0.149841		1.382	-5.78003e-05	-0.999146	-0.144501	-0.329166	1.382	-5.07202e-05	-0.999146	-0.126801	-0.424969	1.382	-5.41687e-05	-0.999146	-0.135422	-0.531683
	1.383	-6.09741e-05	-0.999146	-0.152435		1.383	-6.01501e-05	-0.999451	-0.150375	-0.326953	1.383	-5.17273e-05	-0.999146	-0.129318	-0.423596	1.383	-5.26428e-05	-0.999146	-0.131607	-0.526648
	1.384	-6.21033e-05	-0.999146	-0.155258		1.384	-5.70374e-05	-0.999146	-0.142593	-0.327869	1.384	-4.99573e-05	-0.999146	-0.124893	-0.426266	1.384	-5.32837e-05	-0.999146	-0.133209	-0.527029
	1.385	-5.78308e-05	-0.99884	-0.144577		1.385	-5.81055e-05	-0.999146	-0.145264	-0.333514	1.385	-4.91333e-05	-0.999146	-0.122833	-0.424969	1.385	-5.42603e-05	-0.999146	-0.135651	-0.525351
	1.386	-6.20728e-05	-0.999146	-0.155182		1.386	-5.81055e-05	-0.999146	-0.145264	-0.330615	1.386	-5.13916e-05	-0.999146	-0.128479	-0.426953	1.386	-5.14221e-05	-0.999146	-0.128555	-0.526877
	1.387	-6.30798e-05	-0.999451	-0.1577		1.387	-5.7312e-05	-0.999146	-0.14328	-0.33382	1.387	-4.96216e-05	-0.999146	-0.124054	-0.427792	1.387	-5.36499e-05	-0.999146	-0.134125	-0.528326
	1.388	-6.08215e-05	-0.999146	-0.152054		1.388	-5.95093e-05	-0.999451	-0.148773	-0.333133	1.388	-5.06592e-05	-0.999146	-0.126648	-0.427945	1.388	-5.40466e-05	-0.999146	-0.135117	-0.531378
	1.389	-6.11572e-05	-0.999146	-0.152893		1.389	-5.8075e-05	-0.999146	-0.145187	-0.331607	1.389	-5.12085e-05	-0.999146	-0.128021	-0.423444	1.389	-5.52368e-05	-0.999146	-0.138092	-0.526953
	1.39	-6.02722e-05	-0.999451	-0.150681		1.39	-5.69763e-05	-0.999146	-0.142441	-0.327716	1.39	-5.24597e-05	-0.999146	-0.131149	-0.427258	1.39	-5.34668e-05	-0.999146	-0.133667	-0.527792
	1.391	-6.15845e-05	-0.999146	-0.153961		1.391	-5.68848e-05	-0.999146	-0.142212	-0.329395	1.391	-4.98657e-05	-0.999146	-0.124664	-0.426266	1.391	-5.4718e-05	-0.999146	-0.136795	-0.530157
	1.392	-6.28052e-05	-0.999146	-0.157013		1.392	-5.73425e-05	-0.999146	-0.143356	-0.333514	1.392	-5.25208e-05	-0.999146	-0.131302	-0.424664	1.392	-5.42603e-05	-0.999146	-0.135651	-0.525427
	1.393	-6.02417e-05	-0.999146	-0.150604		1.393	-5.83801e-05	-0.999146	-0.14595	-0.331989	1.393	-5.0293e-05	-0.999146	-0.125732	-0.42764	1.393	-5.27954e-05	-0.999146	-0.131989	-0.526877
	1.394	-5.83496e-05	-0.999146	-0.145874		1.394	-5.78308e-05	-0.999146	-0.144577	-0.331836	1.394	-5.23987e-05	-0.999146	-0.130997	-0.428021	1.394	-5.31921e-05	-0.999146	-0.13298	-0.527945
	1.395	-5.92346e-05	-0.999146	-0.148087		1.395	-5.8136e-05	-0.999146	-0.14534	-0.329242	1.395	-4.87061e-05	-0.999146	-0.121765	-0.431454	1.395	-5.37109e-05	-0.999146	-0.134277	-0.527563
	1.396	-5.99976e-05	-0.999146	-0.149994		1.396	-5.88074e-05	-0.999146	-0.147018	-0.326648	1.396	-5.22156e-05	-0.999146	-0.130539	-0.423749	1.396	-5.33752e-05	-0.999146	-0.133438	-0.530386
	1.397	-6.02722e-05	-0.999146	-0.150681		1.397	-5.73425e-05	-0.999146	-0.143356	-0.335117	1.397	-4.87366e-05	-0.999146	-0.121841	-0.431149	1.397	-5.39246e-05	-0.999146	-0.134811	-0.527945
	1.398	-5.95398e-05	-0.999146	-0.148849		1.398	-5.89905e-05	-0.999146	-0.147476	-0.332141	1.398	-5.17883e-05	-0.999146	-0.129471	-0.425732	1.398	-5.3009e-05	-0.999146	-0.132523	-0.524741
	1.399	-6.13403e-05	-0.999146	-0.153351		1.399	-5.58167e-05	-0.999146	-0.139542	-0.330157	1.399	-5.2124e-05	-0.999146	-0.13031	-0.423138	1.399	-5.63049e-05	-0.999146	-0.140762	-0.533743
	1.4	-5.78613e-05	-0.999146	-0.144653		1.4	-5.69763e-05	-0.999146	-0.142441	-0.322604	1.4	-5.14526e-05	-0.999146	-0.128632	-0.430997	1.4	-5.62439e-05	-0.999146	-0.14061	-0.525961
	1.401	-6.30188e-05	-0.999146	-0.157547		1.401	-5.78003e-05	-0.999146	-0.144501	-0.332675	1.401	-5.04761e-05	-0.999146	-0.12619	-0.421841	1.401	-5.51147e-05	-0.999146	-0.137787	-0.523978
	1.402	-6.15845e-05	-0.999146	-0.153961		1.402	-5.76782e-05	-0.999146	-0.144196	-0.327258	1.402	-4.96216e-05	-0.999146	-0.124054	-0.427258	1.402	-5.40466e-05	-0.999146	-0.135117	-0.527792
	1.403	-6.32324e-05	-0.999146	-0.158081		1.403	-5.77393e-05	-0.999146	-0.144348	-0.327335	1.403	-5.28259e-05	-0.999146	-0.132065	-0.428555	1.403	-5.57251e-05	-0.999146	-0.139313	-0.526648
	1.404	-5.79224e-05	-0.999146	-0.144806		1.404	-5.75562e-05	-0.999146	-0.14389	-0.331683	1.404	-5.0415e-05	-0.999146	-0.126038	-0.426038	1.404	-5.0293e-05	-0.999146	-0.125732	-0.525656
	1.405	-6.27747e-05	-0.999451	-0.156937		1.405	-5.63355e-05	-0.999146	-0.140839	-0.328479	1.405	-5.10254e-05	-0.999146	-0.127563	-0.431836	1.405	-5.56641e-05	-0.999146	-0.13916	-0.53031
	1.406	-6.00586e-05	-0.999146	-0.150146		1.406	-5.8075e-05	-0.999146	-0.145187	-0.329929	1.406	-5.31616e-05	-0.999451	-0.132904	-0.426724	1.406	-5.31311e-05	-0.999146	-0.132828	-0.531302
	1.407	-5.99976e-05	-0.999146	-0.149994		1.407	-5.74341e-05	-0.999146	-0.143585	-0.331226	1.407	-5.01404e-05	-0.999146	-0.125351	-0.429166	1.407	-5.59387e-05	-0.999146	-0.139847	-0.525732
	1.408	-6.11572e-05	-0.999146	-0.152893		1.408	-5.82581e-05	-0.999146	-0.145645	-0.328632	1.408	-5.23682e-05	-0.999146	-0.13092	-0.426266	1.408	-5.21851e-05	-0.999146	-0.130463	-0.525961
	1.409	-6.14014e-05	-0.999146	-0.153503		1.409	-5.91125e-05	-0.999146	-0.147781	-0.326648	1.409	-5.03845e-05	-0.999146	-0.125961	-0.428403	1.409	-5.27039e-05	-0.999146	-0.13176	-0.531454
	1.41	-6.09131e-05	-0.999146	-0.152283		1.41	-5.83801e-05	-0.999146	-0.14595	-0.329013	1.41	-5.2124e-05	-0.999146	-0.13031	-0.427182	1.41	-5.4657e-05	-0.999146	-0.136642	-0.529089
	1.411	-6.00281e-05	-0.999146	-0.15007		1.411	-5.89294e-05	-0.999146	-0.147324	-0.332904	1.411	-5.16052e-05	-0.999146	-0.129013	-0.427487	1.411	-5.31311e-05	-0.999146	-0.132828	-0.528021
	1.412	-5.99365e-05	-0.999146	-0.149841		1.412	-5.6427e-05	-0.999146	-0.141068	-0.329547	1.412	-5.12695e-05	-0.999146	-0.128174	-0.431454	1.412	-5.2948e-05	-0.999146	-0.13237	-0.526572
	1.413	-6.31104e-05	-0.999146	-0.157776		1.413	-5.61523e-05	-0.999146	-0.140381	-0.335345	1.413	-4.97742e-05	-0.999146	-0.124435	-0.430463	1.413	-5.27039e-05	-0.999146	-0.13176	-0.528784
	1.414	-6.04858e-05	-0.999146	-0.151215		1.414	-5.62744e-05	-0.999146	-0.140686	-0.329318	1.414	-5.25818e-05	-0.999146	-0.131454	-0.426343	1.414	-5.43823e-05	-0.999146	-0.135956	-0.526877
	1.415	-6.25305e-05	-0.999146	-0.156326		1.415	-5.69153e-05	-0.999146	-0.142288	-0.329395	1.415	-5.03845e-05	-0.999146	-0.125961	-0.424359	1.415	-5.41382e-05	-0.999146	-0.135345	-0.522681
	1.416	-6.09741e-05	-0.999146	-0.152435		1.416	-5.61829e-05	-0.999146	-0.140457	-0.331531	1.416	-5.12085e-05	-0.999146	-0.128021	-0.42764	1.416	-5.38025e-05	-0.999146	-0.134506	-0.529852
	1.417	-6.27136e-05	-0.999451	-0.156784		1.417	-5.63049e-05	-0.999146	-0.140762	-0.331454	1.417	-4.99573e-05	-0.999146	-0.124893	-0.426419	1.417	-5.49622e-05	-0.999146	-0.137405	-0.530234
	1.418	-5.99365e-05	-0.999146	-0.149841		1.418	-5.6488e-05	-0.999146	-0.14122	-0.328326	1.418	-5.09338e-05	-0.999146	-0.127335	-0.424817	1.418	-5.45044e-05	-0.999146	-0.136261	-0.52764
	1.419	-6.04858e-05	-0.999146	-0.151215		1.419	-6.02112e-05	-0.999146	-0.150528	-0.331226	1.419	-5.02625e-05	-0.999146	-0.125656	-0.429623	1.419	-5.52063e-05	-0.999146	-0.138016	-0.528708
	1.42	-5.99976e-05	-0.999146	-0.149994		1.42	-5.79834e-05	-0.999146	-0.144959	-0.326953	1.42	-5.33447e-05	-0.999146	-0.133362	-0.425427	1.42	-5.33447e-05	-0.999146	-0.133362	-0.526495
	1.421	-6.06384e-05	-0.999146	-0.151596		1.421	-5.7312e-05	-0.999146	-0.14328	-0.330081	1.421	-5.22766e-05	-0.999146	-0.130692	-0.421918	1.421	-5.3833e-05	-0.999146	-0.134583	-0.528784
	1.422	-6.06689e-05	-0.999146	-0.151672		1.422	-5.66711e-05	-0.999146	-0.141678	-0.330081	1.422	-5.30701e-05	-0.999146	-0.132675	-0.420468	1.422	-5.32532e-05	-0.999146	-0.133133	-0.528021
	1.423	-6.02417e-05	-0.999146	-0.150604		1.423	-5.67932e-05	-0.999146	-0.141983	-0.333362	1.423	-5.16052e-05	-0.999146	-0.129013	-0.425504	1.423	-5.31006e-05	-0.999146	-0.132751	-0.531989
	1.424	-5.96314e-05	-0.999146	-0.149078		1.424	-5.71594e-05	-0.999146	-0.142899	-0.329166	1.424	-5.05981e-05	-0.999146	-0.126495	-0.428174	1.424	-5.51453e-05	-0.999451	-0.137863	-0.53031
	1.425	-6.19507e-05	-0.999146	-0.154877		1.425	-5.87769e-05	-0.999146	-0.146942	-0.333514	1.425	-5.31921e-05	-0.999146	-0.13298	-0.428632	1.425	-5.14221e-05	-0.999146	-0.128555	-0.527945
	1.426	-6.08826e-05	-0.999146	-0.152206		1.426	-6.04553e-05	-0.999146	-0.151138	-0.33237	1.426	-5.1178e-05	-0.999146	-0.127945	-0.425427	1.426	-5.45044e-05	-0.999146	-0.136261	-0.529089
	1.427	-6.36902e-05	-0.999146	-0.159225		1.427	-5.79224e-05	-0.999146	-0.144806	-0.333209	1.427	-4.84314e-05	-0.999146	-0.121079	-0.424207	1.427	-5.43518e-05	-0.999146	-0.13588	-0.529089
	1.428	-6.13098e-05	-0.999146	-0.153275		1.428	-6.09131e-05	-0.999146	-0.152283	-0.329471	1.428	-5.16357e-05	-0.999146	-0.129089	-0.424588	1.428	-5.34668e-05	-0.999146	-0.133667	-0.53031
	1.429	-6.073e-05	-0.999146	-0.151825		1.429	-5.76782e-05	-0.999146	-0.144196	-0.324893	1.429	-5.23376e-05	-0.999146	-0.130844	-0.423978	1.429	-5.49316e-05	-0.999146	-0.137329	-0.526419
	1.43	-6.09741e-05	-0.999146	-0.152435		1.43	-5.71899e-05	-0.999146	-0.142975	-0.336032	1.43	-5.1178e-05	-0.999146	-0.127945	-0.425961	1.43	-5.39856e-05	-0.999146	-0.134964	-0.527563
	1.431	-6.17065e-05	-0.999146	-0.154266		1.431	-5.78003e-05	-0.999146	-0.144501	-0.332065	1.431	-4.7699e-05	-0.999146	-0.119247	-0.42558	1.431	-5.2887e-05	-0.999146	-0.132217	-0.53031
	1.432	-5.88684e-05	-0.999146	-0.147171		1.432	-5.79834e-05	-0.999146	-0.144959	-0.327106	1.432	-5.02319e-05	-0.999146	-0.12558	-0.429242	1.432	-5.25513e-05	-0.999146	-0.131378	-0.528326
	1.433	-5.85327e-05	-0.999146	-0.146332		1.433	-5.78613e-05	-0.999146	-0.144653	-0.332065	1.433	-5.16968e-05	-0.999146	-0.129242	-0.42558	1.433	-5.50537e-05	-0.999146	-0.137634	-0.523901
	1.434	-6.08826e-05	-0.999146	-0.152206		1.434	-5.67322e-05	-0.999146	-0.14183	-0.336566	1.434	-5.13001e-05	-0.999146	-0.12825	-0.42619	1.434	-5.3772e-05	-0.999146	-0.13443	-0.526038
	1.435	-6.09131e-05	-0.999146	-0.152283		1.435	-5.73425e-05	-0.999146	-0.143356	-0.326343	1.435	-5.09644e-05	-0.999146	-0.127411	-0.430005	1.435	-5.18494e-05	-0.999146	-0.129623	-0.531226
	1.436	-5.81055e-05	-0.99884	-0.145264		1.436	-5.62744e-05	-0.999146	-0.140686	-0.32619	1.436	-5.07507e-05	-0.999146	-0.126877	-0.427716	1.436	-5.30701e-05	-0.999146	-0.132675	-0.530005
	1.437	-6.10962e-05	-0.999146	-0.15274		1.437	-5.7312e-05	-0.999146	-0.14328	-0.331226	1.437	-5.0354e-05	-0.999146	-0.125885	-0.428708	1.437	-5.42603e-05	-0.999146	-0.135651	-0.530615
	1.438	-6.20728e-05	-0.999146	-0.155182		1.438	-5.66406e-05	-0.999146	-0.141602	-0.330386	1.438	-5.06897e-05	-0.999146	-0.126724	-0.428479	1.438	-5.34973e-05	-0.999146	-0.133743	-0.528479
	1.439	-5.97534e-05	-0.999146	-0.149384		1.439	-5.68848e-05	-0.999146	-0.142212	-0.331836	1.439	-5.13001e-05	-0.999146	-0.12825	-0.429395	1.439	-5.30396e-05	-0.999146	-0.132599	-0.52764
	1.44	-5.93567e-05	-0.999146	-0.148392		1.44	-5.69153e-05	-0.999146	-0.142288	-0.333209	1.44	-5.05371e-05	-0.999146	-0.126343	-0.427029	1.44	-5.41687e-05	-0.999146	-0.135422	-0.530615
	1.441	-6.25e-05	-0.999146	-0.15625		1.441	-5.62134e-05	-0.999146	-0.140533	-0.327335	1.441	-5.17273e-05	-0.999146	-0.129318	-0.430463	1.441	-5.32837e-05	-0.999146	-0.133209	-0.528937
	1.442	-6.31409e-05	-0.999451	-0.157852		1.442	-5.84412e-05	-0.999146	-0.146103	-0.328555	1.442	-5.05371e-05	-0.999146	-0.126343	-0.429318	1.442	-5.30701e-05	-0.999146	-0.132675	-0.525427
	1.443	-6.14929e-05	-0.999146	-0.153732		1.443	-5.67627e-05	-0.999451	-0.141907	-0.325427	1.443	-5.21545e-05	-0.999146	-0.130386	-0.426343	1.443	-5.41077e-05	-0.999146	-0.135269	-0.527869
	1.444	-6.22253e-05	-0.999146	-0.155563		1.444	-5.67017e-05	-0.999146	-0.141754	-0.330234	1.444	-5.10559e-05	-0.999146	-0.12764	-0.425656	1.444	-5.44434e-05	-0.999146	-0.136108	-0.530463
	1.445	-5.9845e-05	-0.999146	-0.149612		1.445	-5.74646e-05	-0.999146	-0.143662	-0.333667	1.445	-5.08728e-05	-0.999146	-0.127182	-0.431836	1.445	-5.18188e-05	-0.999146	-0.129547	-0.527792
	1.446	-6.04858e-05	-0.999146	-0.151215		1.446	-5.93262e-05	-0.999451	-0.148315	-0.329547	1.446	-5.09033e-05	-0.999146	-0.127258	-0.427335	1.446	-5.48096e-05	-0.999146	-0.137024	-0.527106
	1.447	-6.17981e-05	-0.999146	-0.154495		1.447	-5.8197e-05	-0.999146	-0.145493	-0.333896	1.447	-5.29175e-05	-0.999146	-0.132294	-0.42413	1.447	-5.33752e-05	-0.999146	-0.133438	-0.530692
	1.448	-6.03027e-05	-0.999146	-0.150757		1.448	-5.66406e-05	-0.999146	-0.141602	-0.331836	1.448	-4.99573e-05	-0.999146	-0.124893	-0.436032	1.448	-5.41992e-05	-0.999146	-0.135498	-0.529089
	1.449	-6.05164e-05	-0.999146	-0.151291		1.449	-5.92346e-05	-0.999451	-0.148087	-0.327945	1.449	-4.9408e-05	-0.999146	-0.12352	-0.43176	1.449	-5.66406e-05	-0.999146	-0.141602	-0.525885
	1.45	-6.05469e-05	-0.999146	-0.151367		1.45	-5.79529e-05	-0.999451	-0.144882	-0.331378	1.45	-5.01709e-05	-0.999146	-0.125427	-0.426877	1.45	-5.31616e-05	-0.999146	-0.132904	-0.527792
	1.451	-6.22559e-05	-0.999146	-0.15564		1.451	-5.65491e-05	-0.999146	-0.141373	-0.335117	1.451	-5.08423e-05	-0.999146	-0.127106	-0.424817	1.451	-5.28564e-05	-0.999146	-0.132141	-0.531454
	1.452	-5.91125e-05	-0.999146	-0.147781		1.452	-5.71899e-05	-0.999146	-0.142975	-0.335498	1.452	-4.80347e-05	-0.999146	-0.120087	-0.428708	1.452	-5.52063e-05	-0.999146	-0.138016	-0.525275
	1.453	-5.92651e-05	-0.999146	-0.148163		1.453	-6.08215e-05	-0.999146	-0.152054	-0.338321	1.453	-5.01404e-05	-0.999146	-0.125351	-0.427869	1.453	-5.16357e-05	-0.999146	-0.129089	-0.526419
	1.454	-6.07605e-05	-0.999146	-0.151901		1.454	-5.88684e-05	-0.999451	-0.147171	-0.331683	1.454	-4.90723e-05	-0.999146	-0.122681	-0.424664	1.454	-5.40466e-05	-0.999146	-0.135117	-0.525046
	1.455	-6.43921e-05	-0.999146	-0.16098		1.455	-5.83496e-05	-0.999451	-0.145874	-0.332446	1.455	-5.26733e-05	-0.999146	-0.131683	-0.428479	1.455	-5.33447e-05	-0.999146	-0.133362	-0.531989
	1.456	-5.96619e-05	-0.999146	-0.149155		1.456	-5.88379e-05	-0.999146	-0.147095	-0.331454	1.456	-5.02319e-05	-0.999146	-0.12558	-0.43176	1.456	-4.94385e-05	-0.999146	-0.123596	-0.532217
	1.457	-6.21948e-05	-0.999146	-0.155487		1.457	-5.61523e-05	-0.999146	-0.140381	-0.332294	1.457	-4.96826e-05	-0.999146	-0.124207	-0.427335	1.457	-5.23682e-05	-0.999146	-0.13092	-0.529318
	1.458	-6.18286e-05	-0.999146	-0.154572		1.458	-5.74951e-05	-0.999146	-0.143738	-0.333896	1.458	-4.91943e-05	-0.999146	-0.122986	-0.424283	1.458	-5.42297e-05	-0.999146	-0.135574	-0.52886
	1.459	-6.08826e-05	-0.999146	-0.152206		1.459	-5.63355e-05	-0.999146	-0.140839	-0.332828	1.459	-4.87366e-05	-0.999146	-0.121841	-0.426801	1.459	-5.30701e-05	-0.999146	-0.132675	-0.528403
	1.46	-6.09741e-05	-0.999146	-0.152435		1.46	-5.68542e-05	-0.999146	-0.142136	-0.332904	1.46	-4.8645e-05	-0.999146	-0.121613	-0.43382	1.46	-5.33447e-05	-0.999146	-0.133362	-0.528555
	1.461	-6.01196e-05	-0.999146	-0.150299		1.461	-5.75562e-05	-0.999146	-0.14389	-0.329166	1.461	-5.22156e-05	-0.999146	-0.130539	-0.426877	1.461	-5.20325e-05	-0.999146	-0.130081	-0.528174
	1.462	-6.19812e-05	-0.999146	-0.154953		1.462	-5.91736e-05	-0.999451	-0.147934	-0.33092	1.462	-4.88281e-05	-0.999146	-0.12207	-0.433286	1.462	-5.34363e-05	-0.999146	-0.133591	-0.529089
	1.463	-6.21643e-05	-0.999146	-0.155411		1.463	-5.94788e-05	-0.999146	-0.148697	-0.330997	1.463	-4.98962e-05	-0.999146	-0.124741	-0.42619	1.463	-5.59387e-05	-0.999146	-0.139847	-0.529623
	1.464	-6.2439e-05	-0.999146	-0.156097		1.464	-5.76172e-05	-0.999146	-0.144043	-0.334888	1.464	-4.97131e-05	-0.999146	-0.124283	-0.424512	1.464	-5.41077e-05	-0.999146	-0.135269	-0.53176
	1.465	-6.01807e-05	-0.999146	-0.150452		1.465	-5.71594e-05	-0.999146	-0.142899	-0.324588	1.465	-5.01099e-05	-0.999146	-0.125275	-0.427182	1.465	-5.41077e-05	-0.999146	-0.135269	-0.528708
	1.466	-6.08826e-05	-0.999146	-0.152206		1.466	-5.84106e-05	-0.999146	-0.146027	-0.329623	1.466	-5.2063e-05	-0.999146	-0.130157	-0.427869	1.466	-5.20935e-05	-0.999146	-0.130234	-0.526648
	1.467	-6.31714e-05	-0.999146	-0.157928		1.467	-5.84717e-05	-0.999146	-0.146179	-0.327869	1.467	-4.97437e-05	-0.999146	-0.124359	-0.427563	1.467	-5.3772e-05	-0.999146	-0.13443	-0.530615
	1.468	-6.12183e-05	-0.999146	-0.153046		1.468	-5.79224e-05	-0.999146	-0.144806	-0.338474	1.468	-5.0354e-05	-0.999146	-0.125885	-0.423901	1.468	-5.24597e-05	-0.999146	-0.131149	-0.524817
	1.469	-6.03027e-05	-0.999146	-0.150757		1.469	-6.01501e-05	-0.999451	-0.150375	-0.331302	1.469	-5.01099e-05	-0.999146	-0.125275	-0.428174	1.469	-5.39246e-05	-0.999146	-0.134811	-0.532141
	1.47	-6.08215e-05	-0.999146	-0.152054		1.47	-5.95093e-05	-0.999146	-0.148773	-0.333896	1.47	-5.08728e-05	-0.999146	-0.127182	-0.424207	1.47	-5.08423e-05	-0.999146	-0.127106	-0.528021
	1.471	-6.17981e-05	-0.999146	-0.154495		1.471	-5.86853e-05	-0.999146	-0.146713	-0.33382	1.471	-4.93469e-05	-0.999146	-0.123367	-0.427258	1.471	-5.22156e-05	-0.999146	-0.130539	-0.527258
	1.472	-6.14014e-05	-0.999146	-0.153503		1.472	-6.04553e-05	-0.999146	-0.151138	-0.329929	1.472	-5.09338e-05	-0.999146	-0.127335	-0.427335	1.472	-5.50537e-05	-0.999146	-0.137634	-0.527182
	1.473	-5.96008e-05	-0.999146	-0.149002		1.473	-5.57861e-05	-0.999146	-0.139465	-0.331989	1.473	-5.12695e-05	-0.99884	-0.128174	-0.427487	1.473	-5.49927e-05	-0.999146	-0.137482	-0.529623
	1.474	-6.09436e-05	-0.999146	-0.152359		1.474	-5.61218e-05	-0.999146	-0.140305	-0.328479	1.474	-5.23376e-05	-0.999146	-0.130844	-0.422223	1.474	-5.21545e-05	-0.999146	-0.130386	-0.526038
	1.475	-6.04858e-05	-0.999146	-0.151215		1.475	-5.94482e-05	-0.999146	-0.148621	-0.330463	1.475	-5.14832e-05	-0.999146	-0.128708	-0.428708	1.475	-5.24597e-05	-0.999146	-0.131149	-0.531454
	1.476	-5.89905e-05	-0.999146	-0.147476		1.476	-6.02722e-05	-0.999146	-0.150681	-0.330157	1.476	-5.02625e-05	-0.999146	-0.125656	-0.429242	1.476	-5.41382e-05	-0.999451	-0.135345	-0.525809
	1.477	-6.08215e-05	-0.999451	-0.152054		1.477	-5.76782e-05	-0.999146	-0.144196	-0.3297	1.477	-4.98962e-05	-0.999146	-0.124741	-0.429318	1.477	-5.39551e-05	-0.999146	-0.134888	-0.527411
	1.478	-6.08826e-05	-0.999146	-0.152206		1.478	-5.70068e-05	-0.999146	-0.142517	-0.331378	1.478	-5.0293e-05	-0.999146	-0.125732	-0.428555	1.478	-5.3894e-05	-0.999146	-0.134735	-0.532599
	1.479	-5.9845e-05	-0.999146	-0.149612		1.479	-5.84717e-05	-0.999146	-0.146179	-0.330997	1.479	-4.95911e-05	-0.999146	-0.123978	-0.426419	1.479	-5.48401e-05	-0.999146	-0.1371	-0.528937
	1.48	-6.19202e-05	-0.999146	-0.1548		1.48	-5.51758e-05	-0.999146	-0.137939	-0.331912	1.48	-5.25818e-05	-0.999146	-0.131454	-0.427716	1.48	-5.31616e-05	-0.999146	-0.132904	-0.526953
	1.481	-6.13098e-05	-0.999146	-0.153275		1.481	-5.82886e-05	-0.999146	-0.145721	-0.328708	1.481	-4.91638e-05	-0.999146	-0.12291	-0.42825	1.481	-5.23071e-05	-0.999146	-0.130768	-0.530081
	1.482	-5.97229e-05	-0.999146	-0.149307		1.482	-5.53284e-05	-0.999146	-0.138321	-0.329623	1.482	-5.12085e-05	-0.999146	-0.128021	-0.426801	1.482	-5.35278e-05	-0.999146	-0.13382	-0.526953
	1.483	-5.98145e-05	-0.999146	-0.149536		1.483	-5.78308e-05	-0.999146	-0.144577	-0.330615	1.483	-5.04761e-05	-0.999146	-0.12619	-0.423215	1.483	-5.3894e-05	-0.999146	-0.134735	-0.526038
	1.484	-6.08826e-05	-0.999146	-0.152206		1.484	-5.88074e-05	-0.999146	-0.147018	-0.330463	1.484	-4.91943e-05	-0.999146	-0.122986	-0.425351	1.484	-5.30396e-05	-0.999451	-0.132599	-0.527335
	1.485	-6.01501e-05	-0.999146	-0.150375		1.485	-5.74646e-05	-0.999146	-0.143662	-0.32825	1.485	-4.91638e-05	-0.999146	-0.12291	-0.429547	1.485	-5.40772e-05	-0.999146	-0.135193	-0.530157
	1.486	-6.24084e-05	-0.999146	-0.156021		1.486	-5.68848e-05	-0.999146	-0.142212	-0.335269	1.486	-5.1178e-05	-0.999146	-0.127945	-0.43031	1.486	-5.42908e-05	-0.999146	-0.135727	-0.52764
	1.487	-5.96314e-05	-0.999146	-0.149078		1.487	-5.68237e-05	-0.999146	-0.142059	-0.334048	1.487	-4.84924e-05	-0.999146	-0.121231	-0.423138	1.487	-5.41382e-05	-0.999146	-0.135345	-0.526648
	1.488	-5.96008e-05	-0.999146	-0.149002		1.488	-5.75256e-05	-0.999146	-0.143814	-0.333438	1.488	-5.23682e-05	-0.999146	-0.13092	-0.425961	1.488	-5.34058e-05	-0.999146	-0.133514	-0.526953
	1.489	-5.98755e-05	-0.999146	-0.149689		1.489	-5.88074e-05	-0.999146	-0.147018	-0.331149	1.489	-5.18188e-05	-0.999146	-0.129547	-0.426419	1.489	-5.32532e-05	-0.999146	-0.133133	-0.527716
	1.49	-6.03943e-05	-0.999146	-0.150986		1.49	-5.8197e-05	-0.999146	-0.145493	-0.321918	1.49	-4.93164e-05	-0.999146	-0.123291	-0.421918	1.49	-5.39856e-05	-0.999146	-0.134964	-0.531683
	1.491	-5.91431e-05	-0.999146	-0.147858		1.491	-5.84717e-05	-0.999146	-0.146179	-0.333667	1.491	-5.08728e-05	-0.999146	-0.127182	-0.427411	1.491	-5.51758e-05	-0.999146	-0.137939	-0.527487
	1.492	-6.17981e-05	-0.999146	-0.154495		1.492	-5.86853e-05	-0.999146	-0.146713	-0.332751	1.492	-4.80957e-05	-0.999146	-0.120239	-0.42558	1.492	-5.31921e-05	-0.999146	-0.13298	-0.530081
	1.493	-6.12793e-05	-0.999146	-0.153198		1.493	-5.87463e-05	-0.999146	-0.146866	-0.326877	1.493	-5.00488e-05	-0.999146	-0.125122	-0.422681	1.493	-5.42297e-05	-0.999451	-0.135574	-0.530234
	1.494	-6.02722e-05	-0.999146	-0.150681		1.494	-5.49316e-05	-0.999146	-0.137329	-0.332294	1.494	-5.0293e-05	-0.999146	-0.125732	-0.430157	1.494	-5.42908e-05	-0.999146	-0.135727	-0.528403
	1.495	-6.03027e-05	-0.999146	-0.150757		1.495	-5.50842e-05	-0.999146	-0.137711	-0.339465	1.495	-5.04761e-05	-0.999146	-0.12619	-0.425122	1.495	-5.39551e-05	-0.999146	-0.134888	-0.527869
	1.496	-6.1676e-05	-0.999146	-0.15419		1.496	-5.71899e-05	-0.999146	-0.142975	-0.33092	1.496	-5.2124e-05	-0.999146	-0.13031	-0.429242	1.496	-5.39551e-05	-0.999146	-0.134888	-0.531836
	1.497	-5.85327e-05	-0.999146	-0.146332		1.497	-5.74341e-05	-0.999146	-0.143585	-0.328479	1.497	-5.10254e-05	-0.999146	-0.127563	-0.427563	1.497	-5.46875e-05	-0.999146	-0.136719	-0.524969
	1.498	-6.04553e-05	-0.999146	-0.151138		1.498	-5.80139e-05	-0.999146	-0.145035	-0.331302	1.498	-5.46875e-05	-0.999146	-0.136719	-0.42413	1.498	-5.46875e-05	-0.999146	-0.136719	-0.531607
	1.499	-5.9845e-05	-0.999146	-0.149612		1.499	-5.94482e-05	-0.999146	-0.148621	-0.329089	1.499	-5.04456e-05	-0.999146	-0.126114	-0.424588	1.499	-5.26733e-05	-0.999146	-0.131683	-0.531454
	1.5	-6.20422e-05	-0.999146	-0.155106		1.5	-5.77087e-05	-0.999146	-0.144272	-0.332828	1.5	-5.25513e-05	-0.999146	-0.131378	-0.428937	1.5	-5.32227e-05	-0.999146	-0.133057	-0.528326
	1.501	-5.97839e-05	-0.999146	-0.14946		1.501	-5.67017e-05	-0.999146	-0.141754	-0.333057	1.501	-5.19714e-05	-0.999146	-0.129929	-0.431302	1.501	-5.42603e-05	-0.999146	-0.135651	-0.524664
	1.502	-5.96008e-05	-0.999146	-0.149002		1.502	-5.70374e-05	-0.999146	-0.142593	-0.328937	1.502	-5.00183e-05	-0.999146	-0.125046	-0.426724	1.502	-5.27039e-05	-0.999146	-0.13176	-0.532675
	1.503	-6.08826e-05	-0.999146	-0.152206		1.503	-5.72815e-05	-0.999146	-0.143204	-0.329395	1.503	-5.10254e-05	-0.999146	-0.127563	-0.422528	1.503	-5.40466e-05	-0.999451	-0.135117	-0.528174
	1.504	-6.12793e-05	-0.999146	-0.153198		1.504	-5.86243e-05	-0.999451	-0.146561	-0.336108	1.504	-4.96826e-05	-0.999146	-0.124207	-0.429547	1.504	-5.2887e-05	-0.999451	-0.132217	-0.529852
	1.505	-6.06079e-05	-0.999146	-0.15152		1.505	-5.63965e-05	-0.999146	-0.140991	-0.338474	1.505	-5.08728e-05	-0.999146	-0.127182	-0.426114	1.505	-5.50232e-05	-0.999146	-0.137558	-0.529776
	1.506	-5.99976e-05	-0.999146	-0.149994		1.506	-5.75867e-05	-0.999146	-0.143967	-0.336185	1.506	-5.36804e-05	-0.999146	-0.134201	-0.422681	1.506	-5.44434e-05	-0.999146	-0.136108	-0.531302
	1.507	-6.28357e-05	-0.999146	-0.157089		1.507	-5.6366e-05	-0.999146	-0.140915	-0.333057	1.507	-5.10559e-05	-0.999146	-0.12764	-0.426266	1.507	-5.24597e-05	-0.999146	-0.131149	-0.526495
	1.508	-6.08215e-05	-0.999146	-0.152054		1.508	-5.67932e-05	-0.999146	-0.141983	-0.326648	1.508	-5.20935e-05	-0.999146	-0.130234	-0.424588	1.508	-5.40466e-05	-0.999146	-0.135117	-0.531378
	1.509	-5.94482e-05	-0.999146	-0.148621		1.509	-5.79224e-05	-0.999146	-0.144806	-0.33031	1.509	-5.14526e-05	-0.999146	-0.128632	-0.426801	1.509	-5.31311e-05	-0.999146	-0.132828	-0.534354
	1.51	-6.13098e-05	-0.999146	-0.153275		1.51	-5.88379e-05	-0.999146	-0.147095	-0.335345	1.51	-5.08728e-05	-0.999146	-0.127182	-0.425275	1.51	-5.33142e-05	-0.999146	-0.133286	-0.529013
	1.511	-6.15234e-05	-0.999146	-0.153809		1.511	-5.66711e-05	-0.999146	-0.141678	-0.331302	1.511	-5.06592e-05	-0.999146	-0.126648	-0.429395	1.511	-5.38025e-05	-0.999146	-0.134506	-0.531378
	1.512	-6.19507e-05	-0.999146	-0.154877		1.512	-5.67017e-05	-0.999146	-0.141754	-0.329166	1.512	-5.06592e-05	-0.999146	-0.126648	-0.42764	1.512	-5.29785e-05	-0.999146	-0.132446	-0.529623
	1.513	-6.19812e-05	-0.999146	-0.154953		1.513	-5.71594e-05	-0.999146	-0.142899	-0.337558	1.513	-5.10254e-05	-0.999146	-0.127563	-0.427411	1.513	-5.27039e-05	-0.999146	-0.13176	-0.531607
	1.514	-6.02722e-05	-0.999146	-0.150681		1.514	-5.74036e-05	-0.999146	-0.143509	-0.336795	1.514	-4.87976e-05	-0.999146	-0.121994	-0.425427	1.514	-5.57556e-05	-0.999146	-0.139389	-0.52619
	1.515	-6.00891e-05	-0.999146	-0.150223		1.515	-5.70068e-05	-0.999451	-0.142517	-0.334583	1.515	-5.06287e-05	-0.999146	-0.126572	-0.427792	1.515	-5.29175e-05	-0.999146	-0.132294	-0.526343
	1.516	-6.23169e-05	-0.999146	-0.155792		1.516	-5.75867e-05	-0.999146	-0.143967	-0.328326	1.516	-5.09033e-05	-0.999146	-0.127258	-0.430081	1.516	-5.13306e-05	-0.999146	-0.128326	-0.527106
	1.517	-6.15234e-05	-0.999146	-0.153809		1.517	-5.67322e-05	-0.999146	-0.14183	-0.339084	1.517	-5.17578e-05	-0.999146	-0.129395	-0.431989	1.517	-5.49927e-05	-0.999146	-0.137482	-0.527258
	1.518	-6.14624e-05	-0.999146	-0.153656		1.518	-5.74036e-05	-0.999146	-0.143509	-0.327106	1.518	-4.8523e-05	-0.999146	-0.121307	-0.424969	1.518	-5.32227e-05	-0.999146	-0.133057	-0.527411
	1.519	-5.9906e-05	-0.999146	-0.149765		1.519	-5.69458e-05	-0.999146	-0.142365	-0.33237	1.519	-4.9469e-05	-0.999146	-0.123672	-0.425809	1.519	-5.13306e-05	-0.999146	-0.128326	-0.526724
	1.52	-6.31409e-05	-0.999146	-0.157852		1.52	-5.9845e-05	-0.999146	-0.149612	-0.333667	1.52	-5.09949e-05	-0.999146	-0.127487	-0.426801	1.52	-5.30396e-05	-0.999146	-0.132599	-0.526419
	1.521	-6.24084e-05	-0.999146	-0.156021		1.521	-5.75562e-05	-0.999146	-0.14389	-0.335956	1.521	-5.00488e-05	-0.999146	-0.125122	-0.426877	1.521	-5.41992e-05	-0.999146	-0.135498	-0.530386
	1.522	-6.12488e-05	-0.999146	-0.153122		1.522	-5.58777e-05	-0.999146	-0.139694	-0.329089	1.522	-5.12695e-05	-0.999146	-0.128174	-0.428937	1.522	-5.40772e-05	-0.999146	-0.135193	-0.525809
	1.523	-5.96314e-05	-0.999146	-0.149078		1.523	-5.68237e-05	-0.999146	-0.142059	-0.328632	1.523	-4.96521e-05	-0.999146	-0.12413	-0.429166	1.523	-5.18188e-05	-0.999146	-0.129547	-0.529776
	1.524	-6.21948e-05	-0.999146	-0.155487		1.524	-5.69153e-05	-0.999146	-0.142288	-0.339236	1.524	-5.25818e-05	-0.999146	-0.131454	-0.426495	1.524	-5.46265e-05	-0.999146	-0.136566	-0.525809
	1.525	-6.09131e-05	-0.999146	-0.152283		1.525	-5.81665e-05	-0.999146	-0.145416	-0.332599	1.525	-4.97437e-05	-0.999146	-0.124359	-0.427487	1.525	-5.41382e-05	-0.999146	-0.135345	-0.528326
	1.526	-6.10046e-05	-0.999146	-0.152512		1.526	-5.78918e-05	-0.999146	-0.14473	-0.332141	1.526	-5.07507e-05	-0.999146	-0.126877	-0.427258	1.526	-5.53284e-05	-0.999146	-0.138321	-0.528021
	1.527	-6.11572e-05	-0.999146	-0.152893		1.527	-5.79834e-05	-0.999146	-0.144959	-0.338702	1.527	-5.04761e-05	-0.999146	-0.12619	-0.425046	1.527	-5.36194e-05	-0.999146	-0.134048	-0.530539
	1.528	-5.92346e-05	-0.999146	-0.148087		1.528	-5.42908e-05	-0.999146	-0.135727	-0.330005	1.528	-5.08728e-05	-0.999146	-0.127182	-0.424207	1.528	-5.37415e-05	-0.999146	-0.134354	-0.527487
	1.529	-6.28662e-05	-0.999451	-0.157166		1.529	-5.99976e-05	-0.999146	-0.149994	-0.336414	1.529	-5.07507e-05	-0.999146	-0.126877	-0.430692	1.529	-5.44434e-05	-0.999146	-0.136108	-0.5297
	1.53	-6.0791e-05	-0.999146	-0.151978		1.53	-5.92346e-05	-0.999146	-0.148087	-0.332065	1.53	-5.27954e-05	-0.999146	-0.131989	-0.427335	1.53	-5.53894e-05	-0.999146	-0.138474	-0.525885
	1.531	-6.13098e-05	-0.999146	-0.153275		1.531	-6.01196e-05	-0.999146	-0.150299	-0.333209	1.531	-5.13916e-05	-0.999146	-0.128479	-0.428021	1.531	-5.51453e-05	-0.999146	-0.137863	-0.522528
	1.532	-6.18286e-05	-0.999146	-0.154572		1.532	-5.71899e-05	-0.999146	-0.142975	-0.335651	1.532	-5.10864e-05	-0.999146	-0.127716	-0.425504	1.532	-5.49011e-05	-0.999146	-0.137253	-0.532217
	1.533	-6.20728e-05	-0.999146	-0.155182		1.533	-6.01196e-05	-0.999146	-0.150299	-0.332904	1.533	-4.86755e-05	-0.999146	-0.121689	-0.429242	1.533	-5.43823e-05	-0.999451	-0.135956	-0.530615
	1.534	-6.073e-05	-0.999146	-0.151825		1.534	-5.66101e-05	-0.999146	-0.141525	-0.33298	1.534	-4.99573e-05	-0.999146	-0.124893	-0.426343	1.534	-5.49927e-05	-0.999146	-0.137482	-0.527411
	1.535	-6.08521e-05	-0.999146	-0.15213		1.535	-5.74341e-05	-0.999146	-0.143585	-0.333133	1.535	-5.23682e-05	-0.999146	-0.13092	-0.427716	1.535	-5.18799e-05	-0.999146	-0.1297	-0.52764
	1.536	-6.09741e-05	-0.999146	-0.152435		1.536	-5.74951e-05	-0.999146	-0.143738	-0.326343	1.536	-5.18799e-05	-0.999146	-0.1297	-0.427335	1.536	-5.34668e-05	-0.999146	-0.133667	-0.534201
	1.537	-5.97839e-05	-0.999146	-0.14946		1.537	-5.74646e-05	-0.999146	-0.143662	-0.332446	1.537	-5.09033e-05	-0.999146	-0.127258	-0.42764	1.537	-5.3833e-05	-0.999146	-0.134583	-0.529318
	1.538	-6.06995e-05	-0.999146	-0.151749		1.538	-5.71899e-05	-0.999146	-0.142975	-0.33176	1.538	-5.13001e-05	-0.999146	-0.12825	-0.425885	1.538	-5.38635e-05	-0.999146	-0.134659	-0.529318
	1.539	-6.03027e-05	-0.999146	-0.150757		1.539	-5.79224e-05	-0.999146	-0.144806	-0.322528	1.539	-5.16357e-05	-0.999146	-0.129089	-0.428784	1.539	-5.2948e-05	-0.999146	-0.13237	-0.524512
	1.54	-6.03333e-05	-0.999146	-0.150833		1.54	-5.97839e-05	-0.999146	-0.14946	-0.327487	1.54	-5.14526e-05	-0.999146	-0.128632	-0.426114	1.54	-5.3894e-05	-0.999451	-0.134735	-0.536414
	1.541	-5.85632e-05	-0.999146	-0.146408		1.541	-5.57861e-05	-0.999146	-0.139465	-0.333362	1.541	-5.0415e-05	-0.999146	-0.126038	-0.433286	1.541	-5.63355e-05	-0.999146	-0.140839	-0.525961
	1.542	-6.30798e-05	-0.999451	-0.1577		1.542	-5.60913e-05	-0.999146	-0.140228	-0.329547	1.542	-4.9469e-05	-0.999146	-0.123672	-0.426724	1.542	-5.31311e-05	-0.999146	-0.132828	-0.53382
	1.543	-6.08215e-05	-0.999146	-0.152054		1.543	-5.91736e-05	-0.999451	-0.147934	-0.332675	1.543	-5.18799e-05	-0.999146	-0.1297	-0.42886	1.543	-5.38635e-05	-0.999146	-0.134659	-0.52764
	1.544	-6.0791e-05	-0.999146	-0.151978		1.544	-6.01807e-05	-0.999146	-0.150452	-0.329471	1.544	-5.18188e-05	-0.999146	-0.129547	-0.426801	1.544	-5.39246e-05	-0.999146	-0.134811	-0.525885
	1.545	-6.13403e-05	-0.999146	-0.153351		1.545	-5.74341e-05	-0.999146	-0.143585	-0.330234	1.545	-5.13611e-05	-0.999146	-0.128403	-0.423825	1.545	-5.41992e-05	-0.999146	-0.135498	-0.527182
	1.546	-6.17065e-05	-0.999146	-0.154266		1.546	-5.92346e-05	-0.999146	-0.148087	-0.334583	1.546	-4.93164e-05	-0.999146	-0.123291	-0.426953	1.546	-5.3894e-05	-0.999146	-0.134735	-0.52413
	1.547	-6.23779e-05	-0.999146	-0.155945		1.547	-5.77698e-05	-0.999146	-0.144424	-0.329929	1.547	-5.13001e-05	-0.999146	-0.12825	-0.426038	1.547	-5.23071e-05	-0.999146	-0.130768	-0.526266
	1.548	-5.87463e-05	-0.999146	-0.146866		1.548	-5.92957e-05	-0.999146	-0.148239	-0.330692	1.548	-5.0415e-05	-0.999146	-0.126038	-0.427716	1.548	-5.3894e-05	-0.999146	-0.134735	-0.518027
	1.549	-6.18591e-05	-0.999146	-0.154648		1.549	-5.74951e-05	-0.999146	-0.143738	-0.329471	1.549	-5.23682e-05	-0.999146	-0.13092	-0.425046	1.549	-5.44739e-05	-0.999146	-0.136185	-0.529623
	1.55	-6.09131e-05	-0.999146	-0.152283		1.55	-5.56641e-05	-0.999146	-0.13916	-0.331149	1.55	-4.99268e-05	-0.999146	-0.124817	-0.430005	1.55	-5.26123e-05	-0.999146	-0.131531	-0.530692
	1.551	-5.92651e-05	-0.999146	-0.148163		1.551	-5.99976e-05	-0.999146	-0.149994	-0.333438	1.551	-5.13001e-05	-0.999146	-0.12825	-0.427411	1.551	-5.46265e-05	-0.999146	-0.136566	-0.528021
	1.552	-5.98755e-05	-0.999146	-0.149689		1.552	-5.9021e-05	-0.999146	-0.147553	-0.332599	1.552	-4.96521e-05	-0.999146	-0.12413	-0.429623	1.552	-5.48706e-05	-0.999146	-0.137177	-0.530234
	1.553	-5.96924e-05	-0.999451	-0.149231		1.553	-5.77393e-05	-0.999146	-0.144348	-0.327411	1.553	-5.07813e-05	-0.999146	-0.126953	-0.429242	1.553	-5.36499e-05	-0.999146	-0.134125	-0.530844
	1.554	-5.93872e-05	-0.999146	-0.148468		1.554	-5.82886e-05	-0.999146	-0.145721	-0.335117	1.554	-5.0293e-05	-0.999146	-0.125732	-0.425656	1.554	-5.34668e-05	-0.999146	-0.133667	-0.526495
	1.555	-6.15845e-05	-0.999146	-0.153961		1.555	-5.9082e-05	-0.999451	-0.147705	-0.331226	1.555	-5.10559e-05	-0.999146	-0.12764	-0.421002	1.555	-5.19409e-05	-0.999146	-0.129852	-0.526419
	1.556	-6.03333e-05	-0.999146	-0.150833		1.556	-5.68542e-05	-0.999146	-0.142136	-0.328632	1.556	-5.09949e-05	-0.999146	-0.127487	-0.425656	1.556	-5.34363e-05	-0.999146	-0.133591	-0.523367
	1.557	-5.9906e-05	-0.999146	-0.149765		1.557	-5.86243e-05	-0.999146	-0.146561	-0.335498	1.557	-4.99268e-05	-0.999146	-0.124817	-0.425046	1.557	-5.3772e-05	-0.999146	-0.13443	-0.521918
	1.558	-6.11877e-05	-0.999146	-0.152969		1.558	-5.67017e-05	-0.999146	-0.141754	-0.335651	1.558	-5.05981e-05	-0.999146	-0.126495	-0.425351	1.558	-5.4657e-05	-0.999146	-0.136642	-0.529471
	1.559	-6.06995e-05	-0.999146	-0.151749		1.559	-5.81055e-05	-0.999146	-0.145264	-0.338474	1.559	-5.13001e-05	-0.999146	-0.12825	-0.430386	1.559	-5.30701e-05	-0.999146	-0.132675	-0.528326
	1.56	-6.27441e-05	-0.999146	-0.15686		1.56	-5.5603e-05	-0.999146	-0.139008	-0.33237	1.56	-4.99878e-05	-0.999146	-0.124969	-0.428784	1.56	-5.45654e-05	-0.999146	-0.136414	-0.526495
	1.561	-6.08215e-05	-0.999146	-0.152054		1.561	-5.68542e-05	-0.999146	-0.142136	-0.325885	1.561	-5.0293e-05	-0.999146	-0.125732	-0.427106	1.561	-5.41077e-05	-0.999146	-0.135269	-0.528937
	1.562	-6.12183e-05	-0.999146	-0.153046		1.562	-5.57251e-05	-0.999146	-0.139313	-0.331531	1.562	-5.2124e-05	-0.999146	-0.13031	-0.426877	1.562	-5.39246e-05	-0.999146	-0.134811	-0.530539
	1.563	-6.23779e-05	-0.999146	-0.155945		1.563	-5.58167e-05	-0.999146	-0.139542	-0.332523	1.563	-5.06592e-05	-0.999146	-0.126648	-0.426572	1.563	-5.43823e-05	-0.999146	-0.135956	-0.526877
	1.564	-5.9845e-05	-0.999146	-0.149612		1.564	-5.79529e-05	-0.999146	-0.144882	-0.325885	1.564	-5.16663e-05	-0.999146	-0.129166	-0.425656	1.564	-5.48096e-05	-0.999146	-0.137024	-0.527411
	1.565	-6.10962e-05	-0.999146	-0.15274		1.565	-5.85938e-05	-0.999146	-0.146484	-0.329318	1.565	-5.15747e-05	-0.999146	-0.128937	-0.423901	1.565	-5.43823e-05	-0.999146	-0.135956	-0.536108
	1.566	-6.06384e-05	-0.999146	-0.151596		1.566	-5.93262e-05	-0.999146	-0.148315	-0.334201	1.566	-5.00488e-05	-0.999146	-0.125122	-0.426266	1.566	-5.61523e-05	-0.999146	-0.140381	-0.529318
	1.567	-6.14319e-05	-0.999146	-0.15358		1.567	-5.96314e-05	-0.999146	-0.149078	-0.33176	1.567	-5.03845e-05	-0.999146	-0.125961	-0.425961	1.567	-5.48096e-05	-0.999451	-0.137024	-0.52146
	1.568	-5.90515e-05	-0.999146	-0.147629		1.568	-5.74646e-05	-0.999146	-0.143662	-0.332217	1.568	-4.88281e-05	-0.999146	-0.12207	-0.43031	1.568	-5.36499e-05	-0.999146	-0.134125	-0.526953
	1.569	-6.15234e-05	-0.999146	-0.153809		1.569	-6.13709e-05	-0.999451	-0.153427	-0.328021	1.569	-5.08118e-05	-0.999146	-0.127029	-0.426038	1.569	-5.45349e-05	-0.999146	-0.136337	-0.526724
	1.57	-6.10046e-05	-0.999146	-0.152512		1.57	-5.98145e-05	-0.999146	-0.149536	-0.331607	1.57	-4.91028e-05	-0.99884	-0.122757	-0.427563	1.57	-5.39246e-05	-0.999146	-0.134811	-0.528479
	1.571	-6.08521e-05	-0.999451	-0.15213		1.571	-5.8136e-05	-0.999146	-0.14534	-0.333286	1.571	-5.01099e-05	-0.999146	-0.125275	-0.426648	1.571	-5.42297e-05	-0.999146	-0.135574	-0.527563
	1.572	-6.02417e-05	-0.999146	-0.150604		1.572	-5.65796e-05	-0.999146	-0.141449	-0.335269	1.572	-5.18188e-05	-0.999146	-0.129547	-0.431683	1.572	-5.41687e-05	-0.999146	-0.135422	-0.527869
	1.573	-5.9845e-05	-0.999451	-0.149612		1.573	-5.68237e-05	-0.999146	-0.142059	-0.337024	1.573	-5.08118e-05	-0.999146	-0.127029	-0.420163	1.573	-5.34668e-05	-0.999146	-0.133667	-0.529471
	1.574	-5.95398e-05	-0.999146	-0.148849		1.574	-5.70984e-05	-0.999146	-0.142746	-0.327411	1.574	-5.02625e-05	-0.999146	-0.125656	-0.429013	1.574	-5.54199e-05	-0.999146	-0.13855	-0.524969
	1.575	-6.08826e-05	-0.999146	-0.152206		1.575	-5.69763e-05	-0.999146	-0.142441	-0.333057	1.575	-4.89807e-05	-0.999146	-0.122452	-0.426953	1.575	-5.44434e-05	-0.999146	-0.136108	-0.526724
	1.576	-5.94788e-05	-0.999146	-0.148697		1.576	-5.69763e-05	-0.999146	-0.142441	-0.332675	1.576	-5.16357e-05	-0.999146	-0.129089	-0.430386	1.576	-5.09644e-05	-0.999146	-0.127411	-0.524817
	1.577	-6.1554e-05	-0.999146	-0.153885		1.577	-5.6366e-05	-0.999146	-0.140915	-0.33298	1.577	-5.28259e-05	-0.999146	-0.132065	-0.425275	1.577	-5.35278e-05	-0.999146	-0.13382	-0.525351
	1.578	-6.00281e-05	-0.999146	-0.15007		1.578	-5.86548e-05	-0.999146	-0.146637	-0.334506	1.578	-5.13611e-05	-0.999146	-0.128403	-0.425732	1.578	-5.35584e-05	-0.999146	-0.133896	-0.528479
	1.579	-5.96619e-05	-0.999146	-0.149155		1.579	-5.85938e-05	-0.999451	-0.146484	-0.329852	1.579	-4.9469e-05	-0.999146	-0.123672	-0.428784	1.579	-5.44128e-05	-0.999146	-0.136032	-0.531683
	1.58	-6.11572e-05	-0.999146	-0.152893		1.58	-5.78003e-05	-0.999146	-0.144501	-0.330234	1.58	-4.86755e-05	-0.999146	-0.121689	-0.424664	1.58	-5.45349e-05	-0.999146	-0.136337	-0.525275
	1.581	-6.08521e-05	-0.999146	-0.15213		1.581	-5.78918e-05	-0.999146	-0.14473	-0.332294	1.581	-5.0415e-05	-0.999146	-0.126038	-0.429776	1.581	-5.3833e-05	-0.999146	-0.134583	-0.526648
	1.582	-6.11572e-05	-0.999146	-0.152893		1.582	-5.76172e-05	-0.999146	-0.144043	-0.339236	1.582	-5.0415e-05	-0.999146	-0.126038	-0.427563	1.582	-5.41687e-05	-0.999146	-0.135422	-0.530615
	1.583	-6.17065e-05	-0.999146	-0.154266		1.583	-5.77393e-05	-0.999146	-0.144348	-0.33092	1.583	-5.01709e-05	-0.999146	-0.125427	-0.427411	1.583	-5.44434e-05	-0.999146	-0.136108	-0.530234
	1.584	-6.073e-05	-0.999146	-0.151825		1.584	-5.79834e-05	-0.999146	-0.144959	-0.330005	1.584	-5.27039e-05	-0.999146	-0.13176	-0.422147	1.584	-5.65186e-05	-0.999146	-0.141296	-0.530081
	1.585	-6.11877e-05	-0.999146	-0.152969		1.585	-5.87158e-05	-0.999146	-0.14679	-0.330692	1.585	-5.16663e-05	-0.999146	-0.129166	-0.424588	1.585	-5.52979e-05	-0.999146	-0.138245	-0.528326
	1.586	-6.06079e-05	-0.999146	-0.15152		1.586	-5.67932e-05	-0.999146	-0.141983	-0.331378	1.586	-5.44739e-05	-0.999146	-0.136185	-0.42825	1.586	-5.54199e-05	-0.999451	-0.13855	-0.530005
	1.587	-5.74341e-05	-0.999146	-0.143585		1.587	-5.60303e-05	-0.999146	-0.140076	-0.328479	1.587	-5.1178e-05	-0.999146	-0.127945	-0.426572	1.587	-5.25513e-05	-0.999146	-0.131378	-0.531226
	1.588	-6.10046e-05	-0.999146	-0.152512		1.588	-5.65491e-05	-0.999146	-0.141373	-0.330768	1.588	-5.07813e-05	-0.999146	-0.126953	-0.429623	1.588	-5.4718e-05	-0.999451	-0.136795	-0.527945
	1.589	-6.02417e-05	-0.999146	-0.150604		1.589	-5.79529e-05	-0.999146	-0.144882	-0.332751	1.589	-5.03235e-05	-0.999146	-0.125809	-0.431149	1.589	-5.42603e-05	-0.999146	-0.135651	-0.53092
	1.59	-6.17981e-05	-0.999146	-0.154495		1.59	-5.65796e-05	-0.999146	-0.141449	-0.338245	1.59	-5.28259e-05	-0.999146	-0.132065	-0.427487	1.59	-5.31006e-05	-0.999146	-0.132751	-0.531531
	1.591	-6.21643e-05	-0.999146	-0.155411		1.591	-5.98755e-05	-0.999451	-0.149689	-0.332065	1.591	-5.30396e-05	-0.999146	-0.132599	-0.426343	1.591	-5.37109e-05	-0.999146	-0.134277	-0.529242
	1.592	-6.01196e-05	-0.999146	-0.150299		1.592	-5.86853e-05	-0.999146	-0.146713	-0.329547	1.592	-4.93164e-05	-0.999146	-0.123291	-0.42886	1.592	-5.30396e-05	-0.999146	-0.132599	-0.530157
	1.593	-5.97534e-05	-0.999146	-0.149384		1.593	-5.63049e-05	-0.999146	-0.140762	-0.327487	1.593	-4.87061e-05	-0.999146	-0.121765	-0.431302	1.593	-5.35278e-05	-0.999146	-0.13382	-0.52764
	1.594	-6.1676e-05	-0.999146	-0.15419		1.594	-5.6427e-05	-0.999146	-0.141068	-0.331454	1.594	-5.05066e-05	-0.999146	-0.126266	-0.427563	1.594	-5.39856e-05	-0.999146	-0.134964	-0.531226
	1.595	-6.05469e-05	-0.999146	-0.151367		1.595	-5.62439e-05	-0.999146	-0.14061	-0.332065	1.595	-5.33142e-05	-0.999146	-0.133286	-0.430463	1.595	-5.5481e-05	-0.999146	-0.138702	-0.530005
	1.596	-6.02722e-05	-0.999146	-0.150681		1.596	-5.69153e-05	-0.999146	-0.142288	-0.331989	1.596	-4.98352e-05	-0.999146	-0.124588	-0.426724	1.596	-5.39551e-05	-0.999146	-0.134888	-0.526877
	1.597	-6.14319e-05	-0.999451	-0.15358		1.597	-5.71289e-05	-0.999146	-0.142822	-0.33382	1.597	-4.97742e-05	-0.999146	-0.124435	-0.429395	1.597	-5.55725e-05	-0.999146	-0.138931	-0.530768
	1.598	-6.15234e-05	-0.999146	-0.153809		1.598	-5.896e-05	-0.999146	-0.1474	-0.328937	1.598	-5.16663e-05	-0.999146	-0.129166	-0.425732	1.598	-5.2948e-05	-0.999146	-0.13237	-0.531683
	1.599	-6.18897e-05	-0.999146	-0.154724		1.599	-5.72815e-05	-0.999146	-0.143204	-0.332675	1.599	-5.08118e-05	-0.999146	-0.127029	-0.431836	1.599	-5.41687e-05	-0.999146	-0.135422	-0.524664
	1.6	-6.04248e-05	-0.999146	-0.151062		1.6	-5.77087e-05	-0.999451	-0.144272	-0.333667	1.6	-5.26123e-05	-0.999146	-0.131531	-0.422223	1.6	-5.5603e-05	-0.999451	-0.139008	-0.530615
	1.601	-6.29272e-05	-0.999146	-0.157318		1.601	-5.65796e-05	-0.999146	-0.141449	-0.336185	1.601	-5.13306e-05	-0.999146	-0.128326	-0.427182	1.601	-5.53284e-05	-0.999451	-0.138321	-0.530539
	1.602	-6.06384e-05	-0.999146	-0.151596		1.602	-5.7251e-05	-0.999146	-0.143127	-0.33588	1.602	-5.08118e-05	-0.999146	-0.127029	-0.42619	1.602	-5.31616e-05	-0.999146	-0.132904	-0.528632
	1.603	-5.9082e-05	-0.999146	-0.147705		1.603	-5.72815e-05	-0.999146	-0.143204	-0.328021	1.603	-4.7821e-05	-0.99884	-0.119553	-0.431912	1.603	-5.31006e-05	-0.999146	-0.132751	-0.524435
	1.604	-5.97534e-05	-0.999146	-0.149384		1.604	-5.67322e-05	-0.999146	-0.14183	-0.330692	1.604	-4.97437e-05	-0.999146	-0.124359	-0.422986	1.604	-5.42297e-05	-0.999146	-0.135574	-0.526343
	1.605	-6.23169e-05	-0.999146	-0.155792		1.605	-5.80139e-05	-0.999146	-0.145035	-0.337787	1.605	-4.88281e-05	-0.999146	-0.12207	-0.434811	1.605	-5.45349e-05	-0.999146	-0.136337	-0.527106
	1.606	-5.93872e-05	-0.999146	-0.148468		1.606	-5.9021e-05	-0.999146	-0.147553	-0.331378	1.606	-5.13916e-05	-0.999146	-0.128479	-0.426114	1.606	-5.48096e-05	-0.999451	-0.137024	-0.527945
	1.607	-6.10046e-05	-0.999146	-0.152512		1.607	-5.77393e-05	-0.999146	-0.144348	-0.331226	1.607	-4.97131e-05	-0.999146	-0.124283	-0.428555	1.607	-5.55115e-05	-0.999451	-0.138779	-0.525275
	1.608	-5.74036e-05	-0.999146	-0.143509		1.608	-5.64575e-05	-0.999146	-0.141144	-0.332141	1.608	-5.06287e-05	-0.999146	-0.126572	-0.428021	1.608	-5.3772e-05	-0.999451	-0.13443	-0.528632
	1.609	-6.00586e-05	-0.999146	-0.150146		1.609	-5.76172e-05	-0.999146	-0.144043	-0.33443	1.609	-4.92859e-05	-0.999146	-0.123215	-0.430386	1.609	-5.6366e-05	-0.999146	-0.140915	-0.529013
	1.61	-6.00891e-05	-0.999146	-0.150223		1.61	-5.6427e-05	-0.999146	-0.141068	-0.336337	1.61	-5.07507e-05	-0.999146	-0.126877	-0.432217	1.61	-5.23987e-05	-0.999146	-0.130997	-0.532751
	1.611	-6.19507e-05	-0.999146	-0.154877		1.611	-5.79529e-05	-0.999146	-0.144882	-0.332294	1.611	-5.1178e-05	-0.999146	-0.127945	-0.430692	1.611	-5.37109e-05	-0.999146	-0.134277	-0.529471
	1.612	-6.10352e-05	-0.999146	-0.152588		1.612	-5.55725e-05	-0.999146	-0.138931	-0.331607	1.612	-5.01709e-05	-0.999146	-0.125427	-0.428784	1.612	-5.41992e-05	-0.999146	-0.135498	-0.525122
	1.613	-6.12488e-05	-0.999146	-0.153122		1.613	-5.78613e-05	-0.999146	-0.144653	-0.326572	1.613	-5.05676e-05	-0.999146	-0.126419	-0.426038	1.613	-5.4718e-05	-0.999146	-0.136795	-0.524054
	1.614	-6.12793e-05	-0.999146	-0.153198		1.614	-5.68848e-05	-0.999146	-0.142212	-0.337405	1.614	-4.99573e-05	-0.999146	-0.124893	-0.431226	1.614	-5.28259e-05	-0.999146	-0.132065	-0.524283
	1.615	-6.10046e-05	-0.999146	-0.152512		1.615	-5.70068e-05	-0.999146	-0.142517	-0.333133	1.615	-5.14832e-05	-0.999146	-0.128708	-0.427182	1.615	-5.2063e-05	-0.999146	-0.130157	-0.525656
	1.616	-5.94788e-05	-0.999146	-0.148697		1.616	-5.73731e-05	-0.999146	-0.143433	-0.328403	1.616	-4.84009e-05	-0.999146	-0.121002	-0.426419	1.616	-5.44128e-05	-0.999451	-0.136032	-0.53176
	1.617	-6.14319e-05	-0.999146	-0.15358		1.617	-5.77087e-05	-0.999146	-0.144272	-0.330768	1.617	-5.0354e-05	-0.999146	-0.125885	-0.427106	1.617	-5.41077e-05	-0.999146	-0.135269	-0.530005
	1.618	-5.95093e-05	-0.999146	-0.148773		1.618	-5.84717e-05	-0.999146	-0.146179	-0.329547	1.618	-5.08423e-05	-0.999146	-0.127106	-0.432065	1.618	-5.21545e-05	-0.999146	-0.130386	-0.530539
	1.619	-6.30798e-05	-0.999146	-0.1577		1.619	-5.78003e-05	-0.999146	-0.144501	-0.329776	1.619	-4.93774e-05	-0.999146	-0.123444	-0.427945	1.619	-5.50232e-05	-0.999146	-0.137558	-0.530157
[truncated: 9,574 more rows]
